# Supplementary material for: Genomic and Transcriptomic Analyses Reveals ZNF124 as a Critical Regulator in Highly Aggressive Medulloblastomas
Source: Front Cell Dev Biol. 2021 Feb 18;9:634056. doi: 10.3389/fcell.2021.634056 (PMC7930499; doi:10.3389/fcell.2021.634056)
Supplement: Supplementary file 2 [file Table_2.XLSX]

## Sheet: RNA-seq Matrix
group	WNT	WNT	WNT	WNT	WNT	WNT	SHH	SHH	SHH	SHH	SHH	SHH	SHH	SHH	SHH	SHH	SHH	SHH	SHH	SHH	SHH	SHH	SHH	SHH	SHH	Group3	Group3	Group3	Group3	Group3	Group3	Group3	Group3	Group3	Group3	Group3	Group3	Group3	Group3	Group3	Group4	Group4	Group4	Group4	Group4	Group4	Group4	Group4	Group4
gene	BT282	BT296	BT300	BT303	BT82	BT90	HX25	HX5	BT20	BT204	BT25-1	BT253	BT254	BT277	BT283	BT289	BT293	BT299	BT83	BT84	BT85	BT86	BT88	HX60	HX71	BT205	2_S1	BT202	BT206	BT24	BT256	BT287	BT290	BT294	BT295	BT298	BT81	BT87	HX59	HX69	HX9	BT18	BT19	BT201	BT207	BT21	BT250	BT255	BT257
EEF1A1	17.6849	18.8923	17.7975	17.6467	18.4694	18.0318	19.2265	19.4491	19.3924	19.4631	19.2835	19.164	18.8252	19.4275	19.6782	19.7392	19.7674	18.3933	19.7515	19.3192	20.1795	17.9948	18.4532	19.9394	19.4919	19.0152	21.2187	18.2896	19.105	18.6478	17.7421	19.781	17.7587	20.5316	16.9446	17.6545	21.2672	18.6055	19.688	18.7584	17.2796	17.5449	17.0852	17.3649	17.7741	16.9801	16.7731	17.3578	17.116
TMSB4X	17.2651	14.4662	15.7455	13.1533	13.7069	16.2276	16.4516	15.2929	13.8321	14.3966	16.1924	15.2277	14.468	16.0537	15.1716	13.6536	16.358	15.2413	14.8202	15.834	15.7218	14.8246	15.3158	15.5141	16.6006	15.8334	14.7997	16.0147	15.0233	13.1524	15.1783	15.5333	15.9812	12.9668	15.8034	14.6496	12.3267	15.1791	15.5355	17.2991	14.1571	15.4281	15.0485	14.7353	14.8007	14.9116	13.5958	14.2084	12.8881
RPS3A	16.5572	16.4998	16.1021	14.0875	15.8062	16.3799	17.1724	17.4357	16.0767	16.2442	17.1958	16.9552	15.8155	16.549	17.3607	17.8632	18.2555	15.7592	17.735	16.8315	18.0391	15.5434	15.7603	17.455	16.5495	16.4003	17.8861	15.8364	16.8876	16.0776	14.2137	16.2448	14.5654	17.7056	14.2527	14.4391	18.2474	15.5395	17.162	15.7419	14.8197	15.2956	14.6856	15.1453	15.3736	14.7365	14.062	14.4804	13.8478
TUBA1A	16.4426	16.8953	16.154	15.6386	16.6674	15.8857	16.3906	16.6294	16.2673	15.5559	17.2453	16.598	16.8396	16.8564	16.1372	16.982	16.7482	16.2471	15.6372	17.7675	16.8446	16.368	16.919	17.0772	17.7452	16.5854	16.214	17.0907	15.2272	16.202	15.5705	18.081	15.7412	15.3471	17.3823	15.6809	15.0589	15.6932	16.7465	17.0587	17.1564	16.7382	16.7161	17.3143	17.6703	16.9902	16.778	16.5694	16.1616
FP671120.4	16.3872	17.6375	15.5182	18.7292	16.5617	16.2576	17.4567	16.9508	16.1349	15.8873	17.1749	16.4329	16.4116	16.6677	16.4091	16.0192	16.7703	15.8551	15.4911	18.0197	16.3597	16.1044	16.4524	15.4502	16.3135	16.601	17.7955	16.5689	17.4994	17.6631	16.6587	16.2964	17.5979	16.4839	16.738	16.0142	17.3788	15.9734	15.4559	15.8101	16.0829	16.817	16.6548	17.3922	17.2007	16.0027	15.1597	16.6035	17.0064
RPLP0	16.3663	16.4809	16.2739	14.569	15.9794	16.5826	17.0738	16.3071	17.0194	16.0284	17.2536	16.3518	16.7106	16.5048	17.0243	16.8698	17.4362	15.5015	17.2418	16.3041	18.0291	15.1259	15.4983	16.7016	16.3555	16.1173	18.1029	15.5358	16.9345	16.5094	14.4726	16.1887	14.5064	17.9213	14.2181	14.7002	17.8685	15.8411	15.9357	15.611	14.1147	14.3813	14.09	13.9609	14.4565	14.4969	13.2847	14.1268	13.3277
RPS4X	16.3014	15.8247	15.578	13.6698	15.2801	15.6067	16.3567	16.6666	15.8306	15.4348	16.3392	15.9853	15.2425	16.1589	16.1464	16.5746	17.3682	15.7054	17.642	16.2817	17.205	14.7201	14.8532	16.9955	15.7837	15.6413	17.0459	15.3789	16.2824	15.6	14.0338	14.8216	14.1315	17.1227	13.81	14.395	17.6579	15.1026	16.6299	15.6324	14.3595	14.3598	14.001	14.2814	14.6348	14.2109	12.6495	13.7372	12.209
EEF1G	16.1905	16.3953	16.245	14.5817	16.1847	16.5094	17.0808	16.6085	16.6439	15.8806	16.6394	16.9072	15.7564	16.8374	16.7554	16.9361	17.3685	15.7537	17.348	16.4848	17.4431	15.469	15.7674	16.8776	16.098	16.2849	17.3195	15.0144	16.535	16.2092	14.7333	16.0588	14.7096	17.4916	14.6023	14.3684	17.8029	15.9027	16.2334	15.2681	15.0997	14.7697	14.6467	15.0116	15.4529	14.4388	13.9297	14.6946	14.027
TNC	16.1828	8.92358	14.6164	15.8929	11.1725	17.9561	7.80752	11.4963	7.98636	9.75149	10.1401	13.1827	10.7531	8.33028	7.9588	9.99509	8.88647	8.73259	9.40775	8.94251	11.8109	12.4082	10.33	12.4906	9.82218	9.19931	10.8089	12.4419	8.23774	10.4592	10.7409	11.4336	8.4142	9.77516	9.44116	8.88269	10.2291	8.00281	11.5463	12.8437	7.7883	8.22994	8.22083	9.47983	7.56509	11.1273	9.16357	8.48115	7.64914
SEZ6L	16.1669	11.8776	14.2678	4.93907	10.7939	15.2295	6.92512	14.3384	14.481	14.6034	13.3784	14.5821	15.4662	14.7392	15.6487	14.9998	14.7401	15.0878	14.0138	14.6617	14.1519	13.6824	14.8787	14.6153	13.7876	14.3681	12.4557	13.3999	9.14427	12.7175	15.3933	13.5627	12.981	13.2311	12.7776	12.7126	13.4447	12.1974	14.972	14.5914	12.8697	13.123	13.0019	13.6436	14.2967	13.7992	13.5984	13.256	14.5387
RPL3	16.1592	16.0823	16.0488	14.9971	15.9654	16.3296	17.4113	16.3949	16.181	16.6216	16.9955	17.2884	16.0721	16.7924	16.7135	16.7472	17.0352	15.92	17.4186	16.3859	17.5436	15.7843	15.6608	16.7058	15.3031	16.2763	17.4044	15.5577	16.9625	16.3252	14.892	16.068	15.0364	18.3051	14.831	15.2758	18.0482	16.4464	16.3528	15.3132	15.3465	15.3902	15.1438	15.2099	15.3288	15.0337	13.7953	14.8863	14.3784
RPL13A	16.1313	16.4548	15.9491	14.6848	15.9945	16.0182	17.133	16.7289	17.0155	16.1825	17.6001	16.9444	15.8859	16.7776	17.0763	16.9485	17.9735	15.8122	17.6191	16.5589	18.0175	15.5422	15.5982	17.0531	16.5012	16.5984	17.6912	15.2528	17.0317	16.2376	14.2304	16.4891	15.0917	17.7799	14.5611	14.4375	18.0647	16.1671	16.8832	15.3754	15.0043	14.8797	14.4438	15.1434	15.3286	14.7379	13.397	14.2931	13.6352
TUBA1B	16.0333	15.5583	16.2069	14.1647	15.3692	15.7222	15.4692	15.7458	16.1287	15.5762	15.7966	15.8945	15.5669	16.0529	15.7133	15.3436	16.5104	15.1558	15.1095	15.267	16.42	15.2551	15.5079	16.0322	17.0635	15.6519	14.1542	15.5565	14.3195	15.6939	14.3849	16.5888	13.2627	15.4339	15.6486	14.3875	15.9519	14.8039	15.5178	15.9462	14.7436	15.0505	14.9438	15.3088	15.5595	15.0319	14.667	15.0984	14.6268
CDHR1	15.993	6.86566	14.4741	11.3646	7.0908	16.672	7.69515	11.0293	10.3344	9.71825	9.2217	10.4707	10.8178	11.3665	12.1362	10.267	10.4934	10.2359	13.2197	10.0603	12.3392	9.26336	10.4363	10.1163	9.14592	12.9821	16.844	15.2613	16.0092	14.9397	14.2915	15.8678	14.6754	15.3962	13.0275	15.6826	15.9945	15.3995	15.7604	15.1906	8.97532	15.2604	15.0468	11.5929	9.04773	9.80585	10.7711	14.4754	10.6375
APP	15.9214	14.2412	15.163	14.0786	14.6612	16.7195	13.5274	15.6432	15.3564	14.4634	14.6152	15.0563	15.322	14.4382	14.6151	14.8975	13.7785	14.3541	13.9952	15.388	14.0746	15.1649	15.198	14.8057	15.0298	14.8143	13.4852	11.6259	13.9682	12.3389	12.1545	11.1175	12.7401	12.6438	14.4878	12.4014	12.7621	13.6983	11.8002	10.276	15.4044	12.2793	11.9635	14.4289	14.9353	13.7812	14.389	12.1713	13.6068
RPS6	15.8732	16.1197	15.8381	14.3214	15.5219	15.8807	17.3253	16.3715	16.6302	16.8857	17.4443	16.7839	16.1348	16.2868	17.4684	16.8326	18.2837	15.5232	17.197	15.9436	18.1762	15.0958	15.2241	17.4307	15.733	16.0667	17.861	14.7451	16.8941	15.6546	13.8622	16.3261	15.0813	17.3852	13.1274	13.8354	17.6535	14.8859	15.8813	14.7641	14.2282	14.7384	14.2808	14.3761	14.7489	14.2736	12.9671	13.822	13.4381
RPS11	15.8338	16.1853	15.5001	14.0649	15.5331	15.593	16.6368	16.4469	16.9876	16.3503	17.2981	16.6336	15.9758	16.5178	17.1402	16.9197	17.9786	15.7127	17.1617	16.3325	17.7734	15.1687	15.3545	17.0868	16.5584	16.4433	17.0575	15.2266	16.4418	15.6468	13.9989	16.2414	15.0695	16.82	14.2965	14.2037	17.4071	15.7565	16.8212	15.4082	14.7142	14.897	14.4688	14.7411	15.3144	14.6347	13.39	14.1952	13.7178
PTMA	15.7622	15.1495	15.9021	14.6806	14.8275	15.5197	15.7775	15.4329	15.688	16.491	17.0884	16.8996	16.5552	15.9631	15.7832	16.1195	16.9006	15.7122	15.3808	16.3764	16.5633	14.6457	15.3762	16.71	16.4103	16.0903	15.704	16.0391	15.7146	15.7785	15.1072	16.6395	16.1886	15.7246	14.8935	15.1862	16.7367	15.324	16.4349	15.5195	15.4458	16.212	15.7703	15.6484	15.7222	15.8862	15.3109	15.3195	15.574
RPL15	15.7335	15.3819	15.5484	14.1828	15.2621	15.5078	16.5085	16.4394	14.9981	15.6221	16.5236	15.2447	15.9041	15.8527	16.6977	17.159	16.7915	15.2404	16.7057	16.6369	17.0351	14.8965	15.1969	16.4318	15.6885	15.439	16.6368	15.4387	16.2442	15.4706	13.1594	15.4039	14.5822	16.7212	13.9692	14.2577	17.4372	15.5184	16.2447	15.7427	13.674	14.367	13.7729	14.2208	14.5293	13.7989	13.0136	13.422	13.026
RPL4	15.721	16.7781	16.0352	14.74	16.0662	15.9029	17.5273	16.6867	17.2907	16.7675	17.5932	16.8991	16.0899	16.8623	16.9712	16.9231	17.1436	16.0392	17.4204	17.7741	18.0618	15.6313	15.7593	17.2357	16.3928	16.383	17.8307	15.5173	16.9084	16.2873	14.3134	16.4223	15.8126	17.2551	14.7274	15.0843	17.987	16.1409	16.6526	15.8155	14.925	14.7332	14.2839	15.1817	15.5573	14.8618	13.6984	14.5047	13.9007
RPL10	15.7008	15.4845	15.7581	13.9075	15.3834	15.638	16.3101	16.3373	16.9174	16.4571	16.9336	16.459	16.1693	16.3645	17.0025	16.7972	17.1929	15.5014	16.9775	16.0802	17.5177	15.0309	15.6039	16.6141	16.3348	16.0701	16.3779	15.1529	16.306	15.621	14.7857	15.576	14.453	17.4171	14.2227	14.7349	17.6814	15.3705	16.9505	15.8481	14.6665	14.8142	14.5868	14.7078	15.2391	14.4172	13.2889	14.3208	13.8008
VIM	15.6576	15.1622	16.2692	15.7032	16.795	16.1759	16.4078	13.5149	14.6444	13.6701	14.0613	12.2212	13.1665	15.2319	14.5198	14.2591	13.9558	13.5261	14.445	13.5834	14.266	13.9805	14.8733	12.9821	14.8622	13.8124	17.1797	13.4085	15.4851	12.6233	11.7623	11.4199	12.9895	13.0663	13.0063	12.4137	12.5511	11.4579	12.7609	12.9781	11.4357	12.7517	12.9345	12.8751	11.6382	12.3372	13.8435	12.193	11.8181
RPL41	15.6515	15.5068	15.4094	14.1563	15.4173	15.494	15.9909	15.9932	15.8894	14.8113	15.8005	15.5525	14.8525	15.7995	16.084	16.4806	16.7639	14.5494	16.7256	15.2137	17.1826	14.6085	14.6909	16.2397	15.5123	15.4632	17.2192	15.4197	16.0688	15.6283	13.2858	15.6827	13.2776	16.9213	14.0823	14.0879	16.9485	14.8555	15.6554	15.0715	13.8012	13.8028	13.7377	13.8366	13.997	13.7495	13.0269	13.2709	12.7176
HNRNPA1	15.6473	16.4026	15.8558	14.8309	16.0825	15.9016	16.5905	16.2258	17.0898	15.9733	16.6836	16.805	16.0962	17.1841	16.7425	16.5608	16.5575	16.0925	16.9215	16.4522	17.4595	15.4029	16.0752	17.0706	16.5976	16.4932	17.2382	15.1702	16.344	16.2326	14.8222	16.0917	15.0024	16.8494	14.4163	15.3363	17.421	16.06	16.1945	15.7791	15.0879	15.1078	15.0407	14.7365	15.0924	14.9647	14.8937	14.92	14.7319
RPS24	15.6178	16.2863	15.2323	13.9454	14.9995	15.4339	16.6861	16.3174	15.3113	14.8075	15.7367	15.1574	14.6894	16.289	16.3677	16.0661	16.3963	15.3126	16.8766	15.7112	17.347	14.8176	14.6447	16.7808	15.4322	15.7602	18.5729	14.6817	16.1624	15.5902	13.1571	14.7062	14.8276	16.6453	14.2282	14.0721	17.5239	14.6453	16.0258	14.8179	14.4818	14.5731	14.2022	14.6048	14.9266	14.3094	13.0385	13.6644	12.3675
GFAP	15.612	16.5148	10.2001	16.9107	12.4668	16.152	8.7586	13.9483	12.0286	12.3575	11.9056	9.46403	14.5773	9.18261	12.4481	12.4596	10.7133	11.8717	13.1068	9.58409	13.4489	14.5151	9.49918	12.8018	11.5212	12.7583	12.2927	13.8379	10.4675	12.7573	15.5146	13.1194	15.2174	16.054	14.0096	9.66966	13.7691	11.6578	13.9849	14.4705	17.534	14.0606	15.1581	15.9725	14.1048	16.1331	14.9201	12.8193	13.6192
RPS3	15.5938	15.4739	15.3715	12.9288	15.1924	15.5725	16.8703	15.7527	15.8878	15.3389	16.2639	16.3021	15.0542	15.9196	16.4436	16.3023	16.7618	14.9451	16.6196	15.2843	16.6452	14.5413	15.0129	16.0436	15.4837	15.5549	17.0744	14.5479	16.0918	15.4414	13.7181	15.0764	14.2929	16.875	13.3874	13.2791	17.2435	14.5095	15.3008	14.5639	13.6859	13.8214	13.3244	13.858	14.0167	13.0493	12.4934	13.3335	12.5046
EEF2	15.5586	16.611	16.1034	14.6893	15.7651	15.5448	17.952	16.2526	16.173	15.2523	17.0504	16.6385	15.446	16.1725	16.1078	16.5841	17.1401	15.4904	17.0579	16.2867	18.2134	15.9558	15.4175	16.4568	15.236	16.4309	19.0052	15.3084	17.2799	16.6692	14.7942	16.428	16.2755	18.288	15.2007	15.4689	17.7502	16.9586	16.3799	15.4571	15.6826	15.2715	14.8697	15.511	15.5943	15.3359	14.1742	15.1138	14.7626
OTX2	15.5445	11.7904	15.2905	3.97223	11.3483	14.4039	7.5205	6.97908	9.75145	10.1334	10.5117	10.6668	10.3032	7.49994	5.34574	6.01569	12.5597	9.5935	11.2146	6.48333	11.4899	11.5073	9.79823	11.3387	6.86581	12.5709	14.9116	15.4523	14.2747	14.8245	14.9464	16.8359	15.4149	16.1638	13.1992	15.6316	15.65	15.0435	15.5222	15.4964	14.0067	15.2296	15.0277	14.5038	14.6557	14.6512	14.6089	14.9076	14.9444
RPS8	15.5439	15.9351	15.231	13.9677	15.3308	15.2393	16.8616	15.9047	15.9844	15.1848	16.588	16.2332	15.1081	16.0478	16.5238	16.4133	16.8689	15.2039	16.7909	15.8459	17.2615	14.6365	14.8731	16.2904	15.3277	15.6558	17.513	14.8798	16.5801	15.6114	13.528	15.681	14.7086	16.7581	13.7786	13.6347	17.3764	15.6082	15.9897	15.138	13.9538	14.0751	13.6046	14.0358	14.3087	13.8659	12.7961	13.3996	12.9252
TMSB10	15.5141	14.7764	14.5926	12.9347	14.4979	14.1094	15.7811	14.8063	14.7534	14.0005	16.1745	14.8466	14.429	15.61	14.9147	14.5783	15.3627	14.8409	14.632	16.3024	15.5838	14.8941	14.8609	15.0234	15.6252	15.0873	15.9389	16.406	15.7034	14.8345	14.276	17.404	16.2055	14.911	15.8028	14.2368	15.8012	13.6852	16.5527	15.219	14.7816	15.7007	15.5564	15.1225	15.5654	15.4442	14.6339	14.1555	14.1968
RPL13	15.4762	16.1903	15.2807	14.2766	15.8547	15.6481	17.0012	15.8857	15.6814	15.5183	16.7476	16.4894	15.088	16.1896	16.5412	16.6799	16.3955	14.9925	17.0067	16.1345	17.1663	14.9619	15.1006	16.2166	15.1016	15.5047	17.2492	13.7837	16.8344	15.0791	13.3444	15.1883	15.0216	16.895	13.5408	14.2575	17.8734	15.2393	15.4339	14.5082	14.1475	14.0076	13.6044	14.455	14.6055	14.0804	12.4552	13.789	13.1319
RPL7A	15.4734	16.2046	15.4559	14.0927	15.6977	15.7058	17.146	16.0531	15.5432	14.7687	15.4929	16.513	14.3765	16.0176	15.4074	16.3237	16.6576	15.2419	16.9376	15.7556	16.0966	14.8234	15.1909	16.205	14.4402	15.7197	17.3606	14.9778	16.0679	15.7246	13.8416	16.2393	14.4944	17.1545	13.8845	14.0604	17.3799	15.3938	15.3832	15.1244	14.2455	14.778	14.395	14.3447	14.6836	14.1421	13.1431	14.0116	13.4944
TPT1	15.4368	16.1093	15.3525	14.7845	15.4941	15.5699	17.7192	16.8617	16.6364	16.5796	16.4942	15.6492	16.0553	16.3576	16.9147	16.6406	17.7918	16.2798	17.1056	16.1262	17.5988	15.4878	15.6369	17.2056	16.7475	16.1531	17.8961	15.4708	17.6858	14.9907	14.309	15.5405	15.1141	16.7298	15.0648	14.0907	17.572	15.6766	16.2088	15.1535	14.5224	14.9852	14.3806	15.0123	15.341	14.4397	13.2745	14.4861	13.7553
STMN1	15.4245	15.4642	15.3697	13.7126	15.1212	14.5713	15.9738	15.4171	15.025	14.1999	15.6323	15.1051	15.4511	15.764	15.1721	14.8546	15.1473	15.5606	15.0392	15.8653	15.9457	14.6778	15.339	15.685	16.134	15.3465	14.8477	16.0896	14.3867	15.0263	14.3868	16.3065	15.3498	14.6699	16.1697	15.0344	15.1011	15.4471	16.0151	15.8158	16.0671	15.479	15.3808	15.9105	15.9903	15.7054	15.1705	15.3679	15.2213
RPL8	15.4105	15.3146	15.6023	13.4097	15.5911	15.6123	16.6618	15.344	15.1122	15.0704	15.9729	15.615	14.6928	15.5389	15.3524	15.6423	16.2264	14.5752	16.1238	15.4065	16.4676	14.5913	14.6564	14.4678	14.5129	15.4446	17.2823	14.4977	16.2619	15.3275	13.2098	15.7941	14.3505	16.3097	14.3687	13.5325	15.8069	14.7471	15.0112	14.9409	14.1125	13.6184	13.37	13.7586	14.3756	13.4508	11.9428	12.4663	12.5182
RPL6	15.3898	16.239	15.2434	14.1158	15.3412	15.6943	16.498	15.8632	15.6073	15.3176	16.2803	16.1677	14.8367	15.9566	16.0938	16.0491	16.2367	15.2199	16.6112	15.6187	16.8687	14.5446	14.8239	16.333	15.1508	15.5996	17.8508	14.941	16.3091	15.4803	13.7941	15.6858	14.827	16.702	14.0318	14.2223	17	15.0258	15.7809	15.1308	14.1592	14.5235	14.2584	14.3927	14.4821	14.3789	13.379	13.814	13.3075
GAPDH	15.3778	16.6121	15.3312	15.456	15.2546	15.0927	16.9603	15.9533	16.723	16.2928	17.1764	16.4456	15.237	16.4062	16.2794	15.8213	16.1779	15.5628	16.1785	15.6324	17.57	15.9368	15.248	16.4727	17.7024	15.8926	17.2319	15.3543	15.7912	16.0746	14.0854	16.318	15.5528	16.8781	15.8472	14.7909	16.5982	14.3886	15.0392	15.4656	14.9212	15.1955	15.0194	15.4227	15.9205	15.4676	14.111	14.6008	14.3914
HSP90AA1	15.3754	15.0483	15.7643	15.2567	14.512	14.9	14.5355	15.501	16.2594	15.6549	15.9747	15.0512	15.0891	14.9975	14.7848	14.5626	14.8233	15.2675	14.3499	15.4808	15.8374	15.4142	14.9997	14.9262	15.9612	14.8278	15.4173	16.4276	14.265	15.4668	14.6353	16.5147	14.524	16.359	15.5347	15.4013	16.3214	15.3284	16.1224	16.1812	14.9328	15.1898	14.8987	15.4382	15.3572	14.9421	14.6384	14.3983	14.6838
RACK1	15.3459	15.2949	15.6378	13.8126	15.4071	15.7167	16.7535	15.6977	16.1906	16.3281	16.4669	16.69	15.3415	15.9741	16.4489	16.3888	16.9535	15.1607	16.9031	15.5389	16.9838	14.8057	15.1155	15.4719	15.3083	16.1224	17.7855	14.1846	16.2151	16.0862	13.2232	15.7643	14.2128	17.6463	13.6362	14.2802	17.6343	15.9406	14.6408	15.6423	14.2871	14.1506	14.023	13.8112	14.243	13.5922	13.1853	13.7599	13.3929
BSG	15.3325	13.8903	14.2866	13.548	13.5376	15.4568	13.8453	13.0554	13.1319	12.5205	13.9943	13.1072	12.9864	13.0118	12.9021	13.0815	13.5474	13.0825	13.2518	12.9358	13.7192	13.7957	12.5472	12.8656	13.4202	13.7215	15.4717	14.3569	15.3539	14.433	14.4904	16.3047	15.261	15.1122	13.8075	13.6252	15.9833	15.1102	14.7718	14.3363	12.7656	14.0929	13.7326	13.1105	13.0794	13.5724	12.4799	13.5822	12.7794
PCBP4	15.3241	11.3293	13.3393	10.6739	11.906	15.0626	10.7869	12.0146	11.3227	11.561	12.5624	11.6252	13.7163	12.4173	13.7486	14.7976	13.5261	13.6271	13.7915	14.2234	13.6446	14.114	11.1749	11.9624	12.7968	13.2181	14.5876	15.5677	13.6473	15.2374	15.7574	15.7997	16.0793	14.9142	13.7418	15.4612	15.8087	15.9708	16.2697	15.869	14.5122	15.0279	15.2322	14.0941	14.1877	15.4598	13.7969	14.8218	14.1887
RPSA	15.323	15.8025	15.0241	13.5266	15.206	15.3696	16.3235	15.9111	15.5645	15.5196	16.3883	14.6675	16.0898	15.6353	16.0903	16.728	17.0294	14.8646	16.1154	16.0694	16.9604	14.619	14.7043	16.0771	15.488	15.2313	17.1655	15.1907	15.8896	15.4005	12.8872	15.4708	14.3527	16.7596	13.9134	13.6326	17.2487	15.3636	15.9959	14.9481	13.8963	13.768	13.431	13.8438	14.5069	13.979	12.6781	13.1575	12.532
RPS2	15.3023	16.1113	15.1467	13.9721	15.7298	15.3075	17.265	15.5412	15.5775	16.1035	16.9348	16.4815	15.3877	15.9772	16.2293	16.0901	16.2441	15.0725	16.7357	15.6485	17.1475	14.5189	14.9693	15.8306	15.5582	15.745	17.7264	14.1342	16.6661	16.5019	13.0514	14.9138	14.5006	16.9606	14.3058	13.937	17.2151	15.1359	15.0584	14.0413	13.0176	13.529	13.1119	13.1304	13.618	13.3569	11.6747	13.3831	12.4256
EIF4G2	15.2624	14.7281	15.3316	14.6798	14.5796	14.8387	14.9937	14.9711	14.6921	15.2317	15.6455	14.2411	15.0617	15.0983	15.1355	14.7237	14.8175	14.9234	14.5939	15.4419	14.5887	14.621	14.9769	15.5068	16.1652	15.0078	14.1898	15.4098	14.1606	14.6833	14.7988	15.1566	14.2299	14.1908	15.1498	14.5536	14.8908	14.3869	15.5265	15.4816	15.3325	15.1075	15.0497	15.2357	15.8087	15.3021	15.4919	15.3011	15.3256
RPLP1	15.2489	15.186	14.8229	13.8227	14.4031	14.7627	16.0359	15.0052	15.9062	15.1382	16.4694	15.4334	14.6802	15.5564	15.6617	15.4823	15.8069	14.6235	15.8145	15.5632	17.3128	14.4711	13.9488	15.6997	15.1183	14.9588	16.9029	14.5332	16.3805	15.1127	13.1091	14.8289	14.6338	16.0166	14.0957	13.3072	16.843	14.4316	15.4113	14.0221	13.7147	13.7452	13.4538	13.6935	14.2044	14.0663	11.5056	13.4407	12.1386
NKD1	15.233	9.07914	15.1572	12.4846	11.005	16.4146	6.79433	9.76473	7.97347	7.82225	7.31303	9.83992	9.54183	8.80552	7.1171	7.04655	7.43202	9.03234	9.50542	11.5561	9.78333	9.652	11.1224	8.4169	10.8677	9.55602	10.7133	10.2869	7.07661	7.99726	11.223	9.85591	9.25547	8.93093	8.03867	9.00446	11.2865	7.7583	9.64255	10.0091	8.99532	7.89347	7.55781	9.83991	9.44115	9.40552	8.42842	7.43513	9.6346
TUBB	15.1999	15.7939	15.4006	14.2819	15.7044	14.7877	16.0591	15.7758	15.9944	16.1663	16.4094	16.4728	15.9245	16.7481	16.3167	15.7773	16.2221	15.9158	15.788	16.7525	16.615	15.1547	16.2558	16.1764	16.9001	16.1846	16.0191	15.7354	15.549	15.5104	15.0418	16.5399	15.1331	16.2533	16.0698	14.6306	16.7646	15.0593	16.2238	15.7412	15.5363	15.4665	15.4765	15.5772	15.9726	15.5813	15.2247	15.2634	15.3577
H3F3B	15.1927	12.559	14.9873	14.772	13.3572	14.5842	13.7364	14.238	14.3013	15.1654	15.5553	14.1898	15.0965	15.1375	15.6653	14.7139	15.7341	14.8789	13.8967	15.2143	15.1066	14.5593	14.5763	15.2875	15.5176	15.053	14.8896	16.3562	14.536	15.0437	15.6538	16.1901	14.9293	15.3402	13.9849	15.7565	16.3452	14.4401	16.4919	16.46	16.1389	16.2853	16.0434	16.5224	16.6155	16.2543	16.2011	15.7012	16.4581
H3F3A	15.1555	15.1598	14.6937	14.1857	13.7533	14.9248	14.8111	15.108	15.0079	14.9653	15.4761	15.1638	15.5591	15.04	15.17	15.0591	15.5133	14.9632	14.7256	15.1123	16.1845	14.2149	14.664	15.8858	15.6716	15.1801	15.8593	15.6283	15.1537	14.7182	14.0362	15.5442	15.2569	13.9865	14.0678	14.6984	14.6035	14.832	15.6194	15.5732	14.8141	15.2495	14.8245	14.5264	14.9962	14.7262	14.4773	14.4123	13.9674
RPS7	15.0644	15.5273	14.8006	13.2246	14.6874	14.8176	16.3639	15.5118	15.2524	15.0494	16.4503	16.0092	14.0806	15.078	15.4544	15.8224	16.6541	14.7805	16.0316	15.8772	16.3865	14.1315	14.251	15.8747	15.243	14.6174	16.9135	14.8899	16.0752	14.9669	13.0729	15.6708	14.2546	16.4608	13.2824	13.3263	16.5479	14.2087	15.7356	14.5967	12.6929	13.8644	13.1818	13.3077	13.5149	12.7852	11.8085	12.2124	12.1417
RPL7	15.0366	15.7429	15.6557	13.8645	15.6824	15.6103	16.2915	16.496	15.9704	16.0238	16.1372	16.1491	15.0789	16.2086	16.5033	16.0294	16.2268	15.2138	17.1972	15.8648	17.5196	14.9145	14.8749	15.7602	15.6461	15.8034	16.6942	14.9059	16.1386	15.4326	13.168	15.8063	13.6032	16.5707	14.0569	13.99	16.0467	14.9643	15.9928	15.581	14.0234	13.5515	13.1799	13.5708	14.9257	13.5532	12.3106	12.8772	12.7446
RPL27A	15.0344	15.1121	14.6452	13.6587	14.9949	14.3515	16.5557	15.1585	15.5416	14.921	15.9942	13.9872	14.4621	15.4282	15.0869	15.5843	15.8655	14.0997	16.0648	14.8567	16.6224	13.8378	13.7007	15.1303	15.3474	14.7627	16.4211	13.8487	16.0338	14.6776	13.2748	15.1432	14.7072	15.9237	13.4755	12.3694	16.4387	13.8676	14.9997	14.0217	13.4204	13.7283	13.2684	13.4198	13.9453	13.2688	11.6376	12.752	12.251
PSAP	15.0122	14.6672	14.8179	15.5417	15.0758	15.2989	13.9346	14.7777	14.2651	13.1229	13.3117	13.0901	14.3553	14.2148	14.2541	14.085	14.1073	13.7403	14.491	13.9662	14.1354	15.1154	14.1207	14.1974	14.1838	13.7851	14.1398	14.363	14.938	14.0838	14.3165	14.0778	13.0883	14.6076	13.9297	14.5552	13.8227	14.5602	13.9412	14.454	15.0689	13.6598	13.8838	14.7376	14.3626	14.275	14.5299	14.037	13.4233
HNRNPA2B1	15.0083	14.8995	15.2761	15.0957	14.6748	15.0351	15.1554	14.7799	15.5263	15.3641	15.5104	15.2234	15.0983	15.5969	15.0698	15.0177	14.9807	15.0857	14.9846	14.9925	15.6261	14.7104	15.1402	15.5766	15.744	15.3268	15.2802	14.9845	14.4588	15.1925	14.9078	15.3765	14.9001	15.0253	14.3545	15.2635	15.7077	14.9256	15.5278	15.0978	14.9602	15.0325	15.0931	14.5852	15.0096	15.0974	14.925	15.1225	14.9657
RPL9P9	14.9906	15.2457	14.5103	12.0413	13.9822	15.366	10.821	15.5305	14.4832	15.1795	16.4227	15.8553	14.6627	15.0491	14.9522	16.0429	15.7751	14.5045	17.0028	16.1738	15.9673	13.8666	13.7781	15.4354	15.266	14.9424	15.8466	14.2431	16.1426	13.9499	11.8116	13.9146	13.9297	15.8478	13.5219	12.3967	15.996	13.4941	14.9054	14.778	14.0305	13.2752	12.7122	14.3963	14.5818	13.7034	11.9097	12.2556	11.8265
RPS18	14.9796	15.7627	14.8946	13.4357	15.5729	14.7794	17.4959	16.2623	15.6054	16.0249	16.8735	16.3062	15.0244	15.9594	16.43	16.9056	17.4464	15.1187	16.9936	15.698	17.1223	14.8643	14.9517	16.393	15.3581	15.8511	18.1625	15.308	16.9202	15.8998	13.7497	16.1619	14.6831	17.8048	14.1587	14.0701	17.9612	14.8986	15.9069	15.1542	13.8201	14.4804	13.8622	14.3239	14.2692	13.78	12.7732	13.484	13.4028
DDX17	14.9732	13.4277	14.7113	15.3453	14.7343	15.3405	15.1404	14.73	14.4067	14.9603	14.228	15.05	14.651	14.5048	15.0345	14.7407	14.5798	14.8984	14.9009	14.5082	14.5161	15.1883	14.8182	14.4819	13.6989	14.6453	14.3677	14.867	14.627	14.6072	15.3332	14.446	14.8675	15.1691	14.2215	15.2972	14.1841	15.0836	14.3941	14.3314	14.9412	14.916	14.9657	14.7472	14.7711	14.8183	14.9036	15.3342	15.2543
RPL29	14.9649	15.1917	14.9247	13.5171	14.6681	14.8943	16.2501	15.1963	14.1259	14.9051	15.7195	14.7829	14.6823	15.1373	15.6461	16.0009	16.4557	14.6109	15.9531	15.4533	16.063	14.0429	13.3243	15.7405	14.5198	15.0634	16.8883	14.2769	15.9108	15.222	12.5045	14.4157	13.8825	15.995	13.6841	13.3547	16.6579	14.727	15.2915	15.021	13.1557	13.6293	13.0825	13.5733	13.9676	13.0321	11.8908	12.4865	12.2275
RPL24	14.9397	15.1435	14.4304	13.2293	14.3898	14.5383	15.7051	15.3869	15.0927	15.5764	15.7209	15.3936	14.7826	15.3235	16.0048	16.3244	16.0683	14.7225	15.8571	15.7492	16.2943	14.0281	14.2331	15.294	14.9233	14.8763	17.1383	14.491	15.6413	14.5874	12.402	14.7987	14.4977	15.6382	13.3588	13.126	16.2965	14.5008	15.6999	14.8396	13.5032	13.6883	13.0728	13.757	14.0863	13.4065	12.3751	12.4781	12.3752
GNAS	14.9285	16.0636	15.1979	15.3311	15.4193	14.7908	15.6885	15.9418	16.0837	15.5926	16.3662	16.1023	16.211	16.2924	15.4958	15.7034	15.8849	15.9248	14.0974	15.7335	16.9191	15.8123	16.0577	16.812	16.5811	15.628	16.8093	15.4131	15.7004	14.9468	14.6951	16.1071	16.1621	14.873	16.4637	15.1448	15.438	15.96	15.3208	15.5527	15.683	15.0256	14.7324	15.35	15.6292	15.4088	14.8372	14.7162	14.8146
RPL39	14.9235	15.0569	14.5536	12.82	14.6253	14.3685	15.6747	15.5029	15.0523	14.8567	15.9065	15.4845	13.8922	15.2368	15.9806	15.8602	16.5417	14.3866	16.2679	15.3881	16.5974	13.7496	13.8678	15.6821	14.7207	15.0921	16.8524	14.853	15.5029	14.8023	12.8424	14.4794	13.1282	16.0081	13.2808	13.3219	16.5593	13.9883	15.9732	14.8704	12.6387	13.4025	13.0979	13.1035	13.5151	13.0971	11.6554	12.5681	11.8936
PPIA	14.9186	14.885	14.7634	14.181	14.3237	14.3709	14.6816	15.0944	15.0459	15.1395	15.8743	15.3009	14.521	15.2992	15.2489	15.7034	15.7433	14.9398	15.0294	15.2867	16.1224	14.5898	14.6183	15.5075	15.6933	14.8771	15.1721	14.9981	14.6251	14.9587	13.7683	15.2567	14.4586	15.4636	14.6394	14.597	16.2647	14.0491	15.7816	14.9531	14.4548	14.6889	14.5063	14.5134	14.5597	14.777	13.5553	14.0182	14.0264
RPL5	14.9149	15.8014	15.0477	14.022	14.9858	14.9564	16.7664	15.6262	15.4664	15.7484	16.5676	15.9094	14.5506	15.5459	16.0163	16.0876	16.1723	14.8003	16.4445	15.5823	17.2031	14.2382	14.482	16.1866	15.0387	15.2223	17.8373	14.9536	16.7281	15.4483	13.2577	15.5803	15.0703	16.5939	13.4468	13.8646	16.9341	15.2783	15.9267	14.6179	13.6154	13.7736	13.1915	13.6536	13.9158	13.482	12.4739	13.1408	12.2565
FTL	14.8836	15.0665	14.2729	12.4019	14.8632	14.3526	15.2747	14.6199	15.2829	14.0235	16.0928	14.9196	14.2841	14.8859	15.4812	15.1566	15.8176	14.2917	15.6009	14.6818	15.3793	14.3023	14.5399	14.7608	15.4378	14.7634	15.0185	14.6308	14.9902	13.8402	13.6453	14.4212	14.223	15.015	15.1823	13.1599	14.7514	14.2454	14.94	14.2744	13.7535	13.659	13.516	13.9622	13.5701	14.0779	13.0225	12.7572	12.7092
CLU	14.876	15.3046	13.6798	17.8868	14.6215	16.6076	10.258	14.4991	12.5133	12.0867	12.074	10.7771	12.8346	11.6113	11.0495	12.4626	11.3163	12.2146	13.4338	10.1638	12.9803	15.2568	11.0782	12.3528	11.5393	11.8044	12.587	12.6472	14.0449	11.8041	14.2398	10.432	13.3841	14.4005	14.666	10.0191	12.9921	10.108	12.0236	12.2265	14.8913	12.4475	13.8321	13.7267	12.2732	14.6735	13.088	12.5561	11.6284
SNHG29	14.8571	14.222	14.2718	12.4938	13.877	13.7864	15.2408	14.856	19.0882	14.4535	14.7411	13.8936	14.4123	15.1967	14.4266	15.6175	16.9704	14.6328	15.6715	15.1872	15.5613	13.9138	13.9921	17.9024	17.113	14.6163	16.3604	14.2678	14.6521	14.6442	13.2646	15.2239	13.3645	16.4708	13.3186	13.0049	15.8593	14.1938	14.0864	14.2369	12.0782	13.443	13.1162	12.3012	13.2712	12.3405	11.6576	11.9207	11.1141
RPL11	14.8546	15.5305	14.7323	13.4014	14.8366	14.8365	16.1968	15.2557	15.5751	14.6366	15.9776	15.6836	14.0575	15.7285	16.0144	15.3407	15.6623	14.6729	16.2288	15.0646	16.4498	14.0077	14.2332	15.3896	14.9567	15.0058	16.3767	14.274	15.6502	15.1044	13.0869	15.0596	13.9254	15.8454	13.4716	13.5343	16.2863	15.2078	15.753	14.6393	13.6354	13.4112	13.3974	13.6032	13.7737	13.4668	12.3644	12.9677	12.4928
UBC	14.8459	15.7956	14.6561	15.2327	14.9456	14.7675	15.673	15.7099	13.8918	13.8914	15.8376	15.3102	14.7562	15.334	15.096	14.6621	14.2858	15.2131	15.132	15.9988	16.1836	15.7993	15.2055	13.6728	13.1215	15.0697	15.9677	15.6327	15.698	14.734	14.481	15.8419	15.2945	15.2364	16.4604	15.0337	15.6349	14.6891	15.9885	15.3501	15.9728	15.4331	15.2089	16.1689	15.5577	15.3607	14.8851	15.0002	14.9038
RPL32	14.8401	15.4881	14.6571	13.2937	14.6723	14.6299	16.1388	15.6397	14.524	15.1375	16.1423	14.7468	14.8473	15.5161	16.0132	16.5364	16.3596	14.7505	16.3934	16.0976	16.8727	14.3123	14.3064	15.9377	14.8518	15.2166	17.6403	14.977	16.0002	15.8442	12.5388	14.9683	14.4053	16.3671	13.8998	13.6666	16.8073	15.0527	16.0983	15.2351	13.7168	13.8429	13.2857	13.9516	14.3983	13.674	12.3291	12.7576	12.4578
RPL12	14.8298	15.5079	14.5174	13.3528	14.4559	15.1141	16.4881	15.0894	14.9599	14.3575	15.0209	15.8661	13.6058	15.0298	14.7668	15.3939	16.0384	14.2866	16.2831	15.1033	15.9499	14.1805	14.2238	15.2098	14.012	15.2352	17.1238	14.0833	15.9469	15.3583	12.8929	15.0895	14.0428	16.914	13.5586	13.4439	16.4513	14.5213	14.7233	14.2146	13.8891	13.3847	12.9894	13.5982	14.1362	13.2085	11.9074	12.7044	12.1478
RPL18A	14.8223	14.7712	14.7693	12.5413	14.9284	14.364	15.6851	15.2167	15.5402	15.4985	16.5977	15.8728	15.0422	15.314	15.9445	16.0747	17.3013	14.3814	16.1875	15.2524	16.798	14.1806	14.2078	15.6931	15.1868	15.5353	15.4583	13.9481	15.6918	15.0793	13.2024	15.0862	13.5357	16.6082	13.4057	13.3137	17.2389	15.0187	15.1214	13.9133	12.7372	13.543	13.2048	13.2791	13.6186	13.0313	11.4737	12.8467	12.5269
ZIC1	14.8043	12.7624	14.4547	13.6328	12.7777	14.2549	12.8018	14.8679	14.4281	15.639	13.7493	13.4193	15.5865	14.9437	14.6912	14.1155	14.9823	15.3425	14.2339	15.6303	14.933	14.839	14.9996	14.2678	13.9159	14.2442	11.2827	14.4509	9.76911	11.8232	14.5247	14.8097	13.609	13.9334	9.54743	11.5157	15.4671	9.95848	15.0412	15.1096	15.0094	15.8094	15.369	15.4028	15.4878	15.2667	15.5116	14.1172	15.1036
RPL37A	14.7946	15.4014	14.8586	13.3634	14.7429	14.7033	15.9202	15.3526	14.86	15.1291	15.8031	15.9314	14.6795	15.515	15.6179	15.3576	16.445	14.67	16.1655	15.7015	16.4783	14.2742	14.0467	15.7985	14.581	14.991	16.6988	15.0871	15.8026	15.1196	13.0044	15.6349	13.9311	16.4067	13.8993	13.7028	16.5421	14.3931	16.021	15.0608	13.7684	14.1531	13.7711	14.1431	14.2295	13.6982	12.3951	12.7121	12.706
RPS17	14.7838	14.8092	14.7442	13.0052	14.3838	14.4539	15.8715	15.086	14.6813	14.8397	15.6845	15.3039	13.7663	15.3619	15.2998	15.1474	15.7209	14.2921	15.8622	15.9794	16.2027	13.6553	13.9307	15.2913	14.6292	14.8362	16.3642	14.2505	15.4542	14.8968	12.898	14.7561	13.4629	15.7536	13.0237	13.4793	16.6373	14.463	15.4525	14.3394	12.6949	13.1877	12.8456	13.0725	13.4428	12.9535	11.5492	12.552	11.7725
RPL19	14.7802	15.4383	14.9535	13.8618	14.8151	14.9093	16.6067	15.3359	15.7791	15.3452	16.8774	15.7386	14.9486	15.7013	16.0382	15.7845	16.6508	14.8676	16.2775	15.1934	16.7967	14.3502	14.5266	15.5476	15.2968	15.4523	17.0574	14.702	16.702	15.8536	13.8079	15.2144	15.0584	17.0508	13.9501	13.78	17.4091	14.5739	15.4774	15.1333	14.3941	14.4484	14.1411	14.7886	14.7606	14.5344	13.3609	13.8829	13.6777
MYL6	14.7665	14.3067	14.5364	13.7705	13.9597	14.0994	14.889	15.174	14.3267	13.3778	14.6036	14.6552	14.1757	15.2105	14.9515	15.3922	15.7405	14.4378	15.5414	14.9303	16.2584	14.4581	14.7157	14.9271	15.3428	14.4115	15.0588	16.1029	14.6888	14.0233	14.0944	16.5978	13.9429	14.4227	15.1281	13.5928	15.0667	14.2775	16.2379	15.461	14.029	14.3292	14.3801	14.1085	14.2951	14.0317	13.5507	13.7364	13.5571
RPL17	14.7583	15.4141	14.7725	13.3388	14.7126	14.8139	16.0998	15.4625	14.758	14.9997	16.103	15.2138	13.8818	15.4534	15.6978	15.4659	16.0827	14.3692	16.2063	15.0042	16.4719	14.0678	14.0022	15.4869	14.5154	14.8597	16.8766	14.7087	15.86	14.7394	13.3676	15.2208	14.0946	16.5678	13.0488	13.4899	17.1496	14.772	15.4131	14.5646	12.9035	13.7218	13.4663	13.5542	13.5381	13.1064	12.3951	12.6479	12.7372
RPS9	14.7558	14.5197	14.4556	13.1686	14.6266	14.5667	15.6184	15.2936	15.2903	15.4549	15.8216	15.4682	14.9996	15.1806	15.9633	15.776	17.0086	14.3732	16.3076	15.334	16.4485	14.1953	14.4235	15.3834	14.7831	15.1285	14.9805	13.9027	15.3387	14.7051	13.3126	15.2208	13.3437	16.2907	13.6381	13.1548	16.4125	14.8386	15.4493	14.181	13.8779	13.5697	13.4081	14.0369	13.965	13.4843	12.6538	13.4289	12.9666
RPS19	14.7557	15.7011	14.2904	13.465	15.0785	14.3611	16.1647	15.2285	15.6126	14.7972	16.2814	15.5848	14.828	15.4706	15.8519	15.7422	16.7768	14.6777	16.7526	14.9472	16.7942	13.8853	14.2151	15.8224	15.2897	15.2404	16.2624	14.1846	15.6214	14.9288	12.8844	14.9661	13.7411	16.528	13.0676	13.1202	16.3809	14.9588	15.506	14.2876	13.1151	13.4035	13.0947	13.4306	13.5876	13.5219	11.7095	12.6982	12.2543
SPARC	14.745	15.7903	13.392	14.2206	15.4425	15.2831	15.4174	15.1279	14.7852	14.6778	13.2824	14.2297	14.4857	15.2674	14.9809	14.1966	15.2694	13.6547	15.6567	12.2967	15.6751	14.6627	14.4206	13.7845	12.6377	15.833	14.6372	14.7731	14.5242	13.5678	14.0908	13.528	13.4936	14.1922	13.5309	14.7848	14.1769	13.2747	13.0223	13.1049	13.6057	13.3391	14.397	13.611	12.0221	14.2871	13.8894	13.1503	13.6312
MBP	14.7284	7.893	9.29841	8.09904	7.82676	11.587	10.0341	8.26131	8.20284	7.15588	7.82184	9.41212	7.29709	8.36707	6.78824	7.91169	7.5621	6.46671	8.6512	8.24683	9.68449	8.28069	8.27539	7.78506	7.21314	9.31304	9.69358	10.111	9.17868	10.029	13.4997	11.4327	13.4904	13.461	9.06169	9.3885	10.29	11.3195	9.83415	10.8019	9.29465	9.65698	9.8587	11.6317	9.44785	14.6181	10.8025	8.31581	10.9259
HNRNPC	14.68	14.7132	14.5505	14.2289	14.0777	14.3286	15.1358	14.5855	14.6965	14.5207	15.6065	14.8692	14.7027	14.469	14.9692	14.4683	15.1263	14.3716	14.5909	14.4203	15.2182	13.9225	14.0215	14.9672	15.1759	14.3679	15.282	15.3559	14.9621	14.5196	13.7117	15.6387	14.7241	14.8968	13.9073	14.3614	15.3188	14.2476	15.1767	14.8803	14.5887	14.8472	14.5018	14.4991	14.8148	14.1819	14.315	14.1054	14.1557
GSN	14.6507	10.7215	14.0353	11.6874	11.5925	14.8072	15.3262	12.9576	12.2851	10.705	11.0499	12.233	11.6028	12.5961	10.5315	11.7321	13.2374	12.858	13.5318	10.3081	12.3817	12.7392	12.9074	11.412	8.67004	12.0848	11.3082	11.4904	12.6212	11.208	11.1127	9.99591	11.099	10.7702	11.4648	11.067	10.1758	10.3528	10.7609	11.068	10.656	11.2394	11.5118	11.0636	10.3345	11.3514	9.44571	9.93611	10.6477
RPL37	14.6436	15.4813	14.6112	13.5266	14.7349	14.5709	16.2452	15.6966	15.2232	15.4533	16.036	15.8545	14.3762	15.5703	15.9711	15.2561	15.8554	14.5929	16.4638	15.0623	17.0083	14.0425	14.1236	16.0711	15.0198	15.0822	17.6044	14.7538	16.2183	14.9803	13.0154	14.7827	14.4533	16.4074	13.5814	13.4433	17.1826	14.5591	15.3988	14.8388	12.9564	13.828	13.1796	13.8089	13.8989	12.7476	11.9874	12.72	12.5661
RPS23	14.6422	15.2065	14.8097	13.973	14.908	14.4856	16.3419	15.9791	16.1082	14.7281	16.5176	15.8259	14.9121	16.0474	16.586	15.9258	15.9986	14.8755	16.4688	15.6037	17.4126	14.2626	14.5988	16.1616	15.6548	15.2251	17.6344	14.6783	16.1083	14.8526	13.5108	15.2147	13.501	17.0575	13.4541	13.6803	17.6743	14.9291	15.4444	15.0771	13.527	13.983	13.5794	13.8839	13.7162	13.2367	12.3822	13.1958	12.4618
YWHAE	14.6421	14.6008	14.5247	14.7157	14.0435	13.8702	14.2755	15.0678	12.7004	14.1159	14.2439	13.7789	14.4881	14.7554	14.0046	14.7436	15.3476	14.5809	14.5773	15.2464	15.4603	14.6829	14.5683	14.3675	14.503	14.3272	15.6289	14.7	14.4503	14.2574	14.269	15.2164	14.7342	14.2316	14.7228	14.1216	14.3554	14.0857	14.5326	15.4684	13.4844	14.9262	14.695	13.88	14.7775	13.7766	13.7977	13.3427	13.0447
RPL31	14.6235	14.8408	14.3734	13.0635	14.2765	14.5251	15.7695	15.5569	14.9318	14.5535	14.6197	15.7584	13.5414	15.335	14.7564	15.2074	16.4194	14.3597	16.3774	15.5029	16.4147	14.0293	13.872	15.6249	14.6927	14.9879	16.4798	14.47	15.6198	14.5972	12.3539	15.0001	13.4993	15.9849	13.3081	12.8662	16.6531	13.9975	15.5823	13.8642	12.882	13.5267	12.9367	13.5074	13.6972	13.0053	11.9254	12.3414	12.124
GLUL	14.6195	13.2261	13.6654	13.9154	12.3114	15.2172	12.2447	14.49	15.4582	14.1365	13.2398	13.4036	16.372	13.1234	14.5432	14.5653	13.6561	13.1107	13.0065	12.8925	14.0759	12.8024	12.9549	14.8326	14.6111	13.238	15.6975	13.6194	15.8327	13.6279	13.9108	13.3626	14.2695	15.569	13.5891	14.8897	14.3651	13.8813	13.5588	15.1681	14.0905	13.434	12.9947	13.9255	14.1367	13.6406	14.1426	13.9528	13.0403
RPS14	14.6138	15.4177	14.081	12.8689	14.716	14.6904	15.5356	15.2872	14.9004	14.9978	15.7134	15.3966	14.1522	15.3776	16.0025	14.5271	16.5825	13.811	16.1104	14.3795	16.451	13.9454	14.1688	14.8263	14.6157	15.2219	16.8745	14.1633	15.6687	14.6499	13.2723	15.4267	13.5133	16.7462	13.3109	13.265	16.6644	14.4978	14.9731	15.0338	12.8694	13.6372	13.0937	13.1651	13.5098	12.783	11.7084	12.2851	12.0773
TSPAN9	14.6119	9.19029	13.9408	9.05187	10.7211	14.6188	10.7613	12.369	9.56372	10.3566	8.35437	10.3688	10.7679	10.6382	10.6415	9.18717	10.6231	11.7628	10.6091	10.6654	10.3645	12.3529	10.7438	8.59331	10.5315	10.8433	10.4764	13.1125	11.4337	13.218	13.1394	14.1605	10.8267	13.7846	11.1423	13.6279	13.3038	12.2731	13.4887	13.9663	13.1303	12.8741	12.9841	12.7705	12.4656	12.3091	12.4589	12.561	12.4469
HSP90B1	14.6108	14.0928	14.3008	14.0875	13.5921	14.3488	15.3637	13.2264	14.2099	13.9016	14.7879	13.868	13.6056	13.6457	13.9734	13.0345	13.1036	13.3854	13.426	12.9493	14.1325	13.1271	12.93	13.5139	14.2707	13.2745	15.345	13.8941	14.3143	13.6709	13.1567	13.5144	13.5532	13.6864	13.7448	13.3189	14.0318	12.8302	13.7056	13.9598	13.0512	13.5047	13.2633	13.4027	13.2349	13.3257	12.9941	12.7499	12.2585
TPI1	14.6062	13.5738	15.0758	12.4314	13.3117	14.1952	14.2756	13.73	13.5523	12.9562	14.0696	12.9284	12.6227	13.8719	13.5117	14.0813	13.7677	13.3906	13.4247	13.729	14.5209	14.2115	12.8911	13.7235	15.597	13.1907	14.115	14.9973	13.9531	13.8493	14.0353	14.9433	12.7915	15.1405	13.8897	13.7134	15.1246	13.3776	15.4266	14.86	12.9811	13.326	13.3251	13.5201	13.7557	13.1738	12.5129	12.7226	12.8192
CALR	14.5981	13.9802	14.2641	14.1194	13.8725	14.2579	14.8667	13.2856	13.7978	13.7317	14.2883	13.2322	13.7589	13.4385	14.0249	13.4985	13.8418	13.3533	13.7362	12.9253	14.6783	13.2517	12.9151	13.2453	14.0673	13.3662	15.7377	14.2336	14.8731	14.6535	14.2326	15.0874	13.8716	15.1905	13.8814	13.6381	15.6965	14.1781	15.3629	14.3829	13.8494	13.5731	13.3727	13.8675	13.8643	13.5652	13.1403	13.3115	12.8516
PTMS	14.5952	14.2679	14.1521	13.7842	13.9353	14.3393	15.1125	13.6094	13.6505	13.4703	14.4208	14.1942	13.7365	14.7674	13.9867	13.422	13.929	14.3747	14.1239	14.2406	14.834	14.1954	13.7288	13.8765	14.917	14.2164	14.6379	15.5035	14.0696	14.4242	14.6362	16.0008	14.9137	14.661	14.2171	14.2853	14.6802	14.3162	14.6048	14.9566	14.796	14.8053	14.6016	14.0111	14.6802	14.8388	13.8425	14.2478	14.1755
NPM1	14.593	14.3599	14.6891	13.2939	14.098	14.6339	15.4185	15.2251	15.6563	16.1879	16.4313	15.9159	15.2601	15.1683	15.942	15.3574	15.1298	14.4552	15.2892	14.665	16.3372	13.6683	14.2422	14.9325	15.4585	15.3604	16.8727	13.8701	15.2295	14.6042	12.7511	14.2237	13.6344	16.9886	12.6164	13.7986	17.3531	14.5904	13.9088	14.2529	12.8772	13.5359	13.054	12.9139	13.4488	12.8753	12.6724	13.1774	12.9406
CDK6	14.5909	11.8697	13.472	10.7135	12.207	15.3503	7.57441	14.1693	13.454	14.6023	11.771	12.6947	15.4252	13.0916	13.4414	14.6043	12.4309	13.1756	12.6856	14.2341	13.1382	12.5883	13.5952	13.9418	14.8481	13.4044	11.2613	13.1744	11.9139	10.9996	12.7386	12.4779	11.7436	13.2139	10.1643	12.7162	15.1622	12.8002	14.3411	13.9343	9.79784	13.0883	13.2012	12.6342	12.6416	12.2069	13.4696	12.2557	15.1771
RPL26	14.5193	15.0301	14.8374	13.1047	14.4462	14.0159	15.5915	15.6556	14.5278	14.1152	14.6705	14.3713	14.0922	15.277	14.7144	15.3645	16.4369	14.6299	16.3361	15.2947	16.7398	14.2263	14.1178	14.9351	13.6697	14.6438	16.5288	14.3033	15.1681	14.9065	13.0257	14.7128	13.3699	15.38	13.364	13.523	15.5552	14.3628	15.1293	14.8155	12.0802	13.7738	13.5627	12.8129	13.6327	12.6013	11.9048	12.119	11.457
HSP90AB1	14.5114	14.7988	14.7554	14.4343	14.5738	14.6689	14.5283	15.4955	15.9482	15.7198	16.0309	15.8238	15.5677	15.5337	15.9422	15.6628	15.2469	14.9953	15.6826	15.4797	16.2443	15.274	15.0993	15.6029	15.4361	15.0938	15.8204	15.1791	15.17	15.1386	14.3367	15.5166	13.9939	16.8241	15.0762	15.1656	16.8294	14.9418	14.8938	15.0467	14.74	14.242	14.1349	14.939	14.8765	14.5735	14.3849	14.1535	14.5669
MTATP6P1	14.5103	16.2557	13.0474	13.0534	13.549	13.0343	12.2261	13.33	13.9449	12.9273	13.1577	13.9034	13.2926	13.9543	14.2756	13.1575	12.4714	13.826	14.2304	11.4802	14.7822	13.624	13.0848	14.5357	13.5048	13.6669	15.2223	13.131	14.5759	13.8341	13.5724	11.9465	16.0241	12.5264	15.2521	12.5829	14.451	14.0466	14.2251	13.474	13.5939	14.1535	13.9023	14.6759	13.3955	14.0663	12.6292	13.5966	12.366
CANX	14.4895	13.8282	14.321	14.8532	13.5269	14.4119	12.9195	14.0159	14.0209	14.5175	13.6356	13.4143	14.073	13.5312	13.485	13.4382	12.9605	12.9152	12.8952	13.6957	13.1916	13.4773	13.2919	12.8796	14.5487	13.7616	14.3904	13.5679	13.7137	13.7035	13.7491	13.3886	12.8614	14.9552	13.4313	13.6133	15.5584	13.8251	13.2435	14.7042	13.6376	13.5765	13.5758	14.0217	13.5659	13.3637	14.0144	13.8726	13.7223
DDX5	14.4835	13.6129	14.3522	14.5884	13.752	14.0338	14.3903	13.7866	13.4661	13.8861	14.8879	14.5066	14.2367	14.1529	13.3966	13.2927	14.1961	14.0182	13.6099	14.2276	13.8825	14.4853	14.4664	14.3803	14.7932	14.4926	14.16	15.0154	14.274	14.8115	14.665	15.2202	14.2467	15.2325	13.9181	15.1435	14.677	14.3757	14.7174	15.1069	14.5411	14.7371	14.8014	14.7709	14.7527	14.847	14.9724	14.8682	14.9758
FTH1	14.4761	14.9784	14.129	14.4827	14.2785	13.9968	15.3123	15.3528	15.8091	14.3439	15.644	15.2179	15.0398	15.5406	15.5369	15.464	15.312	15.083	15.6822	15.2713	16.7198	14.9599	14.6669	15.6255	15.7043	14.8563	15.0119	14.8994	15.2071	14.5088	13.8395	14.9833	14.3297	14.4317	15.8242	13.2693	14.4277	14.2937	14.9401	13.9371	14.7162	13.7948	13.744	14.6864	14.8677	14.075	13.3116	13.434	13.0881
RPS15A	14.4748	15.0664	14.483	12.9706	14.3799	14.4188	15.8014	15.5672	14.608	14.8066	15.66	15.2167	13.7514	15.1055	15.5052	15.5164	16.3854	14.3611	16.2135	15.018	16.4416	13.8893	14.0999	15.6384	14.8899	14.9206	16.124	14.5738	15.5551	14.8254	12.1707	14.7308	13.3431	15.3298	12.8926	13.3032	16.6575	14.205	15.4031	14.0514	12.9877	13.7076	13.1833	13.4802	13.7607	13.2095	11.8141	12.8895	11.6495
NRCAM	14.4389	11.5963	13.6289	11.1321	11.4577	14.8828	10.8949	13.9129	13.4962	13.1193	12.1859	11.8565	13.0694	12.1178	11.711	12.0815	11.655	12.7338	12.0486	14.3256	12.4499	14.5527	13.109	13.1083	11.9535	12.8393	12.7217	14.0824	10.3796	11.8874	11.9716	12.6456	12.6989	12.7384	13.5567	12.8066	12.099	11.2116	12.4207	14.5723	10.2551	12.179	11.8551	11.7448	10.6007	10.7861	10.6627	11.0383	9.36184
UBB	14.4323	14.1761	14.2752	14.2184	13.7385	13.6813	13.7343	14.8096	16.4558	14.1695	14.382	13.576	14.2343	14.6643	14.0774	14.7866	15.1272	14.3681	14.6422	14.1495	15.7479	14.0539	13.9182	15.811	15.879	13.718	15.2087	15.0169	14.8394	13.9339	13.7975	15.3294	13.4608	14.079	14.3734	14.0285	13.9397	13.9384	14.664	15.0524	13.5245	14.4764	14.1767	14.0021	14.4313	13.7494	12.9733	12.9401	12.6208
PKM	14.4281	14.4564	15.2649	14.9901	14.3795	14.2705	14.8541	14.2208	13.9474	14.65	14.6776	14.052	13.5605	14.7368	14.318	14.1295	14.7578	13.9246	14.2103	15.1255	14.7567	14.99	13.7475	13.7688	15.4216	14.1787	14.892	16.0409	14.1802	14.7085	15.6324	18.7132	14.8146	15.5509	14.4081	14.606	16.0402	14.1577	16.9379	16.9322	15.3545	15.1409	15.0626	15.3644	15.9967	15.6106	15.0756	15.3321	14.8772
PAPSS1	14.42	11.1643	13.9741	10.5065	11.2177	14.3103	10.8733	12.1054	12.1088	11.041	12.3818	12.2113	12.8673	11.6027	12.0231	11.164	11.5812	11.4411	11.3883	12.7659	12.3332	11.6518	12.2613	12.8725	12.6466	11.6149	11.5938	11.2663	11.2784	10.6626	11.2547	11.0263	10.8521	11.9517	11.2445	10.25	11.5547	11.3345	11.641	11.4032	11.3753	10.0884	9.6607	11.7669	11.6632	11.0782	11.6583	11.3666	11.1556
SYT4	14.4168	12.1816	12.096	7.69367	10.0523	14.5502	5.2579	11.802	11.1166	10.803	11.3002	10.8549	9.9483	11.4355	10.9487	11.399	9.68457	12.5317	11.6166	12.3251	10.2851	12.8646	12.3939	11.3638	12.982	11.3585	10.4608	12.5193	5.9496	11.1079	13.6738	12.5119	12.3035	12.2182	12.8449	12.3988	11.9109	11.3063	12.4434	14.2551	14.3406	14.3021	13.7083	14.0009	13.6561	12.6459	15.1227	14.5189	15.3742
RPL9	14.3954	15.0056	13.4605	13.0002	14.4198	13.8041	16.3346	15.8801	14.7595	13.5895	15.3816	14.5588	13.075	14.2018	15.9714	15.0549	16.8599	13.9018	15.6474	14.9942	16.4553	14.124	13.9722	15.6722	13.6944	14.3363	16.6164	14.8803	15.505	14.3558	12.6338	14.9289	14.5906	14.6066	12.935	13.1851	16.3806	13.8709	15.6157	13.1933	12.77	13.6141	13.115	13.2841	13.3481	12.6576	12.4993	12.5232	12.1104
HNRNPU	14.387	14.4585	14.6624	14.424	14.2069	14.2272	14.7465	14.2257	14.6446	15.1714	15.1118	14.7455	15.0122	14.8273	14.7243	14.2406	14.5825	14.55	13.9183	14.6948	14.671	14.0814	14.3511	14.7249	14.9228	14.4174	14.605	14.4717	14.3445	14.6718	13.9272	14.5851	13.934	14.1883	13.9571	14.4706	14.8978	14.2909	14.5689	14.4566	14.2055	14.3019	14.1215	14.0764	14.5686	14.0809	14.2881	14.2566	13.9669
RPS27	14.3848	14.7399	14.3293	12.5456	14.1841	14.196	14.9663	15.6097	15.7412	15.2549	15.8442	15.0085	15.1104	15.5555	16.1233	15.5055	16.3559	14.255	16.3046	15.0536	17.0852	13.9458	13.9845	15.5569	15.3344	14.8478	16.07	15.0236	15.5967	15.0258	12.7031	15.1068	13.1706	15.5736	13.5576	13.9422	16.3306	14.6626	15.8796	14.4204	13.1143	13.5244	13.2347	13.3206	13.657	13.0849	11.877	12.7891	12.0006
RPL23	14.3803	15.3157	14.4176	13.3564	14.5392	14.4858	16.031	15.4026	14.6688	14.8173	16.1376	15.1993	13.8194	15.2351	15.7091	15.3378	16.144	14.5915	16.1434	14.7826	16.3966	13.7202	13.9273	15.5872	14.817	15.1157	17.2891	14.7819	16.3341	15.2271	12.9523	14.7359	14.3153	16.6534	13.2846	13.1324	17.1793	14.439	15.7605	14.8982	13.7393	13.9464	13.4777	14.0858	14.2359	13.8359	12.7704	13.2251	12.7447
HMGN2	14.3781	13.9607	14.2258	14.1625	13.4985	13.755	15.1486	14.3285	14.6439	14.082	14.8721	14.035	14.4784	15.4261	14.9114	14.5062	15.8488	14.8376	14.4374	14.112	15.9196	13.5877	14.1542	14.6991	15.3731	14.6168	15.1409	15.3584	14.4189	14.5361	14.1203	15.6028	14.087	14.3824	13.2059	13.8153	15.2933	14.3689	15.6823	15.3252	14.4066	14.7188	14.5343	14.2318	14.8599	14.7395	13.6577	14.1792	13.9141
CALM2	14.3757	13.9002	13.8536	14.0142	13.0077	14.2061	13.8723	15.3791	14.0391	14.585	15.2846	14.0229	14.1626	14.2871	14.1274	14.3831	15.3555	14.601	14.31	15.6268	15.1597	15.4072	14.3279	14.4749	15.0161	14.6317	14.4681	15.1668	13.4729	14.8068	13.4441	15.4852	14.5139	13.8155	15.2125	14.8578	14.6333	13.593	14.6995	14.809	13.9558	14.381	13.9947	14.4126	14.5311	13.7456	13.2975	13.1999	13.0595
HMGB1	14.3713	14.2607	14.4979	13.7976	13.9023	13.8904	15.0886	14.1342	14.4307	14.9405	14.7948	14.0225	14.2609	14.8626	14.0161	13.9334	15.1796	14.7348	13.9235	14.4395	15.2772	13.5067	14.1476	15.2547	15.5561	14.6059	14.5764	14.2111	13.9493	14.0606	13.5571	14.13	13.9211	13.5873	13.4773	13.9147	14.9612	14.2061	14.3465	13.8005	13.755	13.8635	13.6749	13.9201	14.249	13.7827	13.3049	13.7341	13.4618
RPL27	14.3702	14.4304	14.1728	12.5473	13.925	13.9375	14.8734	14.7785	13.4486	14.0942	15.5724	14.5132	13.3023	14.49	14.8355	15.0877	16.3548	13.748	15.1104	14.4506	15.7527	13.3898	13.4619	15.2628	14.0689	14.3704	16.0589	14.6599	15.3329	14.7825	12.7212	14.9084	13.1899	15.9386	12.9966	12.6217	16.4679	13.4372	15.1263	14.5679	13.2923	13.6256	13.3151	13.9817	13.908	13.5091	12.2263	12.7433	12.5482
YBX1	14.3625	14.7729	14.513	13.7034	14.2068	13.7874	14.6013	14.306	14.8775	14.5815	16.1118	15.295	18.3958	14.8828	14.2022	14.4477	14.7296	14.5047	14.4096	15.0348	15.7835	13.9429	14.276	15.6509	15.3114	14.6422	15.0827	15.0724	14.0706	14.7909	14.3156	15.8832	14.58	15.4375	14.6799	13.9819	16.0969	14.6599	15.2744	15.1429	14.2331	14.2614	13.967	14.2099	14.8047	14.1131	13.7532	14.3009	13.6967
PRDX1	14.3464	12.8696	13.5489	13.4649	12.3503	14.2078	12.997	12.9816	13.3137	11.9911	13.5657	12.708	12.1359	13.4165	13.2499	12.7312	13.1631	12.7572	13.3565	13.018	13.671	12.5879	12.8881	12.8096	13.5118	13.8813	14.4966	14.4158	13.1004	14.4661	13.7433	17.1703	14.9916	14.1093	12.7456	13.3817	15.4231	14.7342	15.8812	14.7062	13.2418	13.7356	13.5918	13.1218	12.2272	12.2775	12.6916	14.1351	11.9617
INA	14.3427	12.6831	14.5427	3.12814	11.0879	13.5637	8.82712	13.0662	10.8217	10.8319	12.1962	11.2672	13.3127	13.2949	11.0347	10.096	10.474	13.0556	11.5376	14.8253	13.1319	13.3964	13.8245	13.4514	11.6766	13.2934	12.6476	12.8906	7.50554	11.6609	11.8401	13.612	12.6805	13.2669	13.8487	11.5238	12.5598	11.5499	12.7987	12.256	12.2964	12.1586	11.873	12.5503	12.5335	12.0991	12.1553	10.7947	11.7473
RPL10A	14.3418	14.3818	14.345	12.838	14.4522	14.3572	15.1089	15.4033	15.1169	15.309	15.3255	15.5121	14.5698	15.4671	16.0017	16.0988	16.2877	14.4263	16.2025	15.1101	16.3892	14.0842	14.2275	15.6074	14.7013	14.8977	16.0218	14.5292	15.3863	14.9119	13.0379	15.1102	12.8231	16.4591	13.0443	13.6368	16.4899	14.4609	15.2637	14.3503	13.2407	13.4835	13.2498	13.3751	13.6332	13.2725	12.1157	12.7822	12.5897
RPL18	14.3413	14.8395	14.072	13.1479	14.4494	14.4383	15.7687	14.8365	14.766	14.2186	15.2799	15.1363	13.9024	14.8149	15.0785	15.1132	16.167	14.1391	15.6567	14.3706	15.685	13.8466	13.8822	15.0989	14.1055	14.9082	15.8608	13.5696	15.4032	14.6826	12.9366	14.7936	14.1495	15.8697	13.1102	12.8181	16.198	14.8369	14.3903	13.9181	13.1156	13.4836	13.0776	13.4032	13.6354	13.1068	11.547	12.7215	12.2063
CALM1	14.3318	14.1874	15.1456	15.6234	13.6521	14.2248	13.7339	15.4123	13.1245	14.2453	14.4622	14.2755	14.5293	14.8807	14.5388	13.6252	13.5135	14.7196	13.4671	15.5999	14.5693	15.6802	14.5608	14.4343	14.8649	13.9971	14.5711	14.825	13.6152	14.4806	15.4395	14.8583	14.6201	14.8495	15.5044	14.3561	15.1782	13.7584	15.3703	16.043	14.3883	14.5629	14.3698	14.9035	14.6772	14.1253	14.8198	13.344	14.246
SET	14.3317	13.6348	14.7191	12.8413	13.891	14.1613	13.718	14.2542	14.1374	14.1071	13.9574	14.7288	13.4881	14.3424	13.4853	14.2142	14.3125	13.8727	13.9373	14.6386	13.4711	13.6463	14.1767	14.9945	14.0771	14.3775	14.1305	14.2963	13.0077	14.1783	13.6444	14.8953	13.0205	14.7407	13.094	13.9211	15.1279	13.6773	14.0962	14.1307	13.4487	13.9933	13.7463	13.7964	14.2176	13.8193	14.0736	14.056	14.2782
NREP	14.3303	13.6596	14.0584	12.1728	13.7899	14.061	12.3502	15.3919	14.5478	14.2795	14.5905	14.7605	14.5138	15.0443	14.7272	15.0414	15.1292	15.6313	14.464	15.5463	15.0017	15.7627	15.325	15.3942	15.0886	15.0631	14.4483	15.0913	13.6298	14.1264	15.0246	15.9106	15.3925	14.75	15.7614	14.2556	15.055	14.6258	15.0619	15.8385	15.1721	15.1803	15.0453	15.2113	15.1882	14.5875	15.1808	14.9009	14.4946
ILF3	14.3281	14.188	14.5535	13.3393	14.7384	14.3228	14.8507	13.6589	14.357	14.6687	14.5727	14.6119	14.6563	14.7797	14.0802	14.1007	14.4036	14.1808	14.4451	14.276	14.4039	13.6514	14.6214	14.3058	15.0291	14.7997	14.2153	13.7872	13.5924	14.3779	14.2722	14.3163	14.0115	14.1399	13.1404	14.2008	14.3062	15.0282	14.2115	13.8887	14.1024	13.9318	13.923	13.7046	14.0123	13.679	14.0903	14.3953	14.1658
XIST	14.3241	6.47237	6.75962	7.40016	5.09429	6.26273	5.78121	13.3499	6.02418	4.92532	14.022	13.9104	13.4708	6.21749	6.09261	5.11049	13.6769	14.5064	14.1055	13.7687	5.73973	7.00979	5.7784	12.9915	13.014	7.38857	7.74603	13.1304	5.22794	5.59502	5.54482	6.53915	6.03745	6.31989	3.65912	8.17415	13.1273	6.61609	7.20513	6.39817	5.76081	8.04608	4.88807	2.87747	5.03289	8.27156	7.48899	5.02528	5.03309
RPS5	14.3203	14.0614	14.4174	12.1505	14.0938	14.2375	15.1621	15.0048	15.2192	15.1974	15.8741	15.1202	14.8762	14.892	15.6207	15.8399	17.2722	13.5805	15.7836	15.0707	16.3585	13.9044	13.9929	15.4809	15.1619	14.9995	15.8016	13.5672	14.8321	14.4532	12.6845	14.8151	12.748	16.4672	12.882	12.9453	16.4658	14.465	14.8619	14.1284	12.84	13.0966	12.7023	13.3916	13.7956	13.0239	11.5491	12.5616	12.2879
COL6A3	14.3176	6.20432	13.2883	8.95928	12.1231	14.7921	12.3626	12.1555	11.7294	11.4593	10.6937	11.1474	10.5418	12.9128	11.4292	9.31919	11.7257	11.2555	12.1422	9.5554	11.9691	11.2675	11.7876	11.0774	9.5728	13.0459	9.91279	9.7993	10.3506	9.387	9.60769	9.02149	6.77226	7.17056	10.4665	10.9298	7.90178	8.34518	9.05402	8.38598	6.90938	8.17826	7.72308	7.20662	7.81703	7.59886	6.89828	8.07628	8.96209
DPYSL3	14.3121	13.8317	13.5261	14.2544	14.8393	14.739	8.88891	13.9545	13.8772	12.0387	13.6265	13.8377	15.1573	14.2481	14.2247	12.8222	12.4506	13.479	13.3322	15.2828	14.2762	13.7369	14.2295	12.349	13.8613	14.3414	14.7464	14.7234	12.4356	14.4336	15.6045	15.9469	15.6672	15.349	15.3461	12.7691	14.848	15.2868	14.7817	16.3352	15.3864	15.5198	15.6037	16.1839	15.4602	15.5499	16.1786	15.3806	14.9884
GAP43	14.2851	13.2219	11.2115	5.36163	11.0775	14.4963	7.91087	13.6564	12.4715	12.3369	13.4694	13.5757	13.9788	13.6748	12.6369	12.2138	12.6252	13.2758	12.5057	15.2369	13.9388	13.578	14.0068	13.0634	12.661	13.49	10.8536	11.2153	6.45299	9.26441	10.625	10.0499	12.3705	10.5936	15.0811	9.48998	8.24403	9.74854	11.4455	12.8142	9.45434	10.0471	9.63052	11.3928	13.7243	10.0329	9.85499	10.6871	9.52727
HNRNPK	14.2668	14.1901	14.4544	14.2292	14.106	14.125	14.4767	14.5474	14.4721	14.4205	14.1663	14.7423	14.2196	14.6149	14.104	14.7036	14.7323	14.2614	14.3689	14.7856	14.4468	14.0192	14.3821	15.1602	15.2885	14.5284	14.2619	14.5148	13.9467	14.284	13.9631	14.9184	13.4526	14.832	13.6998	14.2377	15.0509	14.0926	14.4552	14.7336	13.894	14.3277	14.0369	14.1928	14.4132	14.029	14.1915	14.1118	14.0357
RPL35	14.2652	14.5312	13.6336	12.4908	13.9049	13.9527	15.5052	14.6615	13.4533	12.989	14.4597	14.8405	12.3693	14.1342	13.6878	14.9432	15.8582	13.3745	15.263	14.5758	14.8042	13.231	13.1964	14.6348	13.0831	14.1229	15.5932	14.0333	14.7838	14.3965	11.8204	15.0253	13.6063	15.4926	12.8487	12.1672	15.9333	13.2636	14.2955	13.8183	12.5178	13.132	12.7482	13.1015	13.1584	12.5066	10.7286	11.9089	11.5316
RPS27A	14.2584	14.6696	14.3654	13.2173	14.3185	14.4017	14.9915	15.5481	15.4487	15.2337	15.8193	14.9022	14.5196	15.3169	15.7295	15.3518	16.3134	14.1117	15.8918	15.1277	16.6541	14.0793	13.922	14.7919	15.0291	14.6304	15.2739	14.4886	14.9297	14.5483	12.9303	14.8771	12.6432	15.9326	13.1042	13.3841	16.104	13.9428	15.5919	14.353	13.3562	13.3832	13.3523	13.4009	13.6245	13.0775	12.4168	12.6418	12.3474
RTN4	14.2577	13.6696	13.7307	13.5536	12.9834	13.9891	14.307	13.9564	13.3029	13.3381	13.958	13.4161	13.6575	13.224	13.2019	12.4393	13.1908	13.8624	13.5985	14.4388	13.0671	15.0243	13.7503	12.9568	13.6864	13.6342	13.237	14.0705	12.9084	12.9418	12.7117	13.3643	14.1933	12.8608	14.4188	13.0527	12.876	11.8667	13.5183	13.4551	12.4991	13.7023	13.482	13.358	13.248	13.5571	13.2129	13.0317	13.0633
PPIB	14.2447	13.7113	12.996	13.166	13.0092	13.6854	14.2905	13.0581	13.0506	12.7615	13.7113	13.0453	12.649	13.1441	13.3885	13.1463	13.3224	12.815	13.6633	13.875	14.1055	12.3839	12.3589	13.2235	13.7153	12.7053	13.6878	13.1736	13.965	12.6637	12.2442	13.3171	13.516	12.6138	12.6993	12.2679	13.6077	12.9549	14.0581	13.2246	13.0878	12.5767	12.3858	12.7687	13.1122	12.6304	11.3037	11.8438	10.9522
MARCKSL1	14.2439	14.4561	14.223	13.351	13.8839	13.7612	12.5336	14.3757	14.2806	13.7041	15.0603	14.663	14.5035	15.115	14.5206	14.969	14.3463	14.9979	14.4536	15.0888	15.9453	13.8919	14.4327	15.5444	15.3864	14.6475	13.9101	14.9963	13.4327	13.7246	14.2905	14.8175	15.0499	13.2443	14.4167	13.4438	14.4995	14.5664	15.1241	14.4667	15.2604	14.5384	14.6819	14.8425	15.3279	15.0237	14.4743	14.3695	14.8206
RPLP2	14.2405	14.5943	13.9904	12.8545	13.8581	13.493	15.5583	14.3543	15.2561	14.2495	15.9842	13.8692	13.8775	14.9375	15.3217	14.8129	14.9867	14.1362	15.3783	14.6247	16.7755	13.3443	13.4877	14.8595	14.6307	14.3997	15.8498	13.607	15.072	14.714	12.7991	14.1507	13.8566	15.43	13.2706	12.1828	16.1161	13.5929	14.6013	13.4503	13.2836	13.18	12.9068	13.0934	13.7449	12.9636	11.4207	12.3561	11.8609
RPL22	14.2393	14.6534	14.4855	13.2167	14.0979	14.3181	15.5932	15.162	15.6492	14.9269	16.0008	15.3408	14.3602	15.3364	15.7171	15.2457	15.2928	14.2967	15.7609	15.0527	16.3332	13.8738	14.0939	15.7355	15.5119	14.7736	15.5876	14.4567	15.1242	13.6045	13.5187	14.8048	13.4907	15.7397	13.2066	13.5831	16.1752	14.7252	15.5922	14.3429	13.3967	13.333	13.1078	13.6158	13.8895	13.1837	12.614	12.937	12.6527
ENO1	14.2315	14.2285	15.4446	13.1542	14.5437	14.0241	16.2155	13.9995	14.2877	14.243	15.9743	14.9333	13.7911	14.3714	14.5059	14.5656	15.0756	13.5326	14.3644	14.4985	15.1223	14.2106	13.6779	14.616	15.8216	14.3196	13.9463	13.6586	14.7215	14.0031	13.1312	14.6946	12.8637	14.9847	13.8738	14.0584	15.2933	13.5559	14.2219	14.0118	13.1328	12.9127	12.9125	13.2823	14.0331	13.1339	12.6536	13.1227	12.6633
YWHAQ	14.2202	13.9626	14.1674	13.4441	13.429	13.7604	13.2345	14.6102	13.8152	14.0214	14.5993	13.9608	14.207	14.0386	13.9342	13.9374	14.658	14.1586	13.004	14.9491	14.3451	14.6531	13.9242	14.9393	14.7185	14.0137	13.7494	14.5477	13.1012	13.3938	13.3924	14.9599	13.3596	13.72	14.3522	13.5971	14.1128	13.0984	14.5289	14.2952	14.1572	14.209	14.1391	14.3721	14.5351	14.2053	13.9877	13.5704	13.8715
SRRM2	14.2025	14.1413	14.0295	14.763	14.3561	14.0299	15.2005	13.3975	14.5299	14.5392	14.7529	14.1306	13.7173	14.7897	14.6933	13.7753	13.6601	14.937	14.9157	13.562	15.0539	14.5895	14.1915	13.3792	13.7827	14.2587	14.5765	13.9866	14.4848	15.1415	13.5768	13.7134	14.8524	12.8662	14.4169	14.3751	13.4395	13.8218	13.8059	12.6411	14.7598	14.3513	14.5968	13.5289	13.8679	14.131	13.2157	14.264	13.2716
CRABP2	14.1795	8.37852	11.3774	6.46666	9.75169	13.5365	13.3637	8.22734	6.45119	5.76388	6.48671	6.17248	6.66076	7.50632	7.49396	5.7971	6.10373	6.97388	7.83347	7.33722	7.27812	7.47974	7.62664	8.25751	6.30673	9.15209	10.9311	15.0854	11.089	11.0917	11.1659	14.9834	11.6176	11.1087	9.30368	13.49	11.7501	13.9483	13.507	11.8252	10.9876	8.82106	8.30451	7.48653	10.3429	8.81821	10.9226	9.85244	6.171
KLHDC8A	14.1783	12.4291	12.6388	8.13362	11.7342	13.7785	13.01	10.1192	12.6403	10.1449	11.417	13.153	13.8334	8.99111	11.2678	13.1734	11.0543	12.1532	11.768	11.1683	12.3477	11.6592	9.20643	12.2722	11.6681	11.0161	12.5665	13.5882	10.5437	13.9338	12.8098	14.2127	12.982	11.2986	12.7203	15.1295	8.77307	11.229	13.0279	13.5484	12.1828	13.9837	14.3249	12.5549	12.1393	13.7793	14.3118	13.942	14.5773
MFAP4	14.1656	6.71546	12.2582	11.5792	8.45405	13.572	13.4415	13.1456	12.2285	11.5628	11.4942	9.70751	11.8362	12.7068	11.7204	10.3399	12.0117	12.6936	12.8291	11.6435	10.2952	11.4225	12.9505	12.6176	13.2666	13.0565	13.709	14.1876	8.89724	11.2356	11.7994	14.049	11.708	13.8047	7.76486	10.6155	14.1864	12.8198	13.8025	14.164	7.09288	9.86425	9.25981	6.29726	6.34879	7.65086	7.32579	7.24	8.17361
CCNI	14.1626	13.4196	14.8888	12.5271	13.5835	14.0917	13.3131	15.2032	15.1352	14.1694	14.3801	14.834	14.9371	15.2539	14.7373	14.6459	15.1698	14.6616	14.47	15.5129	15.5609	14.7461	15.0794	15.2319	15.1926	14.9583	14.0037	14.0329	13.5199	14.0783	13.7569	14.3466	13.1227	14.9658	14.8385	13.5245	14.6032	13.9151	14.5021	14.4686	13.8693	13.9236	13.6438	14.2261	13.9762	13.7958	14.2475	13.9072	13.6495
SLC25A6	14.162	13.7762	13.6853	12.5631	14.7019	13.9658	15.4512	13.8919	15.2277	14.6921	15.5914	15.1447	14.286	15.4428	15.5324	15.2559	14.896	13.9939	15.0785	14.7926	16.1771	13.9466	14.2919	15.1186	14.728	14.3535	14.4028	13.9695	14.9519	13.864	13.8903	14.4699	13.0624	16.4452	13.3905	12.6238	16.2579	13.8576	14.3545	13.4732	12.8491	13.1	12.8414	13.3557	13.4796	13.3468	10.9666	12.6096	11.7146
TUBB4B	14.1567	13.3144	13.4948	15.5769	12.6638	13.5484	14.2344	12.7927	11.9556	11.9949	12.0479	12.9993	11.7821	13.1099	11.6288	12.241	13.087	12.6116	12.2957	12.6296	12.435	12.9534	12.4285	12.8863	12.8936	13.025	13.115	14.1355	12.7295	14.0371	13.6913	15.7885	13.5086	14.2532	13.2663	12.2463	14.1876	14.0238	14.526	14.8896	11.9399	14.4842	14.0979	13.2987	13.317	13.1243	11.8515	14.1125	12.7401
LRRN1	14.155	10.4402	13.048	12.038	11.363	13.5449	7.71927	11.6533	10.8674	11.9255	10.7873	9.91605	11.9663	11.4896	10.2886	11.3744	12.0795	11.0847	12.3221	13.769	10.5437	10.8068	12.9825	12.1427	13.3735	11.6598	12.2001	10.9531	12.8328	11.1635	10.4167	8.91338	10.5667	10.203	9.30139	10.6381	11.8853	9.34171	11.0978	12.0217	11.5412	11.385	11.0882	10.5735	12.7108	10.943	11.2672	11.0122	10.747
ARL6IP1	14.1546	13.3456	14.0314	13.2427	12.9915	14.1045	13.1129	13.7742	13.4437	14.3336	12.8576	12.8833	13.8248	13.8074	13.024	13.0958	13.6453	13.6362	12.6873	13.6924	13.213	13.0022	13.6054	14.0427	14.878	13.6496	14.296	16.1482	13.5804	13.673	13.2432	16.9952	13.6959	14.1654	13.4283	14.0638	14.7464	14.1971	14.645	14.6141	14.2678	14.4567	14.0702	14.1074	14.8496	14.03	13.8798	14.5999	14.0126
HNRNPA3	14.1428	14.0985	14.2554	13.3926	13.9056	13.413	14.786	13.8815	14.3528	14.685	15.3806	15.184	13.9357	14.7019	14.0227	13.8088	14.4818	14.019	13.9566	14.2958	15.2124	13.4775	13.9293	14.6315	14.8822	14.2349	14.8987	14.1742	14.351	14.2974	13.5571	14.9324	13.7781	14.463	13.1955	13.7035	14.9406	13.5681	14.6767	13.991	13.1002	13.7771	13.7031	13.3652	13.802	13.2238	13.4921	13.4465	13.4662
LAMB1	14.1397	9.84074	11.7861	9.47038	10.8269	13.4491	12.5533	11.4992	13.5239	12.1863	12.2633	12.1296	10.5138	13.2742	12.8725	11.9212	12.7865	12.7526	12.6001	12.3272	12.2649	12.1257	12.1719	11.2171	11.455	12.3745	12.5823	12.0277	14.9531	13.2076	11.8416	11.8413	11.984	14.608	11.1051	13.2505	11.7384	9.61539	11.0882	12.3904	12.0423	12.7744	13.2894	11.7783	11.0722	13.1318	12.2886	11.5759	11.8479
SHOX2	14.1388	7.47875	13.3259	3.13209	9.38734	15.2237	6.65794	4.14326	11.1642	10.8733	7.40732	6.38097	12.0156	5.31774	10.9934	11.2254	6.19598	7.85664	9.74518	4.68049	13.0303	4.36728	5.033	12.108	4.88685	6.81799	5.47494	9.10184	9.88286	8.67666	5.04583	8.99383	3.82947	6.69853	7.08918	4.24198	3.20837	7.58044	11.5496	11.6548	4.24695	8.77045	8.52186	6.83412	9.53472	5.90182	3.20837	5.62746	4.48527
NCL	14.1331	14.0604	14.6771	13.7244	13.9521	14.0797	14.2602	13.9389	14.21	15.0659	15.3344	15.1748	14.746	14.3065	14.1088	13.7921	14.1287	13.7103	13.8437	14.8472	14.2304	13.6685	13.6892	14.656	14.5639	14.1005	13.9939	13.8049	13.73	14.3851	13.6236	14.5871	13.0532	15.3545	13.2721	14.0841	15.291	13.9917	14.3092	14.1171	13.6635	13.5077	13.5011	13.4372	13.8776	13.4195	14.0035	13.5228	13.6391
PCBP2	14.1315	13.6803	14.3878	13.4041	13.9149	14.2147	14.5938	14.4978	14.8117	14.5701	15.0768	14.7997	14.5446	14.9014	15.1918	14.785	15.1709	14.2932	14.9077	14.7225	15.5118	14.1235	14.4425	15.0931	15.0565	14.6052	15.4592	15.5174	14.5052	14.1958	13.9247	15.4227	13.6509	15.492	13.2505	13.7358	15.384	13.943	14.1309	14.2761	13.7948	14.3888	14.126	13.8861	14.0314	13.8933	13.834	13.9538	13.8875
FBLN1	14.1291	9.76219	12.7756	11.9534	12.47	14.3615	11.4037	11.7041	12.5732	12.5503	11.4152	12.7046	11.9727	13.1651	12.3396	13.6029	12.0503	12.8352	12.9606	12.3286	12.4795	10.8138	12.6929	10.8398	10.3581	12.5858	12.038	12.1701	11.1012	11.7362	10.9375	11.2217	11.4155	10.1616	10.9045	10.3953	9.85528	9.31501	10.9064	10.828	12.3962	12.7344	13.002	12.7886	13.6313	13.8097	12.3277	12.7568	12.423
VSTM2A	14.1281	9.10038	13.8425	6.18932	7.91678	14.0268	4.7563	9.23952	11.7958	11.3711	10.457	6.80217	9.17082	9.3854	9.72565	4.35712	8.79853	7.18599	5.1757	11.2403	6.60123	10.2933	8.87343	10.5821	7.11721	9.29995	8.41107	10.0197	4.00181	8.60916	11.9488	5.11323	11.4582	10.5485	9.92971	9.09219	11.4841	8.20736	11.8354	6.08609	11.1649	12.533	12.4228	12.4936	12.4951	11.6681	12.1761	10.5184	12.588
HSPA5	14.1184	13.583	13.4992	13.8343	13.3688	13.6642	13.4078	13.0411	13.1424	12.6192	12.9643	12.717	12.4994	12.581	12.5673	12.5575	12.9249	12.5403	12.7301	13.0389	12.7631	13.0125	12.5161	12.8382	12.8691	12.2901	13.0782	13.0224	13.558	12.6638	12.3993	13.457	12.2727	13.2925	12.7642	12.7589	13.5655	12.3027	13.4364	13.239	12.5295	13.0783	12.8756	13.0484	12.7101	12.6313	12.2135	12.3034	11.9697
GPM6A	14.1097	13.1496	13.7791	14.2061	12.2311	14.0816	7.76251	15.8079	13.8993	14.8163	13.8839	14.1347	15.4034	14.3746	14.5358	14.0838	14.7176	15.5558	13.5809	15.434	14.3716	15.6366	15.1595	15.0995	15.0798	14.4365	12.6428	14.0334	10.1806	12.3851	14.353	14.9208	14.0469	14.0721	14.9041	10.3986	14.7539	10.3312	15.1201	16.1186	15.2809	14.4992	14.0215	14.8982	15.2139	14.0056	15.2856	14.6316	14.8869
APCDD1	14.1026	12.1547	14.2529	12.1793	11.8774	13.98	6.45874	9.55533	8.23021	8.60752	7.97149	9.33567	9.85206	10.3847	8.74796	10.1143	10.7983	9.86536	9.35255	8.5335	9.49227	9.1581	9.73129	8.74842	11.1332	10.0288	9.72918	12.0035	8.21697	9.43344	11.258	9.02478	9.4268	10.5481	9.67297	9.76189	11.8905	11.5269	12.2032	12.0661	11.0341	12.546	12.6138	11.7339	10.9598	11.8882	12.2442	10.8804	13.3521
CFL1	14.1021	14.3162	14.1587	13.861	14.0518	13.5333	14.5459	14.2796	13.7688	13.3098	14.5479	14.5726	13.6761	14.701	13.7264	13.9584	14.3146	14.4148	13.9677	14.5728	15.0011	14.4689	14.3084	14.178	14.9367	14.2587	13.5476	13.8285	13.9477	13.562	13.5982	14.0043	13.6362	13.5214	14.6368	12.9044	14.1864	13.2681	13.6958	13.3219	14.0752	13.6566	13.5651	13.7878	14.042	13.5638	13.0875	13.6121	13.344
MEST	14.09	12.5508	12.3629	12.1096	14.2383	12.9106	15.8415	10.9249	11.285	11.6696	12.6338	11.1931	13.4034	11.2812	11.7364	11.456	11.8428	10.6779	11.1252	8.79801	12.2758	9.65692	11.5987	12.0266	12.4701	10.5162	12.7018	11.8445	12.4939	10.8491	10.6478	11.1499	9.92258	10.8594	9.91264	10.2487	11.7448	11.142	11.3489	9.01648	10.7684	12.3342	12.0518	11.4783	10.5229	11.6283	10.6952	11.0538	10.7645
YWHAZ	14.0776	14.4079	14.9558	13.4142	14.3041	14.2493	15.1525	14.8334	14.7912	14.8826	14.62	14.5616	14.6699	14.5221	14.2665	14.275	14.5778	14.4799	13.6449	15.5409	14.3989	14.5942	15.097	14.5671	15.2555	14.9068	14.1588	14.389	13.8402	14.0334	13.5285	15.0255	14.147	13.6809	15.7945	14.3488	13.2769	13.7073	14.3099	15.0409	13.9394	13.6244	13.3513	13.6496	14.8919	13.754	14.0201	13.262	13.0854
MDK	14.0653	12.396	13.7747	12.4147	13.1729	13.492	13.1233	10.5386	12.8865	12.422	11.8861	11.5904	12.3986	12.4835	11.7075	12.358	12.3552	11.9778	11.8458	11.7873	12.0236	11.1124	11.3889	12.7052	13.3725	11.8264	12.4498	12.089	13.8684	10.9934	12.2578	12.1819	12.1583	11.407	10.6715	11.0369	12.8332	11.4551	12.8326	12.2309	12.7095	12.8081	13.0787	12.2287	13.1034	12.9738	11.6101	12.834	12.6253
SEZ6	14.0563	12.4641	12.4161	6.57022	10.3087	12.5342	11.6273	10.4898	7.84532	8.54905	8.03465	6.52957	7.39149	11.1832	7.11715	6.80595	7.39503	13.0974	6.77655	10.9014	9.98327	12.1015	8.72856	6.72169	7.22428	11.7634	10.8763	14.0079	7.04939	15.0419	14.4902	13.3903	12.1512	13.2892	14.6989	13.4211	13.4196	12.9713	13.6906	14.062	12.5758	14.4939	14.546	12.3915	12.8929	12.063	12.4605	13.638	14.4509
RPL14	14.054	14.6281	14.24	13.1025	14.0119	14.0304	15.6519	14.739	15.1285	14.4836	15.8846	14.7128	14.5887	15.1202	15.8555	15.1907	15.679	14.1432	15.5979	15.4606	15.7811	13.644	13.9783	14.7361	14.7506	14.5556	16.6654	13.7176	15.348	14.9017	12.0669	14.158	14.1162	15.7253	13.2322	13.1636	15.9434	14.6826	15.1039	14.3223	12.8435	12.9263	12.4307	12.8774	13.111	12.7709	11.7122	12.2645	11.7473
RPL36A	14.0519	14.7007	13.7459	12.3337	14.0166	14.0437	15.6595	14.5599	14.1552	14.2926	15.3366	14.8667	13.0704	14.6201	14.7656	14.7139	14.9434	13.8458	15.3329	14.3423	15.6715	12.9958	13.3186	14.768	14.0791	14.1319	15.9125	13.7812	14.9706	14.1586	11.8428	13.3611	13.1932	15.6262	12.5241	12.7267	15.6995	13.1485	15.0012	13.7062	12.1102	12.654	12.1986	12.4057	12.7113	12.2437	10.7371	11.7453	10.3816
PABPC1	14.0372	13.8895	14.9207	12.7793	14.7846	14.607	16.0779	14.3976	15.2064	15.3355	15.334	15.1373	14.4937	14.5484	14.6433	14.6711	14.6843	14.0737	15.2965	14.3574	15.4379	13.6045	14.1109	13.908	14.4082	14.873	16.3651	13.0705	14.9707	14.6838	12.2955	13.8809	13.0449	15.8525	13.4212	12.662	14.7421	13.6597	13.6301	13.3393	12.9468	12.2336	11.7308	11.9419	12.8766	12.5876	11.8074	11.8663	11.631
RPL30	14.0335	14.6998	14.5694	13.1618	14.7688	14.4752	15.5821	15.6935	15.5879	15.2177	15.9462	15.2913	14.3124	15.1658	15.6382	15.476	15.4999	14.3985	16.0718	15.5318	16.394	14.1679	14.1779	14.8998	15.4889	15.1353	15.9924	14.378	15.7145	14.5381	12.4478	15.2368	13.6458	15.4774	13.7746	13.3109	15.4044	14.0298	15.3006	14.6275	13.5837	13.2004	12.6156	13.4182	14.3004	13.1148	11.8376	12.1798	12.0725
GANAB	14.0132	12.8077	13.749	12.9033	13.4284	14.0757	13.2773	12.847	13.6606	13.083	13.1179	13.1527	13.4828	13.0902	13.2746	13.281	13.0557	12.9097	13.1824	12.8041	12.8609	13.0522	12.9599	13.01	13.8232	13.109	12.7966	12.6886	13.1563	13.2871	13.1986	13.0907	12.2065	13.0898	12.1996	12.6053	13.7005	13.0109	12.9421	13.0409	12.7986	13.0072	12.772	12.7786	12.8353	12.5169	12.8859	13.1691	12.8131
EIF4A2	14.0038	14.2214	14.0393	13.4843	13.4733	13.9458	13.3927	14.8571	14.8534	15.2535	14.566	14.5354	14.9578	14.2204	15.1861	14.9412	14.3338	14.2363	14.4017	14.9247	14.7019	14.5653	13.9352	14.5101	14.181	13.9988	14.2773	13.7664	13.7881	13.682	12.7484	13.1657	14.108	14.5933	14.0651	13.1644	14.4493	14.4182	14.4091	13.6266	14.2358	13.1017	12.8771	14.0043	14.0252	13.7613	13.7056	13.3612	13.2091
SCARB2	13.9987	12.2479	14.3939	12.6427	12.0219	13.9225	12.4581	13.8097	14.1346	13.391	13.3011	13.9053	14.3336	13.4268	13.6248	13.2842	13.4915	13.6723	12.9919	14.394	13.2199	13.2827	14.0638	14.0829	14.0082	14.1378	12.9194	13.5707	12.8498	14.3475	13.9815	14.6879	13.1884	13.8275	12.8783	14.6839	14.7331	14.0022	14.4263	13.867	13.1211	13.8175	13.5123	13.5793	13.908	13.6531	15.1705	14.1279	14.3409
NACA	13.9972	14.7922	13.989	13.2383	14.1501	14.3235	15.6879	14.9416	15.3342	14.4036	15.5016	15.3743	13.704	14.8205	15.2878	14.6359	14.7042	14.3373	15.4073	14.5135	15.4601	14.0662	13.7026	15.0382	14.5686	14.5401	16.4995	14.0188	15.2015	14.5367	12.7072	14.4044	13.6734	15.8391	13.2408	13.4896	15.6624	13.8246	14.6177	14.1403	13.5502	13.405	13.0776	13.2331	13.3923	13.0928	12.6618	12.8889	12.3897
KIF5C	13.994	13.3997	13.5438	11.3343	11.725	13.2879	6.85613	13.9869	13.4295	13.4138	13.7885	14.2189	13.3188	13.4677	12.5572	13.4201	12.8821	13.6592	13.2403	15.8444	13.0872	14.0041	14.4301	14.0535	13.8364	13.7093	14.7601	10.885	10.8471	11.671	14.3261	10.4759	14.1598	10.0443	14.5358	13.1345	7.94969	12.8092	11.0718	14.9355	13.1358	12.9933	12.7604	12.9868	13.6987	12.6488	12.919	11.7078	12.2967
TTC3	13.991	13.8277	14.2713	13.3914	14.338	13.993	12.7606	14.4544	13.4709	13.6018	13.6416	13.9237	14.1879	13.8435	13.4604	13.898	12.7331	13.9052	13.2934	14.3681	13.4434	14.5017	14.131	14.3438	14.1842	14.1345	12.9732	14.1304	13.0456	13.9856	14.1378	13.7718	13.5884	14.2684	14.1469	14.5359	14.4315	13.786	13.8572	13.91	14.1903	13.6535	13.819	14.2797	14.6467	14.4893	15.1861	14.6272	15.1833
HK2	13.9893	10.88	13.5573	9.5348	10.4223	14.8076	9.97325	10.4912	9.98028	10.587	11.3119	9.81568	10.0049	8.52512	11.4503	9.7164	11.413	8.70322	10.1266	9.53138	9.00663	9.5758	9.50581	9.92964	11.514	10.998	11.3663	13.8797	10.292	12.8597	12.2641	14.5559	10.7944	11.8787	9.79543	13.199	12.3968	11.3616	13.0251	11.8427	8.16981	11.8205	11.1406	10.8321	8.1874	10.2227	13.0376	11.382	11.215
RBBP4	13.9858	13.2562	13.8	12.8403	13.2024	13.5325	13.3577	13.3509	13.621	13.7776	14.5098	14.131	14.0972	13.3046	13.821	13.7885	14.1014	13.1071	13.2993	13.4823	13.8821	12.4264	13.1427	14.2413	14.2167	13.4037	12.6116	13.7729	13.1555	13.3157	12.997	13.8467	12.6107	13.5985	12.206	13.1927	14.1775	13.5962	13.9055	13.3805	12.8083	13.0661	12.7166	13.1216	13.68	13.1203	13.3222	13.2986	13.0051
SPTAN1	13.9825	14.5108	13.2496	15.1514	13.9997	14.1724	13.9282	13.1346	12.7356	11.9182	12.6852	13.123	12.1583	13.9649	12.1969	12.1846	11.9711	14.2597	13.0095	13.8367	12.7978	14.684	13.7669	12.3079	12.264	13.5386	13.5958	13.9549	13.2273	14.1352	14.6889	14.753	15.3556	13.5342	15.4548	13.6708	13.0215	13.9685	13.7657	13.7509	16.0335	14.937	15.3827	14.7962	14.8164	15.282	14.5176	14.7864	15.2339
GNB1	13.9748	13.6719	14.5166	12.7814	13.639	13.7508	13.609	14.2428	13.5798	13.6946	14.2693	13.8065	14.3269	14.2871	13.6843	13.4779	13.6685	13.9801	13.1366	14.7908	14.1247	14.4455	14.3693	14.6834	14.5494	13.978	13.3813	14.8764	13.6567	13.4679	14.0672	14.6192	13.8113	14.9559	14.4999	14.4095	13.8418	13.9557	14.4755	15.265	14.3246	14.2842	14.2057	14.3655	14.808	13.9579	14.2675	14.4187	13.9287
MAP1B	13.9687	14.8016	14.7878	13.1253	13.5773	13.2841	11.0048	15.114	14.3386	14.8125	15.0221	15.0645	15.2939	14.9081	14.2837	13.9987	13.9342	15.1369	13.8541	16.2462	14.0986	15.1267	15.516	15.0744	15.8024	14.8798	14.4461	14.9949	12.6202	13.6156	15.2841	14.5746	13.8759	14.8858	15.5974	14.1902	14.8246	14.8649	14.7161	15.6882	13.5823	14.7055	14.5029	14.6016	14.7078	13.7	14.8943	14.115	14.9639
NONO	13.965	13.9495	13.9621	13.3663	14.2111	13.9828	14.2782	13.6446	14.455	14.7138	14.6632	14.3898	14.3389	14.5796	14.4133	14.2099	14.0679	14.361	14.3417	13.9534	14.6637	13.6289	14.0779	14.2476	14.2437	14.2631	14.2181	14.5543	14.0205	14.2182	14.2327	14.3346	14.0408	14.9179	13.439	13.8626	14.5257	13.7026	14.5932	14.1063	14.1201	13.8335	13.8815	13.3419	13.9472	14.0175	13.4108	13.7253	13.1279
RPS10	13.9463	14.7005	13.7093	12.4363	14.4374	13.6523	15.2291	15.1154	14.0761	14.779	15.3126	15.1477	14.0258	15.1441	15.4533	15.6376	16.2795	13.8544	15.5223	14.892	16.079	13.8735	13.7433	15.3606	14.5141	14.6325	15.599	15.0094	14.7817	14.5646	13.0794	15.4554	13.2397	16.3786	13.0481	13.0062	16.8523	14.0629	15.3973	14.2573	13.1696	13.372	13.2232	13.3993	13.6585	13.1453	11.8688	12.3757	12.3151
SEC61A1	13.9407	13.2243	13.3462	12.5091	12.9924	13.3525	12.9191	12.3867	12.5381	13.5537	13.1669	12.9896	13.5716	12.7068	12.6555	12.9551	12.6239	12.3903	12.3638	13.1065	12.6923	12.3955	12.4819	12.8784	12.9486	12.5407	12.5438	12.6303	12.6712	12.5406	12.1853	12.343	12.3741	12.9098	11.8545	12.7618	13.5098	12.9944	13.6654	12.4643	12.5263	12.0189	12.2295	12.2465	12.7161	12.7205	12.4872	12.2301	12.3166
HNRNPH1	13.9398	13.1546	13.9165	13.3735	14.2313	14.2634	13.8185	13.2755	14.5708	14.957	13.7999	14.0493	14.5426	14.3475	13.9906	13.7847	13.9713	14.0662	13.7842	13.8398	13.7848	13.6845	14.4113	13.2606	14.6764	14.46	13.3362	13.5157	13.2501	14.352	14.69	14.4072	13.3095	14.1814	13.0956	14.2337	14.4576	14.9449	13.2471	14.3594	13.6988	13.4334	14.0595	13.4606	13.5881	13.6632	14.4609	14.3227	14.5392
P4HB	13.9383	13.1176	13.0417	12.433	13.0832	13.5788	13.8381	12.7798	12.7237	12.6315	14.7101	13.715	12.9502	13.0149	13.0283	12.7732	13.413	12.8699	13.2113	13.1916	13.1498	12.9934	12.8487	12.7848	13.6635	12.8756	13.2053	13.0669	14.1365	13.5533	13.2347	13.0475	13.2066	13.8652	12.7078	13.7294	14.8656	12.673	13.2783	12.907	12.7247	12.8842	12.9406	13.0971	13.1759	12.9604	12.6322	12.7892	12.6413
RPS15	13.9357	14.2315	13.7415	12.6127	14.0055	13.6201	15.1629	13.8512	14.0271	13.5813	14.9079	14.867	13.2237	14.6445	14.7175	14.4242	15.6434	13.6243	15.0585	13.9175	15.4132	13.2828	13.3699	14.6359	13.5676	14.1801	15.4416	13.1385	14.6706	14.0926	12.3964	13.9413	13.2528	15.0561	12.9728	12.4091	15.2435	13.7116	14.1288	13.5839	12.7134	13.1833	12.9089	12.8655	13.1247	12.9034	10.9414	12.0058	12.0937
CADM1	13.9277	12.2238	13.1426	12.5496	12.3902	13.9474	7.17824	12.7136	12.3973	14.0638	11.4544	11.8856	11.7051	12.2883	13.8394	10.7777	12.7074	12.2573	12.27	11.6435	12.8324	12.7267	12.1208	12.3122	12.3616	12.2372	12.9598	13.371	13.0937	13.7108	13.7446	12.7679	11.9689	13.4302	12.7743	12.671	13.1807	13.1939	13.3569	13.9108	11.0131	13.1797	12.7603	12.2474	13.4858	10.6592	10.7019	13.2658	12.0908
HSPA8	13.9248	13.6608	14.8307	14.1361	14.1363	14.0203	13.2405	15.3876	15.1177	15.8384	15.3485	15.0905	14.6293	14.9081	15.4733	14.4948	15.2341	14.3193	14.8057	14.8027	15.7131	14.9454	14.4793	15.3783	15.7609	14.4827	14.2143	14.7523	13.8727	14.5897	14.2156	15.1657	12.2414	17.3927	14.726	14.9759	16.3933	14.1474	15.4144	15.3705	13.9555	13.955	14.1797	14.4412	15.0796	13.9409	13.9838	14.2401	13.6596
PEBP1	13.9185	14.3692	13.3466	13.3181	12.8495	13.3713	13.801	13.893	13.5166	12.7732	14.2667	13.8173	13.4713	13.9198	13.4327	13.7836	13.6537	13.8683	13.4809	13.7003	14.5749	13.8021	13.3371	13.9966	13.9181	13.3161	14.393	12.4543	13.3961	13.143	13.1065	12.3696	13.9424	13.7216	14.067	13.0076	13.5428	13.109	13.078	13.4081	14.1262	13.4982	13.3169	14.0345	13.8315	13.8336	13.0874	13.3887	12.9148
FUS	13.9084	14.2308	13.7761	13.6636	14.1664	13.6627	14.7743	13.3846	13.8738	13.6416	14.3329	14.2285	13.7959	14.6653	14.1779	13.907	13.9058	14.2722	14.3521	13.737	14.9294	13.6469	13.7253	14.1941	14.3453	13.9248	14.4268	13.669	13.9864	13.9505	13.0796	13.9487	13.9877	13.2825	13.3068	13.7313	14.2254	13.4674	13.5597	13.2627	14.0602	13.9598	13.994	13.6062	13.7462	13.7958	13.2066	13.6371	13.3294
IFT57	13.9072	10.2248	14.2382	11.2095	10.3139	14.3523	9.4234	10.6178	11.022	11.1383	11.1996	10.8573	10.8227	10.0769	9.91861	11.0679	9.79944	9.25247	10.479	10.9733	10.7318	9.56432	10.3318	11.3052	11.3053	10.4277	13.7157	11.2561	10.584	10.1887	9.73706	9.20736	11.7531	10.6556	11.6577	9.57086	11.4029	10.3476	11.2739	11.3057	9.25645	10.0484	9.79772	10.1193	10.0463	9.70891	9.93577	9.42397	9.27629
SFPQ	13.8931	13.9431	13.9772	13.4753	13.9139	13.9693	14.5366	13.4771	14.2515	13.8985	14.6386	14.3584	14.1451	14.3609	14.1551	13.6933	13.7469	14.4187	14.1799	13.8685	14.5899	13.7921	14.0761	13.884	14.2307	14.1067	13.9902	13.8376	13.5502	14.2207	13.8384	14.3582	14.6759	13.9134	13.5922	13.9024	13.808	14.6096	14.238	13.6423	14.2538	13.7038	13.8062	13.6117	14.1052	13.947	14.2029	13.8356	13.9796
RPS25	13.8923	14.9735	13.9108	13.1864	14.1426	13.8376	15.5538	14.8338	15.2031	14.0446	15.6033	14.8196	12.9574	14.6364	15.209	14.8849	15.048	13.9311	15.4859	14.3971	16.1799	13.53	13.5369	15.0482	14.9638	14.3095	16.11	13.6842	15.4773	14.1402	12.5806	13.748	13.4949	15.3457	13.1427	12.5592	15.9759	13.6072	14.6602	13.4311	13.1048	13.1418	12.6202	12.9323	13.424	12.5944	11.5565	12.4774	11.5127
CPE	13.8827	13.9399	12.5966	14.6705	12.4681	14.2641	8.24444	15.3352	14.1887	14.0834	13.8322	13.8451	14.5407	13.6137	14.2851	13.8557	13.4802	14.5581	13.9148	13.8067	14.0422	15.2438	13.7273	14.5808	13.212	13.7521	12.7913	14.8347	11.8387	13.1252	14.3816	14.7276	14.5275	14.3277	15.2937	13.2194	14.4194	12.9032	15.1081	15.1312	15.8587	15.9289	15.5112	15.8488	15.0157	15.4506	16.0266	15.4877	14.6367
2020-09-02	13.8807	13.6496	13.922	14.2258	13.6549	13.9697	13.6906	13.3884	13.5257	14.0867	13.7514	14.1918	14.6263	13.1878	13.4111	13.7806	14.2449	13.0984	13.1256	13.8511	13.329	12.9198	13.5486	14.1245	14.1153	13.5311	13.3337	14.042	13.1775	13.4176	13.0574	14.3934	13.0091	13.6404	11.9566	13.3403	13.9313	13.2915	13.966	13.6611	13.3368	13.1246	13.1247	12.7734	13.3863	13.1798	13.718	13.2883	13.9523
RPL21	13.8777	14.357	14.163	12.4903	13.8385	13.6762	15.3944	14.7317	14.9917	14.5513	15.0854	14.1367	13.8323	15.0061	15.4379	15.0899	16.0393	14.0649	15.3395	14.4981	16.4232	13.4357	13.5513	15.0365	14.8132	14.2162	16.5414	14.0005	15.8181	14.0895	12.4006	14.0493	12.9398	15.6697	12.3381	12.8556	16.0009	14.4951	14.4524	12.9684	12.802	12.7059	12.3597	12.9673	13.0835	12.2741	10.9684	12.2962	11.4247
RPS20	13.8681	15.153	14.2855	13.4705	14.5396	14.032	16.5721	15.0062	15.3103	15.0379	15.6133	14.9499	14.3224	15.2417	15.4428	14.9983	15.2488	14.2697	15.8363	14.6884	16.6059	13.7206	14.0571	14.5832	15.2815	14.7809	16.6753	14.2473	15.9615	14.5773	12.1648	15.1736	14.3263	15.1663	13.2546	13.2556	15.0979	13.9791	15.1664	14.3738	13.4985	13.1006	12.6822	13.0667	14.172	13.3139	11.5937	12.1513	11.9008
HNRNPDL	13.8679	13.6921	14.0885	13.8814	13.7822	13.8471	13.7676	14.1395	14.6863	13.6388	14.394	14.3444	14.1231	14.6308	13.8363	14.1432	13.851	13.8934	14.1551	14.7476	14.5858	13.9903	14.3608	14.435	14.5726	14.4728	14.0665	13.4582	13.1221	13.9902	13.6362	14.1481	13.5396	14.0149	13.244	13.4313	13.7634	13.5615	13.9408	13.5046	13.6713	13.5167	13.5301	13.2199	13.75	13.4697	13.7722	13.5723	13.324
RPL35A	13.86	14.535	13.9281	12.7843	13.8808	13.6952	14.8195	14.924	14.5208	15.1029	15.1684	15.4665	14.3141	14.6982	15.5893	15.8636	15.7483	13.8409	15.6689	15.1556	16.2012	13.4279	13.4931	15.2173	14.4492	14.2306	16.4868	14.2799	15.0988	14.1983	11.683	14.0547	13.076	14.97	12.8283	12.9033	15.5743	14.2191	15.2991	13.9307	12.5003	12.729	12.252	12.6875	13.0359	12.5817	11.4308	11.6214	11.146
FSCN1	13.8583	12.7086	13.4467	8.60638	12.6157	13.997	10.8565	12.1393	13.0106	12.0401	13.5529	12.7516	13.785	13.5726	13.2339	13.944	13.0822	11.6012	12.1621	14.0417	13.5517	10.8367	12.8557	12.1354	13.1885	12.7678	12.4989	14.1994	12.2926	13.059	14.1557	14.3366	13.2457	14.0716	13.5102	13.0377	15.0917	12.5307	13.5512	13.3547	12.5184	14.3887	14.2658	13.4568	13.1597	14.3033	13.0033	13.3999	14.7248
ATP5F1B	13.8561	14.2668	14.3295	13.0473	13.4484	13.4286	14.7218	14.2136	14.3206	13.7231	15.0596	13.8715	13.4899	14.373	14.2665	14.6372	14.1536	13.8487	14.3354	14.1128	15.457	14.3959	13.4201	14.1377	14.2356	13.682	16.1607	14.7724	14.6663	14.2755	13.2256	14.7544	14.2009	15.1563	13.9474	13.7158	14.5507	13.4008	14.2309	14.1106	13.6697	14.1689	14.0532	13.7595	13.8499	13.8674	13.4378	13.4161	13.0402
XRCC5	13.8333	13.5388	13.9681	12.4311	13.2074	13.4193	13.7383	13.6749	13.5655	14.2952	14.3402	14.2489	14.3178	13.495	13.9022	13.6485	14.4301	13.279	13.1625	14.3581	14.0014	13.0872	13.3356	14.1084	14.6435	13.3746	13.5952	14.0321	13.1818	13.0253	12.6642	14.5358	12.7135	13.6952	12.6679	13.0017	13.9829	13.0181	14.0414	13.6385	12.8591	13.5047	13.2797	13.1885	13.5708	13.2852	13.4288	12.9738	13.286
ZNF704	13.8183	10.6421	13.9053	11.9598	12.6559	13.6834	8.56603	13.9289	12.6527	14.3642	12.4816	13.1236	14.5062	12.7163	13.3319	13.4161	12.7038	12.6054	13.1085	13.3229	13.1421	12.8023	13.6219	12.8908	13.8143	13.003	10.1669	11.2234	10.8334	11.7901	12.1631	11.3907	11.9417	11.8073	11.7535	11.9989	11.1023	10.9291	12.0857	13.3369	12.3068	11.7252	11.3793	12.5393	13.5675	12.61	12.6574	12.0268	12.7399
RPS13	13.8165	14.4983	13.8246	12.548	13.8526	13.6438	15.41	14.6757	15.1962	14.7766	15.5547	13.8749	14.2883	14.672	15.3097	14.9074	15.4399	13.8746	15.1084	14.6613	16.1407	13.3509	13.5694	14.991	14.8566	14.4375	15.6019	13.5771	15.0271	14.0847	12.6954	13.7633	13.2354	15.194	12.8512	12.4022	16.015	13.6699	14.5265	13.3231	12.9106	13.038	12.6061	12.8697	13.5898	12.5598	11.5688	12.6918	11.7095
NME2	13.8137	12.958	12.8541	11.6435	12.4924	13.2609	13.6867	12.6229	12.9119	12.0606	15.2321	13.5671	11.4335	12.6225	12.6287	12.8536	13.8311	12	12.6978	13.0303	13.8016	12.0201	11.4928	12.3005	12.3052	13.1731	15.2912	13.372	14.8169	14.0937	11.868	13.7101	12.8413	15.0162	12.8572	13.092	15.0788	12.6642	13.7774	13.3814	12.0492	12.5633	12.3498	12.7539	12.538	12.5771	11.2842	12.0969	11.5813
EPHB6	13.8124	10.8906	11.0488	7.95199	9.59576	12.2501	5.96261	9.42897	8.7385	6.44333	6.37894	5.38228	8.05815	7.7466	7.8807	8.53539	7.08558	7.65716	8.89586	9.27798	9.36644	9.57256	8.28277	6.49402	8.50427	10.9107	10.9397	9.16666	10.0415	12.9202	9.15181	12.1616	11.4886	7.5513	10.3363	13.5226	6.37162	11.6221	10.952	9.22835	9.94099	10.4521	11.1017	10.7174	10.6469	12.3993	9.55819	9.55946	9.33873
PDIA3	13.8115	13.3682	13.3093	13.3597	12.9825	13.1882	13.6357	12.6885	12.4466	12.7202	13.2152	12.718	12.6292	12.7681	12.7375	12.2188	12.4536	12.407	12.556	13.588	13.5186	12.5761	12.2605	12.7429	13.3973	12.1675	13.9638	12.9017	14.2006	12.5696	12.0328	12.7203	12.4554	12.4737	12.6188	12.6412	13.2385	12.5569	13.5523	13.0122	12.1179	12.2237	12.0082	12.5185	12.4657	11.6919	11.7425	12.1213	11.2587
NNAT	13.803	15.2311	14.1718	11.3326	8.26547	13.7224	7.73786	11.5325	13.1943	12.9615	13.0061	12.1116	13.033	14.4057	12.4228	11.8664	12.1614	14.7894	12.2786	14.4972	13.5881	13.2557	14.7476	12.2748	14.8311	13.7538	13.3798	13.3093	10.1437	8.66275	12.7902	12.0574	13.6565	12.3866	14.8578	13.6902	12.4593	17.3759	12.6306	14.2132	16.9449	17.2156	17.6479	17.5902	16.4541	16.8027	16.8466	14.9193	16.6582
ODC1	13.8004	12.7749	13.5847	12.9666	12.4573	12.3642	13.6403	11.8858	13.2251	13.5196	14.3897	12.9384	13.3953	12.5825	12.5628	12.9273	13.6282	12.3579	10.6251	13.2329	13.0844	11.7132	11.7078	16.1621	13.9615	12.8275	12.9574	14.1726	11.751	13.5218	12.9578	14.6011	11.9925	14.5424	11.3326	13.0231	15.1282	12.7965	14.4265	13.7759	12.8662	13.4542	13.443	13.1551	13.3145	13.4691	13.2236	13.2513	13.8383
RPL34	13.7675	15.0082	13.494	12.9658	13.9345	13.805	15.2616	15.0478	13.6755	13.6123	15.163	14.6204	13.0941	14.734	14.9874	14.7247	15.1714	13.9943	15.707	14.6594	16.2465	13.4706	13.2972	15.212	14.1808	14.3249	16.2559	13.886	15.2954	14.0682	12.1594	13.9131	13.5976	14.876	12.8544	12.715	15.8619	13.7753	15.4273	13.8638	12.8523	13.2988	12.8432	13.21	13.2654	12.65	11.8774	12.1336	11.7272
HSBP1	13.7659	13.2307	12.9143	13.5833	12.5326	13.1507	12.9983	13.2441	13.4675	12.0823	13.5646	12.6656	12.8846	12.7452	13.1192	13.0429	12.5892	12.6149	12.896	13.0399	13.9006	12.4813	12.501	13.3834	13.7167	12.4547	13.8158	12.6124	13.1889	11.6575	11.7376	12.8264	12.4082	12.0659	11.2248	12.6119	13.3082	12.2401	13.1538	13.2643	12.5658	12.3192	11.8163	12.9471	12.9913	12.5738	11.9578	12.6963	11.8876
LDLRAD3	13.7653	10.7686	13.0009	11.2973	10.7594	13.725	11.7802	10.2841	10.9483	10.2248	11.1438	8.31054	10.8306	10.2693	10.0616	9.60274	10.1244	9.75852	9.46252	10.5442	10.2874	9.13912	10.8542	10.4325	10.278	10.7652	10.5948	9.79839	10.5392	10.7751	10.5814	8.72266	10.1453	10.0721	9.81945	10.0379	10.3124	10.4122	10.3164	9.93549	9.3272	9.62049	9.50741	9.65759	10.4543	9.76415	8.89688	9.78249	9.22691
PODXL2	13.7628	12.7782	13.2288	11.4043	11.9243	13.4429	9.33748	12.2539	12.0375	12.3249	13.0684	12.9313	12.5819	12.319	11.9408	12.2619	11.5995	12.5387	11.9422	13.5157	12.5719	12.8526	12.3286	12.537	11.5903	12.4528	11.353	13.1885	12.1486	13.1149	12.6358	13.4253	13.4943	12.8891	13.5332	12.8445	13.846	13.1436	13.705	13.1636	14.1033	13.241	13.2749	13.542	13.723	13.8072	13.2435	12.8589	13.2504
TSPAN3	13.7608	13.7633	13.2676	14.7826	12.6909	13.8383	12.514	13.1304	12.998	12.7973	13.6371	13.1775	12.7737	12.9067	12.7077	12.7417	12.5729	12.8325	12.6885	14.0356	13.1502	13.2564	12.5494	13.5346	13.4197	12.7463	13.5914	13.9173	13.3448	13.2504	13.4255	13.5114	13.3529	13.2107	13.0241	12.9985	13.5736	13.5445	14.1194	13.9668	13.8949	13.2366	13.1804	13.3033	13.509	13.3102	12.7834	13.0839	12.8223
EIF4A1	13.7546	13.3529	14.0129	12.6007	13.7494	13.0993	14.2093	13.689	14.32	13.6699	14.5899	14.0143	13.7957	14.2123	13.8575	14.194	14.8974	13.4997	14.121	14.3831	14.9874	13.171	13.9156	13.8558	13.8541	13.8121	14.7925	13.716	14.1726	14.4257	13.629	14.5765	13.077	15.2842	12.811	13.9296	14.5522	13.749	13.6835	14.1637	11.6427	13.6335	13.7243	12.3442	13.0317	12.4966	12.5837	12.5258	12.152
SP5	13.7492	4.91493	13.2866	6.37784	7.5872	13.2484	6.20357	4.39508	6.02267	12.3136	5.92421	12.0188	10.4109	8.9899	7.99776	4.21826	13.2208	5.78398	9.91598	10.2257	6.30674	7.31278	8.10602	7.14033	10.1706	7.83099	9.48291	7.21875	6.48423	7.32893	6.86765	8.78611	7.10742	6.76328	7.14714	6.87266	8.41001	7.11877	8.50784	8.16007	8.61092	8.85828	8.79255	6.65077	9.64557	7.76384	5.25967	7.63829	8.88378
NUMA1	13.7481	12.6378	13.9009	12.9958	13.3686	14.2294	14.075	13.0277	14.3781	13.5642	13.4523	13.6019	14.0801	14.1457	13.9739	13.705	13.0745	14.0448	13.8671	13.3693	13.4398	13.3141	13.4724	13.067	13.7059	13.6077	12.9171	13.1605	13.4057	13.4511	14.299	13.3993	14.1276	13.05	13.2042	13.1061	13.1217	14.0041	13.1227	13.0792	14.1583	13.7215	13.8339	13.3273	13.4747	13.7756	13.4157	14.0793	13.7535
EWSR1	13.7439	12.7246	13.3386	13.3478	13.1349	13.6142	13.5478	12.7622	13.0999	13.6057	13.7698	13.7732	13.2726	13.6148	13.1081	12.9977	13	13.4602	12.9293	13.3686	13.5913	13.3459	13.2188	13.0852	13.6864	13.3652	12.8916	13.4842	12.9822	13.709	13.6451	14.2043	13.5482	13.7353	13.1857	13.5194	13.6409	13.4025	13.4296	13.1137	14.0751	13.4952	13.6623	13.5232	13.8048	13.8845	13.5595	13.6406	13.6745
CD63	13.7431	13.2627	12.7792	13.2838	12.5906	13.3894	14.6075	12.97	12.8444	12.8676	14.1527	13.3523	12.4231	12.9062	13.4996	13.6365	13.8055	12.569	13.6499	12.8733	14.3754	12.6573	12.4421	13.2586	13.7494	12.6671	15.2664	13.4576	14.0723	12.2069	11.7259	13.0465	12.9577	11.7913	12.8277	11.8401	12.2353	12.0038	12.9068	12.9136	11.9895	12.3062	12.1116	12.2765	12.0321	12.1546	11.1255	11.7069	10.7093
CRMP1	13.7369	13.0055	13.9909	10.8635	13.1888	13.555	10.5948	14.2174	14.1879	12.9692	14.6329	14.2668	13.6799	14.3833	13.1344	14.1156	13.8756	14.7845	14.0124	15.5148	14.2674	14.7621	14.5832	13.6213	15.1078	14.0827	12.707	14.0062	11.8246	12.5909	13.0185	13.421	13.6589	12.7527	14.5815	13.1983	12.8606	12.8616	13.5589	13.1868	14.0323	13.9335	14.0071	14.3302	14.8674	14.145	14.0598	13.8064	13.8403
ARF1	13.733	13.3779	13.4359	12.4154	12.963	13.321	13.395	13.2005	13.0082	12.9185	13.7683	13.0465	14.0286	13.0991	13.133	12.9592	13.0951	13.0487	12.8114	13.2364	13.5125	13.4444	12.9035	13.4339	13.1263	12.9466	13.1637	13.7194	13.6692	13.636	13.1693	13.491	13.0849	13.5593	14.1245	13.7017	13.9715	13.219	13.8709	13.7208	13.0117	13.2405	12.9698	13.1945	13.012	12.9403	12.5217	13.0191	12.5373
RPL36	13.7147	14.1255	13.614	12.0577	13.8027	13.358	15.096	13.9652	13.4572	13.3529	15.0576	14.6459	12.8147	13.9671	14.8203	14.3283	15.3095	12.976	15.1348	13.8901	14.9594	12.7458	13.0038	14.1357	12.9791	13.8095	15.1549	12.9647	14.5459	13.9337	11.6993	13.7973	12.8965	15.5444	12.4918	11.9402	15.6389	13.6498	13.9611	13.0953	12.2539	12.6627	12.4888	12.5245	12.7606	12.333	10.9428	11.9103	11.5174
RPL28	13.7088	14.1322	13.673	13.0029	13.8855	13.133	15.6589	14.1291	14.7458	13.9115	15.6053	14.648	13.8266	14.8501	15.0363	14.6107	15.7845	13.754	15.3552	14.2838	16.2647	13.2462	13.3672	14.1129	14.1675	14.7615	15.2662	13.132	15.0276	14.1934	12.435	14.3591	13.6833	15.5183	12.8884	12.2579	15.8969	13.9069	14.4743	13.4446	12.5834	13.059	12.782	12.7491	12.9182	12.8184	10.7604	11.9455	11.8003
CCT7	13.703	12.9946	13.3954	12.2947	12.6382	13.4979	13.5255	12.9898	12.7239	12.8149	13.9955	13.1792	12.1729	12.9801	12.9928	12.6514	13.6099	12.7305	12.9769	13.442	13.6317	12.8387	12.4214	13.5367	13.2549	12.7931	13.3134	13.1116	12.9017	13.1714	12.576	14.2418	12.2233	14.1642	12.5795	12.7073	14.0302	12.6138	13.3301	13.3411	12.9028	13.0523	13.0469	12.9263	13.2057	12.6802	12.4036	12.3163	12.256
DKK2	13.7022	8.41791	12.794	3.66963	10.9068	14.3971	6.94792	7.0306	5.82191	5.15029	3.84813	5.08998	8.95381	4.7126	4.45884	4.7172	4.65066	3.99701	3.83546	3.96696	4.72227	4.38291	4.95138	7.8774	8.71632	4.76877	5.64294	5.12123	3.94139	4.51993	5.28348	5.12165	3.7098	3.23113	4.87729	6.61785	4.91914	5.00455	3.46426	3.85284	4.14425	4.69053	3.73538	6.04324	4.36061	4.8859	4.16807	3.99746	4.87059
TOP2A	13.6999	12.6179	13.4214	11.3893	12.2054	12.5981	14.2561	12.3058	13.2659	13.9836	14.1443	12.8082	12.973	12.938	12.3987	11.7207	14.1544	12.778	11.9215	11.9983	13.1302	10.5368	12.4338	13.2812	14.2409	13.0677	13.8363	13.4658	12.2871	12.8977	12.1983	14.336	12.0343	12.8301	9.36156	11.7664	13.8473	10.8543	13.2918	13.1086	11.6974	13.0894	12.6939	11.7186	13.5391	12.8283	12.3472	12.6228	13.398
H1F0	13.6998	11.3117	14.9655	12.0688	13.3572	13.3384	14.0633	12.6158	13.1963	15.2845	13.6757	12.3727	14.5477	12.8505	14.2464	13.5451	13.2892	12.7992	11.5462	13.991	13.6405	13.0936	12.3276	13.7066	13.4453	12.6099	12.0628	12.2112	13.0153	12.6333	11.0621	11.5707	11.7896	11.2776	12.8709	13.3322	12.2309	11.2961	13.1072	11.2232	13.2235	12.6418	12.5885	13.1866	12.8187	12.1654	12.1461	12.0809	12.2793
LDHA	13.6987	11.261	15.0153	11.7254	12.9127	12.6426	14.9359	11.9769	11.8139	12.4673	13.8611	11.6255	11.3918	11.9375	12.1298	11.5031	12.7185	11.843	11.1615	12.1954	11.8531	13.0933	10.7859	11.0608	14.2229	13.0188	13.9188	13.1802	13.1183	13.9653	11.762	14.4625	12.4167	13.5289	13.8865	13.2849	14.8078	12.0371	13.2434	13.0411	12.6801	13.1096	12.6225	12.6522	13.723	12.274	12.9534	13.2246	13.052
GDI1	13.6966	13.6668	13.9117	13.3412	13.4768	13.5203	12.9492	13.9553	13.9878	13.7984	13.899	13.8276	14.3844	14.452	13.7497	13.3109	13.2884	14.3264	13.9363	14.7736	14.4445	14.7291	14.3519	13.9723	13.9088	13.7963	12.7036	13.4895	12.0936	13.0008	13.754	12.9927	13.9366	12.5378	14.5967	13.3397	12.5692	12.9912	13.6782	13.9685	14.2084	13.3698	13.5785	13.9669	14.2294	13.5952	13.0241	13.3936	13.5757
PRDX2	13.6962	13.0587	13.241	11.6898	12.7808	12.9865	9.04662	13.5947	12.8916	12.1122	13.8676	13.2536	12.4634	13.6045	13.099	13.8397	14.1738	13.2475	13.6823	13.3743	14.336	13.5173	13.1676	13.3375	13.73	13.6227	13.3347	13.4854	12.3584	13.3827	13.361	14.4858	12.8518	13.3334	13.2269	12.472	13.8389	13.7487	13.5809	13.5151	13.6383	13.265	13.1742	13.2606	13.6065	13.2237	12.4369	13.0461	12.7508
PAICS	13.694	13.0867	13.6077	12.2486	12.6638	13.3201	12.8795	12.0191	13.271	14.0513	14.3117	13.6702	12.723	12.5901	12.9363	12.3882	12.77	11.9223	12.2641	12.249	12.9964	10.9623	12.0897	13.4551	13.2722	12.7224	12.9854	11.9037	12.4844	12.7531	11.0684	11.4445	11.1626	13.4965	10.173	11.5725	13.8242	11.4058	12.4021	11.7839	10.9451	11.2136	10.924	10.9759	11.7392	11.3707	11.4147	11.7527	11.2986
MARCKS	13.692	14.3718	13.2869	14.3742	13.3805	13.4858	12.9915	15.0728	15.1904	15.0012	14.6542	14.9012	15.2276	14.989	15.1295	15.135	15.8165	14.8813	14.0064	15.4435	15.043	14.2736	14.9914	15.8401	15.0996	15.1494	14.4031	14.7735	13.0315	14.1039	14.7346	15.5388	14.635	14.0228	13.6709	14.0664	15.0246	13.4263	14.8001	15.0317	15.131	15.5675	15.1362	15.0808	15.5221	14.7147	14.9278	14.6143	15.014
USP22	13.6639	13.1339	14.1053	13.163	13.3398	13.6859	13.0294	13.8856	14.5639	13.8909	12.7335	13.3396	13.8206	13.7948	12.7413	13.8543	13.8775	13.6299	12.9918	14.1425	13.2748	14.0592	13.9343	12.7739	16.7706	13.8697	13.3764	14.5298	12.999	13.9042	14.3816	14.2754	13.4203	14.3862	13.8993	14.1992	14.1508	13.741	13.3814	14.5859	15.1432	14.4589	14.4988	13.7693	15.0555	15.1084	15.2643	13.585	15.4202
MLLT6	13.6558	11.1652	13.3225	13.0202	12.1901	13.8601	12.1892	11.5859	12.6683	12.8035	13.0773	12.5686	12.7554	12.3122	12.313	12.2373	12.3521	12.4353	12.4236	11.7722	12.4993	12.1748	12.178	11.6833	11.7832	12.4346	12.2058	12.8923	13.5108	13.7167	13.5568	12.9336	13.3042	13.1683	11.7557	14.1365	13.3932	12.8485	12.7667	12.414	14.2606	13.3363	13.8663	13.5161	12.9125	13.4543	14.1894	14.094	14.4142
SLC1A3	13.6498	12.973	10.7809	14.2076	13.2603	15.118	8.70472	11.7331	11.6682	10.8119	9.06075	8.28779	9.19328	9.20456	7.40138	10.8769	8.46016	10.5206	9.53683	9.21178	9.29258	11.9771	9.84212	11.1831	9.22557	9.27228	12.1686	10.2166	9.09261	8.44757	11.5378	9.61399	11.7847	10.5131	10.9335	7.03442	10.2998	6.14395	9.2725	8.61792	10.2331	9.89033	9.79245	10.7975	9.2055	11.2483	12.4037	9.08149	8.88886
CNBP	13.6464	13.3642	13.7195	12.9721	12.9206	13.2106	13.6591	13.8211	13.8928	14.3448	14.3853	14.5003	13.6911	13.3985	14.0805	14.5529	13.932	13.2403	13.4509	13.6425	14.265	13.0802	12.8008	14.4792	13.8908	13.277	14.2878	13.624	13.1662	13.1943	12.0791	13.241	13.2145	13.7947	12.6741	13.0247	14.1873	13.1154	13.9812	13.6282	12.8737	13.0486	12.5653	12.7961	13.0488	12.73	12.513	12.3599	12.132
CSDE1	13.6427	13.6779	14.2792	13.0226	13.6077	13.5469	13.5982	13.7842	13.8621	14.4011	14.7406	14.5131	14.2938	13.8878	14.5987	13.8656	13.5289	13.3431	13.2633	14.3183	13.6134	13.4185	13.8725	14.5787	14.6771	13.7827	13.1939	14.5672	13.2261	13.8648	13.4738	14.4362	12.679	14.5497	13.5753	14.0107	14.984	14.2661	14.7609	14.1753	13.297	13.3511	13.2074	13.5424	13.3312	13.259	14.0771	13.9603	13.5838
DYNC1H1	13.6399	14.4171	13.6434	13.4482	13.8348	13.5981	14.0927	14.1763	13.7661	13.1092	14.2873	14.1286	13.8466	14.4433	13.5367	13.8392	13.311	14.3513	13.8938	14.8188	14.1603	14.5723	14.2386	13.6142	14.1247	13.5735	14.012	13.9272	13.4232	13.6106	13.302	14.4509	14.5235	13.87	14.653	13.526	13.9673	13.7911	14.3151	14.224	14.1563	13.6851	13.6937	14.0631	14.4294	13.8528	13.7114	13.1334	13.8247
NELL2	13.6376	13.78	13.7403	11.8458	12.6483	13.1053	14.7565	13.2121	12.4412	12.4774	12.7535	12.1204	11.7728	12.9855	11.3794	11.4434	12.0912	13.065	12.218	14.1954	11.4705	13.9098	13.6361	12.7784	13.4386	12.8786	14.8327	11.43	13.3891	12.0333	11.5776	11.3691	12.6049	12.7412	14.6236	11.1537	10.8756	10.0145	11.6845	13.1813	12.6137	12.9713	12.6284	12.649	13.328	12.9866	13.8121	11.9711	13.8427
UBR4	13.6299	12.2896	12.4221	12.2799	12.227	13.093	13.1106	11.7032	12.4205	11.1165	12.6657	12.3201	11.4618	12.3874	11.7301	11.8289	11.492	12.4789	12.2421	12.0157	12.4629	12.6069	12.0973	11.6793	11.9919	12.0234	12.2199	12.2469	12.4912	12.5692	12.7573	13.6325	12.7412	11.4542	12.5375	11.8554	11.5731	12.8331	13.0911	12.3017	12.7987	12.0283	12.5739	12.0556	12.1657	12.4328	11.8331	12.0862	12.3233
HSPD1	13.6156	13.5575	13.7819	13.1476	13.1844	13.3946	13.9388	12.9689	15.1351	15.0167	15.2085	14.5867	14.126	13.4577	13.6491	13.5015	13.8908	12.9338	13.256	14.0856	14.1268	12.4213	13.16	14.0273	13.9076	13.292	14.3927	13.2189	13.549	13.3164	12.5378	13.6215	12.3671	15.3476	12.5409	12.8994	14.9108	12.5303	13.6232	13.1295	12.3075	12.6207	12.3959	12.6623	12.9877	12.6751	12.3085	12.3717	12.3577
WDR6	13.6131	13.4883	13.1166	13.7331	13.5117	13.6574	13.8641	12.125	13.5423	13.1965	13.2406	12.4101	13.8171	13.5921	13.6922	13.4234	12.5083	13.1397	14.242	13.2729	13.5415	12.7727	12.1303	12.9473	13.2044	12.7135	13.7857	12.8427	13.5987	13.3268	12.6538	12.9765	13.7315	12.259	12.5666	13.3404	12.2225	13.7578	13.3992	13.6304	13.877	12.6292	13.0742	12.6451	13.0644	13.1775	12.4935	12.5174	12.7416
TPM4	13.6117	12.9135	13.5925	12.3228	13.0648	13.1753	14.09	13.575	13.4108	13.0445	13.2239	14.5368	12.9818	13.3462	13.5731	13.7807	13.9774	12.7426	13.0582	12.5524	13.4353	13.6845	13.4745	13.7902	13.5923	13.4859	13.2074	12.5318	12.9256	12.5055	12.5679	12.8544	12.4911	12.1137	12.9494	12.6964	12.4493	12.0508	12.5695	12.5665	11.9849	12.5241	12.418	12.3133	12.447	12.7565	12.6214	12.3067	12.6961
EPHA7	13.6114	7.27279	13.7017	9.36468	8.54915	14.3046	7.31849	9.28963	10.2294	8.86955	8.55069	8.57288	8.9333	8.8334	7.32748	9.5674	9.08538	10.179	5.26721	10.8533	8.06466	10.4684	9.61492	11.3152	10.9364	10.6771	9.90583	8.25435	6.1099	10.4915	10.1568	8.15615	7.54558	8.88783	9.04788	7.94798	9.82118	6.94221	8.07755	10.6607	5.09747	10.8793	10.1864	6.52665	6.21538	8.03146	4.68232	7.06781	6.89765
SOX4	13.5878	12.5407	14.1002	12.0529	13.1141	13.5608	12.3607	13.1878	13.3527	13.3022	13.5894	13.43	14.3331	13.7073	13.4751	13.2411	13.108	14.2245	12.8741	14.8451	13.7186	12.6328	14.4164	13.7852	14.2208	14.3993	13.8231	15.0119	12.9709	13.8975	14.1615	15.3073	14.3623	14.0156	13.2721	13.6906	15.104	14.033	14.305	14.5205	15.3961	15.8554	15.6444	15.2662	15.7434	14.9001	14.9677	15.2914	15.8777
NUCKS1	13.5872	13.3499	13.8834	13.5195	12.7607	13.0475	13.7447	13.3543	13.508	14.1543	13.8171	13.1626	13.9128	13.7232	13.6671	13.367	13.4768	13.2947	13.3749	13.1645	14.2563	13.0906	13.0795	13.6518	14.3497	13.3394	15.1651	13.8975	14.2165	13.9553	12.6884	13.9952	13.2488	13.6646	13.6409	14.1674	14.1899	13.1729	13.7249	14.3787	12.8322	13.728	13.1955	13.3707	13.1412	13.2089	13.2561	12.9995	13.2004
TUBB3	13.5772	13.1863	14.3623	10.1271	13.4232	12.945	11.7637	13.8111	13.6878	12.9591	15.1332	14.7127	14.2426	14.7744	14.0241	14.2123	12.6711	14.4145	13.6423	15.3727	14.6511	13.8788	14.7847	14.4313	14.7366	14.4414	11.7232	11.994	10.9941	12.6844	12.5278	13.073	13.2981	12.7086	14.2472	12.6315	13.3185	13.2193	12.8943	12.3577	14.1378	13.333	13.4338	14.5525	15.0891	14.3492	13.7399	13.7575	14.0315
ATP5F1A	13.577	13.8471	13.6682	13.1471	13.6036	13.4454	14.1016	14.4694	14.0595	13.9113	14.7247	13.7135	13.6308	14.4669	14.4343	14.7223	14.6165	13.7902	14.3596	14.6858	14.8585	14.3157	13.7246	14.2153	14.0082	13.8318	14.261	15.0806	14.1042	14.2527	14.4995	16.2872	13.5105	15.8527	13.8039	13.9753	15.9652	14.5101	15.0401	15.1046	13.4787	14.2234	14.1115	13.7	13.6848	13.0191	13.6967	13.433	13.5966
SYP	13.5769	13.2503	12.9056	9.48588	10.811	13.2828	8.08663	13.8774	10.7426	10.9179	11.444	11.6545	11.4441	12.4695	11.2271	11.1112	11.1062	13.6119	11.8578	12.935	12.0742	15.0357	12.707	10.6001	10.7464	12.1833	11.2139	13.6811	9.31091	13.0899	14.0413	12.6091	12.7089	13.3315	15.24	13.454	13.1554	13.3752	14.0803	14.1473	13.6066	13.2505	12.9807	13.6988	13.2725	12.7073	12.6482	13.5421	12.2978
LGALS3BP	13.5714	10.4514	12.3463	13.4894	10.9221	13.8781	14.4888	11.848	11.7131	11.1393	12.1706	12.6546	11.9779	12.371	12.8145	12.3228	12.6453	11.8217	12.9954	12.1594	12.7561	12.4963	11.8542	11.7203	12.028	12.689	13.0729	13.1237	13.406	13.3561	12.8567	14.8698	12.6334	12.1627	12.2305	12.5182	13.9816	13.0268	13.2524	12.8227	12.6016	12.5827	12.6121	13.5847	12.9933	13.1666	12.4367	12.7893	12.1794
ATP8A1	13.5695	9.93122	13.9009	10.7725	9.04786	14.1672	6.24738	12.0749	12.3842	9.26691	10.6717	12.4552	11.6294	10.8763	9.51328	11.2254	9.40453	11.6536	10.919	12.2001	10.3582	11.4386	12.2813	11.2988	11.4378	12.3228	12.1004	9.74119	12.1967	11.9292	11.17	8.48802	12.3333	11.1631	11.6611	10.2812	10.8717	11.3009	10.7205	11.4107	9.01822	10.6305	10.0754	10.1833	9.61476	9.43828	11.3873	10.7839	9.82015
RTN3	13.5692	14.922	13.6159	13.7352	14.0353	13.4249	13.3834	14.0548	13.5557	13.1516	13.7981	13.4105	13.7727	13.784	13.5691	13.4444	13.292	14.0652	13.1987	14.3579	13.9276	14.3564	13.7322	13.9329	13.8133	13.5268	13.78	13.4215	13.1156	13.6226	13.459	13.3572	13.6301	13.6536	14.601	12.8096	13.8923	13.1139	13.7118	13.6511	14.5253	13.6102	13.4504	14.0737	14.616	13.691	13.6195	13.6909	13.5044
KIF21B	13.5671	11.5719	14.1494	10.6303	11.5402	14.0141	6.68729	11.1385	9.1872	10.2724	11.7441	10.6699	13.3927	12.4838	10.732	10.2846	10.9942	11.9618	10.4856	14.1061	11.5026	11.6642	13.5886	9.18883	11.2038	13.9787	13.5597	14.6648	13.7681	15.5198	15.2144	14.7307	14.0005	14.0011	14.5056	15.566	14.1325	15.0513	14.8414	15.3804	13.6931	14.6079	14.8248	13.9729	14.0916	14.1796	14.5418	14.7362	15.017
CCND2	13.5626	13.8913	13.5975	11.7991	12.2514	13.4017	7.7749	12.4547	13.5836	15.4355	13.6892	13.5986	14.317	13.6368	14.1207	13.0864	14.3688	13.2675	13.3582	13.6934	14.1147	11.8124	13.6798	13.6085	15.6663	14.5913	13.7123	14.196	12.1387	14.4059	13.8976	14.7715	13.5626	13.6094	13.7804	13.8108	14.013	14.1849	13.8955	13.882	15.5413	14.2838	14.2126	14.4767	15.7127	14.9237	14.6684	14.3098	14.4625
SKP1	13.5612	12.8077	13.4342	13.3251	12.6533	13.2058	12.5035	13.7547	13.1683	13.2478	13.3668	12.9594	13.1356	13.3376	13.4618	13.4274	13.4695	13.4159	13.1271	13.5211	13.9763	13.7484	12.9804	13.8747	13.8918	13.2088	12.482	13.1653	12.1607	12.5104	12.9228	13.5482	11.867	13.2498	13.1679	12.95	13.9673	13.4655	13.4802	14.0843	13.4543	13.0676	13.1837	13.2311	13.2223	12.7837	12.9672	12.9785	12.7348
FLNA	13.5545	13.0511	12.9071	13.9503	13.7823	14.1246	14.9908	12.3167	14.8536	13.5838	13.9974	14.6612	14.465	14.2792	14.1422	13.8439	14.1065	13.7598	14.3679	12.4732	14.1798	12.8809	13.8824	13.4438	14.0905	13.7354	13.102	12.1537	14.1321	13.0908	13.42	12.2078	13.4378	11.9258	12.9116	12.7927	12.8319	12.5622	12.4743	12.4126	12.0057	12.4734	13.26	11.6032	11.2037	12.7207	11.4654	12.0899	13.2914
MAT2A	13.55	12.6166	13.5465	13.0611	13.1355	13.4693	12.8519	12.5611	13.318	14.1645	13.6986	18.0846	13.5365	12.8576	13.1459	13.1325	13.8426	12.6508	13.0856	13.2685	12.6962	12.6737	13.1251	13.3218	13.3308	13.0175	12.6921	12.6556	12.3116	13.1994	12.965	13.6795	11.6203	13.3269	12.4241	13.7559	13.4448	12.9391	13.081	13.1856	13.0128	12.4933	12.6814	12.6577	12.9939	13.0861	13.2837	12.8096	13.264
PLXDC1	13.5444	8.98116	12.6882	7.93249	9.40507	13.3066	10.8138	8.47117	7.80988	8.73624	7.34508	7.73085	7.23012	8.85912	7.34747	6.40953	8.05671	7.93768	8.3121	7.18712	7.24907	7.98869	7.62786	7.09608	6.65596	8.5816	11.0591	12.0185	11.1651	11.4624	13.0934	11.3115	11.3647	11.465	10.8279	13.4502	11.1123	13.1525	11.9177	12.1214	9.77261	12.2158	12.0073	10.7178	7.41069	10.072	10.4023	12.0499	11.5365
CIRBP	13.5429	13.5383	13.2797	13.9285	13.8203	14.0307	13.5404	13.9498	14.1791	13.1647	12.9609	12.9385	13.5174	14.3245	14.5571	13.9282	14.0056	14.0952	14.5703	13.5532	14.4786	14.3357	13.8358	13.0447	13.4927	14.4197	13.976	12.9393	14.0486	13.8301	13.6417	14.2263	13.5919	14.2167	13.4389	13.7142	14.5123	14.9682	13.5798	13.8038	14.4002	13.6787	13.6488	13.6714	14.1211	13.7216	13.6271	14.2975	14.2319
EIF1	13.5358	13.8318	13.6441	12.9557	13.5126	13.2551	14.2366	14.6906	14.3382	14.9925	15.6154	14.4996	14.285	14.5649	15.5152	14.6287	15.3937	14.1713	14.5531	14.7707	15.6822	14.1931	14.1194	14.8055	14.7518	14.4216	15.166	14.8423	14.6	14.3147	13.4148	14.7451	13.6646	15.8164	14.0146	13.3531	15.3317	13.5061	14.5723	14.4959	14.0305	13.8776	13.7851	14.3433	14.1059	13.9644	13.4884	13.5952	13.644
TENM3	13.5343	10.1883	13.7393	11.742	11.7638	13.6575	10.3111	11.6709	10.4414	12.3051	11.5325	10.4204	9.92258	12.1308	9.93281	10.6859	10.9673	10.5345	7.79573	11.7282	10.7257	9.94475	11.8733	12.0217	11.3382	10.722	11.6174	11.4628	10.3381	7.95949	10.2314	10.4654	9.64624	10.7559	10.4204	5.31004	10.3647	9.94415	9.55613	9.95556	9.41139	8.98273	8.63141	9.8149	6.68803	7.83392	12.156	7.35846	9.45582
MTURN	13.5303	12.9815	13.0251	13.5571	10.762	12.2362	13.9516	12.9592	12.0049	12.1516	12.0929	11.3981	12.7455	12.0249	11.3599	12.4466	11.4207	12.5215	11.3793	14.2124	11.9863	13.439	12.5039	13.0917	11.8627	12.0069	10.9062	12.7009	9.78086	10.9593	12.6609	11.5221	13.006	12.2061	13.6808	11.8372	12.8921	11.629	12.9233	13.1261	13.2171	13.0673	12.8218	13.9629	13.3086	13.561	13.3257	12.7748	13.6544
GSTP1	13.5263	12.7506	13.4591	12.4298	12.7763	12.7929	13.8044	12.4846	13.1377	12.1222	13.1492	13.1316	12.257	12.7053	13.35	13.2214	13.3897	12.0551	13.0382	11.5298	13.8746	12.1859	11.9069	12.9795	13.3474	12.3456	14.5977	12.8462	14.977	13.3629	12.38	14.0966	12.8681	13.1762	12.3229	12.5404	13.1603	11.6302	13.5125	13.4448	12.1453	12.6077	12.303	12.0879	12.8267	11.6859	10.7017	12.0628	10.1467
IMPG2	13.5224	6.51673	11.0627	7.20751	5.7745	13.3984	5.13533	5.11173	5.24259	6.57103	6.27951	6.30079	5.8335	5.26907	5.04509	5.78429	6.34492	5.72322	6.14218	5.34793	5.34551	5.88859	7.02761	6.84539	6.18262	9.43681	11.2918	13.7785	12.7218	13.1094	13.1991	13.6234	12.9189	14.4954	10.6311	14.5064	13.2139	14.8342	14.768	15.9552	6.9619	12.3103	11.7555	11.622	5.2691	8.96467	11.4174	13.5659	8.42762
LUC7L3	13.5154	13.3704	13.5106	13.8176	13.4275	13.5683	13.3758	13.3411	13.1672	13.9749	14.2018	13.4662	13.6821	13.5951	13.7269	13.1151	13.3713	13.8954	13.6593	13.3104	13.3833	13.6513	13.5697	13.2283	13.157	13.5444	14.0574	13.7139	13.9568	14.3457	14.2147	12.8141	13.8331	14.2046	13.5479	14.7782	14.0626	13.4892	13.1334	13.791	14.4101	13.7753	13.5693	14.2227	14.2154	14.3674	14.5161	14.3542	14.3581
TMEM9	13.5136	12.0953	12.2777	11.6339	11.9351	13.0868	11.7603	11.7657	11.4586	11.1953	11.9751	11.201	11.5703	11.346	11.3862	11.673	11.65	11.43	11.9525	11.5409	12.0987	11.9345	10.8707	11.3882	11.5731	11.1091	12.4217	12.6725	12.7833	12.0968	11.2473	11.6531	11.9077	11.4389	12.7543	11.6579	11.3826	11.7536	11.9036	12.2978	11.9076	11.6744	11.6775	11.841	11.7245	11.6751	10.7273	11.1101	11.1753
UBA52	13.5097	13.9074	13.5145	12.6237	13.3731	13.2232	14.8216	14.0279	14.7613	13.8669	15.1221	14.3091	13.6544	14.4404	14.8355	14.4732	15.457	13.4477	14.777	14.029	15.7234	13.3387	13.2748	14.6615	14.4211	14.2193	15.2893	13.2708	14.4992	13.8179	12.1425	14.1407	13.0521	14.8734	12.9861	12.6058	14.9836	13.491	14.7908	13.7106	12.9896	12.9579	12.8894	12.9169	13.1296	12.721	11.8092	12.416	12.0754
SF3B1	13.5092	13.3454	13.5221	13.4663	13.4733	13.379	14.5325	13.3936	14.3591	13.8477	14.3091	14.2301	14.2027	13.7052	13.8033	13.4253	13.9436	13.7578	14.0044	14.1972	13.6409	13.6824	13.6502	13.5001	14.0229	13.6406	14.1605	14.1741	13.8311	13.2885	13.277	13.9155	14.3866	13.2642	13.0801	13.5707	13.1431	13.3526	14.0738	13.6628	13.8183	13.6372	13.6551	13.2804	13.5004	13.8527	13.5244	13.0828	13.4044
FMNL2	13.5051	10.4761	12.215	12.7183	10.9524	12.7761	7.87471	12.4643	12.3064	11.3086	12.1492	12.6474	12.0418	11.3626	11.0873	10.9352	11.2872	12.464	11.0768	12.6445	11.1142	12.6494	12.2991	11.8951	11.6604	12.357	10.2419	12.4262	10.3865	11.2885	12.4441	12.036	12.3771	11.4611	11.9455	13.5298	11.2612	13.0855	11.1896	13.5207	12.9101	13.083	13.0642	12.456	13.9904	14.0374	14.7049	12.8942	14.1738
ELN	13.504	7.70592	11.9077	14.391	8.24583	12.5536	7.23617	12.6421	11.0093	13.349	10.1525	9.33113	11.9497	11.4831	12.6326	11.3625	12.808	11.7643	12.0967	9.70733	11.8676	12.1134	11.4755	11.1511	9.86485	11.5095	10.8113	10.7581	11.7877	11.1958	10.4531	8.91779	8.52143	7.70003	9.10947	10.3592	8.5236	10.6639	9.53359	10.657	8.16835	9.63298	9.91508	8.9615	7.14566	9.2288	8.29526	9.90759	11.4953
MORF4L2	13.5028	13.2	13.2824	12.8036	12.5021	12.9273	12.9245	13.4058	13.3169	13.5655	13.7342	13.684	13.2422	13.0013	13.1214	13.082	13.0832	12.9797	12.9206	13.4043	13.029	13.0668	13.0239	14.0756	13.9165	12.9169	12.9775	13.3864	12.8177	12.3824	12.7633	12.7028	12.9846	12.6758	13.4177	12.7543	13.566	12.1604	13.6852	13.7906	12.674	12.7697	12.4011	13.2956	13.0416	12.6921	12.3949	12.5353	11.797
BTF3	13.5002	13.5048	13.6591	12.6893	13.2812	13.7428	14.7793	14.1252	14.6312	14.6412	15.1104	14.8282	14.009	14.292	15.0149	14.6996	14.8633	13.7516	14.7685	14.144	15.3286	13.2163	13.5324	14.793	14.4832	14.201	15.494	13.5121	14.3791	13.9855	12.8889	14.2055	12.8437	15.7055	12.6192	12.8651	16.0544	13.9487	13.8951	14.0788	12.7421	13.0615	12.7671	12.6543	13.0798	12.2328	12.0057	12.5463	12.2547
SNRNP70	13.4992	13.2835	13.1697	13.2382	13.7985	13.5232	13.7858	12.9917	13.962	14.1968	13.6402	13.6675	13.976	13.7864	13.7703	13.2795	13.7383	14.2193	14.4824	13.2861	13.8107	14.3489	13.5439	12.8535	13.205	14.0164	12.5604	12.324	13.3167	13.2878	13.5845	13.138	13.841	13.0986	13.6064	13.2464	12.987	14.3734	12.5998	12.4094	13.7668	13.0863	13.4231	13.0603	13.1424	13.6061	13.1626	13.8279	13.7853
RPL23A	13.4973	13.8425	13.5776	12.1648	13.4619	13.3545	14.7419	14.0978	14.8031	13.4091	15.5808	14.0306	13.304	14.3748	14.5538	14.1186	15.1286	13.4611	15.0648	13.9527	15.6648	13.0025	13.0204	14.3216	13.8718	13.6771	15.2789	13.401	14.4402	14.291	12.0383	13.6315	12.4046	15.3879	12.3584	12.0689	15.7373	12.8059	14.4404	13.6499	12.5592	12.7051	12.3373	12.8822	13.1221	12.7901	11.4007	11.9654	11.4121
HMGB2	13.4951	13.0464	13.3098	12.4643	12.2062	13.1222	14.1399	12.5875	13.7826	13.8189	13.9002	13.226	13.3501	13.7831	13.2548	12.5958	13.9234	13.0925	12.5439	12.5895	14.0325	11.3192	12.7481	13.977	14.4391	13.6063	12.9495	12.8591	11.6691	13.0543	12.508	13.6839	11.9309	12.5425	10.2677	12.1384	14.3205	11.9104	14.0516	13.1925	11.8535	13.6156	13.3617	11.958	13.351	12.9783	12.514	12.9477	13.1002
PTGES3	13.4944	12.8439	13.442	12.8117	12.5914	13.2757	12.9427	13.263	13.7024	13.3483	13.9772	13.0392	13.3225	13.1759	13.398	13.1406	13.7803	12.9401	12.768	13.3502	13.6953	12.8447	12.8678	13.7522	13.6592	13.2854	13.6296	13.9881	12.7255	12.968	12.4173	13.866	12.0117	13.7193	12.7837	12.7129	14.1298	12.3996	13.2189	13.1824	13.0441	13.2206	13.0602	13.1881	13.2619	13.1526	12.9142	12.9234	12.6453
HNRNPA0	13.493	12.9428	13.6934	12.6472	13.0622	13.0613	13.1126	13.325	13.1658	14.1042	13.8515	13.6626	13.7002	13.8138	13.7645	13.7294	13.748	13.3186	12.9271	13.901	13.9964	12.8708	13.3938	14.2942	14.0606	13.9843	13.8286	13.4639	13.3047	12.9883	13.3623	14.345	12.8861	13.8727	12.4899	12.6947	14.3023	13.5301	13.433	13.8023	13.4539	13.7278	13.562	13.4108	13.8081	13.267	13.3163	13.2706	13.7351
CCNL2	13.4914	12.9067	12.9047	13.0586	13.9323	13.5013	14.3731	12.5034	13.5079	13.0309	13.5389	13.7257	13.3761	13.5252	13.0833	12.9839	12.8635	13.5575	13.9199	12.954	13.1483	13.733	13.3893	12.3647	13.3258	13.4616	13.1385	12.2	13.1664	12.4462	12.8306	12.917	13.9936	11.7279	12.8295	13.183	12.2157	14.3486	12.255	11.9426	13.1363	12.363	12.7949	12.4752	12.5508	13.1161	12.9408	13.1564	13.0457
HMGN1	13.4906	13.0353	13.4179	13.2592	13.035	13.4396	13.6157	13.0968	13.5887	12.8508	13.7329	13.2768	13.1979	13.5494	13.3205	13.3798	13.4431	13.4897	13.1597	13.4426	14.0703	13.0591	13.3343	13.894	13.9062	13.6536	13.4181	14.0679	13.336	13.2287	13.1681	13.9323	13.6437	13.4422	12.6413	12.8506	13.7805	13.3923	13.9624	12.9788	13.8032	13.6143	13.5636	13.1346	13.9031	13.7215	13.24	13.253	13.6046
PTBP3	13.4848	9.89961	13.6166	10.1797	9.90516	13.4284	10.0079	10.6898	10.6136	10.5949	10.1923	10.0974	10.6218	10.2137	9.96139	10.1491	10.1852	10.0883	9.84897	11.5782	9.25194	10.792	11.3286	11.4431	10.3476	11.2713	11.0283	11.2163	10.7071	10.3144	10.5484	11.5501	10.6342	10.6462	10.8315	10.7521	11.182	10.232	11.2479	11.8351	10.6329	11.3547	11.0888	11.1194	10.6721	10.7072	11.4341	11.4223	11.4959
TMEM132C	13.4846	11.2134	13.1314	8.98798	12.419	14.4019	4.43795	8.97761	8.42888	6.46717	5.05522	5.82775	6.42924	7.17187	5.49723	6.45807	5.56059	8.42836	8.62287	4.65225	6.94527	8.59949	7.73258	6.80066	5.65378	8.4997	11.5422	9.75717	11.5	7.12168	9.36248	10.0596	6.92753	9.19238	6.53019	3.85663	8.32511	6.79296	9.12381	8.3825	8.15118	7.97783	7.88296	6.5097	8.89332	6.40798	7.36708	7.57084	10.3526
DBN1	13.4843	12.8615	13.7309	12.2018	13.3872	13.2541	13.0194	12.915	13.0861	13.9872	14.219	14.1514	14.1827	14.01	13.4976	13.5176	13.5555	13.6805	13.5245	14.4779	14.1158	13.2598	13.9638	12.9142	14.701	14.1843	12.6791	12.9851	12.6611	13.679	13.7723	13.8583	13.3227	13.3406	13.5658	13.5527	14.0767	13.9293	12.3489	13.6164	14.0622	14.1872	14.3416	13.9294	14.5355	14.0809	13.4625	13.7807	14.5079
SPAG9	13.4808	13.0833	13.734	13.6117	12.8494	13.721	11.9486	13.366	13.827	14.3131	13.6904	13.6468	14.0398	12.7141	12.8732	13.3146	13.4278	12.4145	12.6193	13.4765	12.7235	12.9079	13.3935	13.6215	14.2209	13.2511	11.9076	13.0039	12.1903	12.9414	12.9212	12.259	12.3847	13.0536	11.7746	14.1536	12.8419	12.1191	12.9534	13.2581	13.0743	13.0108	12.9686	13.9236	13.6402	13.7628	14.8721	13.8946	14.6037
MAZ	13.479	13.0739	13.6228	12.3727	13.2604	13.2762	13.5619	13.2902	13.4784	13.1433	13.9218	13.6415	13.8287	13.5874	13.2954	13.5548	13.5362	13.2126	13.4746	13.3218	14.6929	13.392	13.1773	14.1691	13.569	13.4645	13.1815	13.1573	12.6088	13.5006	12.9616	13.739	13.0937	13.6971	13.3734	12.8116	14.1268	13.268	13.1052	12.494	13.4087	13.0123	13.0877	13.0135	13.6284	13.1975	12.4429	13.3602	12.6751
ALDOA	13.4761	14.0892	14.3155	13.578	13.3941	13.1682	16.4015	13.6342	13.7254	13.2438	14.6193	13.9142	12.6392	13.5844	13.5695	13.8753	13.5604	13.2592	13.7209	13.4302	14.6147	14.359	12.5224	13.2438	14.3171	13.8683	14.2838	13.4084	13.8713	14.3375	12.8219	14.6513	14.0789	14.7476	15.0308	13.5698	14.9492	13.0465	13.6676	13.2377	14.4586	13.8086	13.7957	14.3102	14.8985	14.164	12.7381	13.9437	12.5061
UBA1	13.4657	13.5979	13.4148	13.79	14.0415	13.227	13.9959	13.3713	13.2496	13.3104	13.7881	13.4387	13.5551	13.6312	13.3478	13.1906	13.41	13.5728	13.6198	13.6389	13.56	13.6658	13.3549	13.1106	13.5485	13.1571	12.678	13.4906	12.9594	12.9878	13.6137	13.0841	13.2406	13.5083	13.1989	13.2771	13.3741	12.7926	13.788	13.6326	13.3976	13.158	13.2757	13.1701	13.4546	13.1675	12.7967	13.1244	12.3911
TOP2B	13.4649	13.1991	13.2303	13.271	12.7035	13.2134	11.9814	13.7617	13.4968	13.3243	14.0319	12.5543	13.9027	13.7264	13.5123	13.9049	12.8874	13.7973	12.9873	14.5931	13.2435	14.1945	13.517	13.8062	14.3487	13.5565	13.1474	13.5011	12.2273	13.0818	12.5728	13.101	13.3729	12.9836	13.5195	13.2391	13.7175	13.5345	14.0707	14.0523	13.5667	13.5487	13.263	13.4659	13.9937	13.6158	13.6826	13.2189	13.0248
H2AFY	13.4618	13.014	13.7776	12.6174	12.4463	12.9718	12.6944	13.3119	12.9486	13.1259	13.5834	13.1847	13.1439	13.3842	12.8113	12.7454	13.3583	13.1991	12.8317	13.2649	13.8368	13.7796	12.9513	13.437	13.95	13.3555	13.8176	13.111	12.3487	12.9484	13.2867	13.8236	12.5878	13.4659	12.7884	12.7518	14.0128	13.1489	13.3085	13.4385	13.0963	13.4907	13.2503	13.0172	13.4668	12.9648	12.6705	13.162	13.06
NEUROG1	13.4592	7.24477	12.2093	2.56129	5.86223	12.6155	3.72854	4.24874	5.28791	4.19126	7.44734	5.27608	4.92718	6.33784	4.90475	3.99381	7.94756	6.10343	8.43279	4.90026	7.03659	5.21031	6.00102	5.03821	5.13402	9.20426	11.1103	11.1492	10.548	11.5923	12.1812	10.3066	12.3947	12.2781	9.45519	11.4245	9.9819	10.1426	11.781	12.8777	12.521	13.0457	13.1607	11.8552	13.0522	12.6249	10.9437	12.436	12.2481
RBMX	13.4503	13.1512	13.7369	12.6172	13.2107	13.4029	13.5869	13.7903	14.2182	14.6456	14.2435	14.2952	14.2513	14.1578	14.6401	14.1974	14.6106	13.5867	14.2052	13.8358	14.3026	12.873	13.7308	14.3796	14.343	13.976	13.946	13.8795	13.5693	13.7141	13.5129	14.4458	12.5541	14.999	12.26	13.4479	14.6641	13.4971	14.1154	13.9932	13.2661	13.4591	13.2196	13.1087	13.5581	13.1035	13.3685	13.4419	13.3254
HNRNPD	13.4451	13.2993	13.6146	12.6874	13.1396	13.4202	13.5154	13.1736	13.9267	13.4569	14.4193	14.2658	13.4844	14.0809	13.9417	13.4885	13.5557	13.5571	13.662	13.4814	14.1957	12.8594	13.5559	14.1094	14.3568	13.7165	13.44	13.0435	13.2209	13.5783	13.18	13.5901	13.0805	13.5204	12.6307	12.9807	13.9388	13.0892	14.0499	13.019	13.1654	13.5256	13.3762	13.0962	13.3825	13.311	13.5628	13.3448	13.1369
SERBP1	13.4433	12.857	14.0034	12.8618	13.2627	13.2551	13.3013	13.1767	13.4948	13.6862	14.7929	13.8743	13.3769	13.2663	13.9972	13.1823	13.2143	12.7053	12.8781	13.3767	13.2354	12.2375	12.9929	14.1875	13.8715	13.2888	13.1219	13.066	12.9935	13.6051	12.4695	13.2985	11.4165	14.5865	12.5719	13.0682	14.8793	13.3789	13.4644	13.2889	11.9666	12.3414	12.0668	12.5776	12.7102	12.1307	12.7568	12.683	12.4499
MRFAP1	13.4365	13.6947	13.4232	13.5701	12.9417	13.1902	13.581	13.6081	13.4607	12.6999	13.943	13.2473	12.9744	13.6202	13.7128	13.6334	13.3294	13.4243	13.5122	13.653	14.3476	13.5741	12.9981	13.8981	14.4251	13.2815	13.6169	13.9821	13.5212	13.1556	12.8021	13.0974	13.2396	13.2995	13.6468	13.0206	13.6994	12.7855	14.1576	13.6673	13.6844	13.4773	13.4417	13.7794	13.6145	13.2199	13.3067	13.0595	13.0154
TMBIM6	13.43	13.7845	13.2308	14.375	13.3056	13.594	13.0552	13.5676	13.0855	13.0079	13.0381	12.5181	13.4295	13.2451	13.3016	13.1706	13.0458	13.2733	13.0245	13.3649	13.0263	13.5879	13.3535	13.4704	13.7344	12.8718	13.7605	13.7131	13.2885	12.651	13.1183	13.6654	12.9483	13.8057	12.9976	12.8258	13.8579	12.6589	13.4565	14.3089	13.3083	13.4735	13.3032	13.5934	13.3208	13.4567	13.5763	13.3491	13.2014
EIF3L	13.4278	13.3861	13.6619	12.3362	13.5419	13.3821	14.9926	14.4485	14.5285	14.2237	14.9858	14.9759	13.8288	14.7365	14.8266	14.6686	14.9922	13.9358	15.0865	14.5895	15.9882	13.5875	13.5722	14.8637	13.3017	14.1242	15.4648	13.3013	14.8091	13.8814	12.3644	14.3101	13.6206	15.3592	12.8518	12.982	15.3177	13.6637	14.2625	13.1047	13.3588	13.1851	12.9752	13.4536	13.7104	13.0347	11.9753	12.711	12.5313
CHGB	13.417	11.646	12.4826	7.38552	10.7423	13.0284	6.74924	15.1155	11.194	10.9503	11.5	10.7379	11.4054	12.5035	10.3835	10.9297	8.91856	13.6359	11.5834	11.98	11.9105	16.2367	11.9476	11.0188	9.86045	11.921	11.2765	13.5221	9.58617	11.5245	13.1864	16.0989	13.9303	13.0019	14.0934	13.3167	13.5214	14.2402	12.6945	13.1809	14.9647	14.7862	14.7474	15.5274	15.5993	15.7818	14.7334	14.3087	12.9143
RHOB	13.4135	11.5723	13.0905	11.8809	11.4176	12.9179	11.0614	13.8091	14.2728	14.1722	13.8561	13.2511	13.718	11.916	12.8151	13.9518	14.712	12.377	13.258	13.3003	13.3982	13.1447	13.5437	13.8941	12.5518	12.6584	10.6933	11.8049	11.4213	11.8968	11.7244	11.7134	11.0743	12.2032	12.9126	11.3876	10.9048	11.0703	11.484	11.8252	12.2861	11.9202	11.6971	12.1344	11.6202	11.9866	11.3418	11.5067	11.6716
FYN	13.4101	12.3036	11.6479	12.0312	12.376	12.9145	11.613	12.5743	12.6042	13.1833	12.2843	13.4146	13.0015	13.0339	12.3535	13.0308	12.7861	12.6672	12.5908	13.4433	12.9115	12.6643	12.7469	13.0502	13.5163	13.0113	11.6949	12.498	9.57564	11.4297	13.3597	12.5269	13.552	12.3453	12.8377	11.3639	12.9419	12.0539	12.8053	13.0888	13.2509	13.5996	13.5732	13.1064	12.9945	13.288	13.4156	13.3645	13.7292
RPS12	13.407	14.5896	13.4789	13.2317	14.3545	13.1443	15.3174	14.7473	14.96	15.0486	15.6069	14.8862	14.1401	15.3735	15.4319	15.2886	15.1082	13.9966	15.672	14.5354	16.4817	13.5862	13.7389	15.6411	14.9834	14.6559	16.342	14.0738	15.1402	14.6847	12.8159	15.0504	12.9245	16.8803	12.7693	13.3074	17.1859	13.9574	15.4026	14.0055	13.0349	13.4457	13.1888	13.1266	13.1632	12.8883	11.9074	12.7055	12.3082
RHOA	13.4041	13.2247	13.6958	13.1433	13.2393	13.0125	14.0748	13.1415	12.9353	12.9643	13.2847	12.2458	13.4731	13.5378	13.4219	13.815	13.7053	12.7249	13.0471	13.5283	13.6006	12.629	12.4189	13.7306	13.7162	12.9542	14.0418	13.2958	13.4597	12.8178	11.8824	13.308	11.9285	13.379	12.2702	12.9061	13.4993	12.9737	13.442	13.6078	12.1633	12.2724	12.3368	12.2862	12.448	12.2855	12.1092	12.2814	11.8463
NR2F1	13.3954	8.89098	12.3331	12.0468	12.2331	10.5964	13.4576	12.0335	13.6244	12.4539	14.0073	11.8182	13.0584	11.9927	12.3083	12.5106	11.7428	13.0561	13.685	11.2088	12.5304	11.6862	13.1088	13.1845	10.9532	11.9519	11.0226	8.86693	12.2233	9.83927	10.2065	8.13061	10.4642	10.0301	9.91398	8.18226	7.70818	8.02529	10.2241	9.17991	11.5802	8.96688	9.03141	8.85062	11.1573	8.60666	7.01505	8.64148	7.90704
C1orf61	13.384	12.9104	8.23065	10.9188	9.46433	13.1385	6.74305	10.369	7.66734	9.85395	9.17851	7.57707	9.44181	6.38977	6.04288	9.52944	6.91757	11.488	7.76233	9.40035	10.7623	12.5225	5.86502	9.52385	9.02116	10.8248	14.3987	11.4271	8.56137	11.0972	10.583	9.36453	14.2182	10.7537	13.9218	11.4798	10.8564	7.44214	10.2956	9.89356	12.6975	10.6755	11.3308	13.0314	14.5676	11.6456	9.95438	8.93433	8.62014
MYO1B	13.3792	10.2002	12.9556	10.4522	11.3174	13.6599	9.12092	11.1235	12.1325	12.0002	12.0459	12.8375	12.1385	10.7628	10.2456	10.9812	11.8794	10.2495	11.5916	12.9886	10.3339	10.6262	11.4123	11.4507	9.30645	11.5869	9.66213	10.7631	10.3214	9.57311	10.3103	9.88965	8.69691	10.1241	9.29189	9.96985	9.2489	10.2708	10.6429	10.7029	10.2883	9.5718	9.97573	9.42295	10.7629	8.83541	10.3543	9.3484	11.2484
MAST2	13.376	11.6877	12.6414	10.9695	12.448	12.9754	12.5051	11.8883	12.7206	11.4407	12.0738	12.7997	11.8883	12.9743	11.6932	11.8281	11.9241	12.8702	12.1758	12.7008	12.5689	11.9609	12.9469	10.8604	11.8751	12.8957	10.3126	12.6902	10.3862	12.5381	13.6675	12.8923	12.93	11.8336	12.4694	12.7683	11.657	13.5586	12.738	12.5068	13.3409	13.8083	14.1908	13.129	12.4522	13.6925	13.5992	14.0308	14.3637
SRSF5	13.3721	13.3399	13.0846	13.8394	13.3974	13.4413	13.8214	12.2864	13.2152	13.2333	12.7127	13.0493	13.2947	13.0905	13.0069	12.6997	12.4855	13.3675	13.4403	12.4593	12.7537	13.6507	13.0902	12.7083	13.1699	12.8015	12.9699	13.193	13.1091	12.826	13.1442	13.6776	12.8863	12.7813	12.8356	13.2587	13.1809	13.8824	13.2681	13.5781	13.543	12.9215	13.0353	12.796	12.9053	12.5263	12.5002	12.877	12.8694
TIMP2	13.3645	13.3652	13.1113	13.5179	12.5626	12.8963	11.9877	12.3886	11.46	10.5682	10.8451	10.624	10.1397	12.0934	11.3124	9.80705	10.8898	12.2379	12.0203	13.0785	10.6397	12.7706	11.5664	10.3087	12.4616	12.0904	12.4417	12.9863	12.4356	12.3437	12.2894	12.2446	11.3336	11.4572	14.276	12.3284	12.6758	11.445	12.9973	12.1918	12.1574	12.3972	12.306	13.0282	12.8968	13.1852	12.6035	12.5852	13.3446
TUBB2B	13.3637	14.8633	13.9244	13.8391	15.4528	12.8863	13.3891	14.7779	14.7283	15.2559	15.9323	15.7835	15.5543	15.6539	15.3245	15.2683	14.1217	15.2098	14.5115	16.338	15.9275	14.1885	15.3511	14.9735	15.8273	15.2664	12.7941	13.99	10.4929	14.5302	14.4665	13.6263	14.7984	14.4503	15.0782	14.0062	14.4974	13.5678	14.2617	14.001	15.3181	15.2926	15.3925	15.3474	15.966	15.3895	15.0153	14.9804	15.5769
SERF2	13.3522	13.7075	12.8451	13.1463	13.3465	12.6596	14.7795	13.2537	12.6375	12.2245	14.3449	13.0698	12.3947	13.31	13.5357	13.2171	13.799	12.9908	13.7473	13.7657	14.8012	12.8568	12.4273	13.4032	13.5332	12.9777	14.0409	13.9681	14.4393	12.981	12.1071	14.0126	13.4787	12.3327	13.2131	12.2948	13.4077	12.9148	14.122	13.3797	12.6574	12.4691	12.4096	12.3825	12.6081	11.7144	11.1491	12.1774	11.4039
PABPN1	13.3469	13.3337	13.0546	13.2199	13.0722	12.9482	14.061	12.6256	13.4663	12.7113	13.6232	13.2796	12.8316	13.4025	12.9119	12.9757	12.6548	13.4155	13.5545	13.0125	13.3643	13.3275	13.1457	12.7797	13.1735	13.0202	13.9977	13.1807	13.2815	13.0102	12.932	13.0693	13.8301	13.0377	12.8534	12.8351	13.5576	13.4004	12.6747	12.8263	13.3048	13.0494	12.9801	12.9632	12.9237	12.6505	12.4263	12.5452	12.7839
RPN2	13.3411	12.9573	12.7634	12.3412	12.6855	12.8885	13.3716	11.7986	12.0479	11.7154	12.9866	11.7026	11.8862	12.1723	12.1129	11.4052	11.8846	11.8777	11.7717	11.9201	12.5279	11.866	11.6665	12.0774	12.6965	11.9339	13.0946	12.1962	13.3049	11.3927	11.7826	12.6984	12.0443	12.5172	11.7542	12.3646	12.8752	12.5764	12.8331	12.9131	12.1158	12.0294	12.1686	12.3967	12.1912	12.2251	12.0086	11.6411	11.8178
SRSF3	13.3308	12.4984	13.6592	12.5141	13.1767	12.9112	13.0225	13.7162	13.6525	14.3576	14.2187	13.8964	13.8541	13.9757	13.8458	13.901	14.46	13.3166	13.4357	13.719	14.1417	12.7779	13.5391	14.565	14.8195	13.6979	13.2165	13.9833	12.7091	13.5553	13.114	14.288	12.0978	14.3687	12.4699	13.1062	14.6765	13.2921	13.8556	13.8514	12.3336	13.2209	13.0905	12.9716	13.7322	12.5941	12.7981	13.0104	12.8592
HDGF	13.3288	12.9782	14.2543	12.8416	13.2475	13.4678	13.1867	13.1739	13.5099	13.4106	13.6908	13.8429	13.978	13.3728	13.0842	13.362	13.7044	12.9578	13.4788	13.0964	13.5548	12.9152	13.2203	13.1457	13.8428	13.5322	13.4079	14.4281	12.928	13.8579	13.1166	15.0278	12.2267	14.0241	12.1369	13.5372	14.5539	13.5873	13.6875	12.9353	12.9789	13.0729	13.0645	12.6809	13.5183	12.6835	12.8714	13.0859	12.5741
SRP9	13.3261	13.3786	13.0938	12.808	12.3094	13.212	12.5552	13.2629	13.3959	13.1394	13.3339	13.1959	14.02	13.1334	12.9299	12.9377	13.0331	12.8575	12.3411	13.2526	13.462	12.3356	12.8901	14.2014	14.0471	13.289	12.945	14.0048	12.8002	12.6048	12.145	13.3644	12.8216	12.2955	13.0336	13.0398	13.3713	13.0241	13.5388	13.7981	13.1402	13.2069	12.9072	12.9227	13.1853	12.4977	12.7905	12.8416	12.364
MCM7	13.3243	12.4856	13.8877	10.988	13.1483	13.2879	13.1364	12.9215	12.8355	13.9801	13.713	13.7376	13.844	14.1556	13.6496	14.6467	14.0319	13.2216	13.8875	13.872	14.2417	12.5052	13.4005	13.9368	14.091	13.7683	12.542	12.8315	12.0047	13.18	13.2665	13.9736	12.2477	13.3246	11.7044	13.0237	14.1917	13.926	13.5501	13.2893	12.7138	13.4183	13.8743	12.3846	12.9741	13.5835	12.7631	13.1884	13.3298
IVNS1ABP	13.3239	12.2223	13.7164	11.4215	11.7886	14.1554	11.5266	11.8225	12.9132	13.0621	13.8391	13.0276	13.701	12.7896	13.369	12.8072	12.6669	12.6508	12.6927	12.4737	12.6206	11.5246	12.8731	13.3533	13.3482	12.4683	13.5011	12.9337	12.4883	12.8369	13.2251	13.0433	12.968	11.6366	12.4121	13.216	12.7894	13.6755	13.2896	13.8453	11.58	13.0442	13.1318	12.4994	12.9853	13.1113	13.2848	12.6897	12.1695
L1CAM	13.3225	10.8695	12.943	6.72394	10.5959	13.6184	6.21783	12.4277	8.08075	9.36065	12.0646	11.2771	11.6246	12.5186	10.0491	8.47043	9.81412	13.3316	11.3289	13.3634	10.3654	13.7564	12.6795	7.52323	10.0776	13.0397	10.9991	11.5203	6.71613	12.6711	12.9379	10.7387	13.2349	10.7978	14.0867	13.3671	9.97609	9.0047	11.3191	12.7827	12.2167	13.3596	13.474	12.9529	12.6239	13.2306	12.1173	12.8136	12.8884
RPS16	13.3197	13.9937	13.8763	12.5788	13.7599	13.7058	15.5975	14.3928	15.0319	13.8031	15.7404	14.6395	13.9332	14.5098	15.3227	15.1531	16.0775	13.8033	15.118	14.4153	16.0508	13.308	13.4722	15.0017	14.8381	14.4122	16.1031	13.605	14.9806	13.9788	12.5332	14.6483	12.9291	16.2299	12.7893	12.6859	15.8143	14.0021	14.8144	13.9735	12.9097	13.0714	12.6115	13.2002	13.2262	12.462	11.2883	12.5402	11.9686
PRRC2B	13.3151	12.8212	13.9859	12.5833	13.893	13.6324	13.328	13.1187	12.7771	12.9049	11.5999	13.4926	12.8446	13.1809	12.4481	13.1131	12.3895	12.7983	12.2863	13.6348	11.5391	13.3322	13.6075	13.2315	12.6787	13.297	11.827	12.8974	12.0686	13.7271	13.5402	13.8422	10.9383	13.8837	13.0663	13.7664	13.6965	13.5003	12.7612	13.5574	13.5594	13.1225	13.2447	13.3832	13.6618	13.3863	14.0689	14.0167	14.2285
RAN	13.314	13.1796	13.4342	12.9929	13.154	12.8673	13.5454	13.1494	13.5256	13.594	14.9984	13.7651	13.1976	13.6639	13.7883	13.3794	13.871	13.1424	13.1599	13.339	14.3587	12.3576	12.9097	14.1583	14.4986	13.0687	13.7063	13.5399	13.5826	13.1802	11.9699	13.5051	11.5471	14.1204	12.1436	12.3915	14.2972	12.4938	13.2893	13.1284	11.4794	12.4202	12.4098	12.4467	12.4377	12.2492	11.8753	12.1521	11.9142
CDK2AP1	13.312	13.0914	12.7024	13.7534	11.9431	13.0356	12.6765	13.2028	13.7752	13.6208	13.5772	14.0054	13.6487	13.2727	12.8766	13.2907	14.0934	13.1548	13.5321	12.4805	13.9772	12.3702	12.7761	13.9845	14.3787	13.2811	12.7734	12.4854	11.4796	11.7269	11.2517	12.2229	12.5915	10.9401	10.8106	11.411	11.7781	11.0421	12.3229	11.7994	11.9435	12.0369	11.8599	11.6569	12.3704	12.2951	11.7655	11.4803	11.28
CCNG2	13.3101	9.41824	14.6549	9.67157	10.5016	12.7521	12.2234	12.8598	12.5199	12.3421	10.4818	12.132	12.8498	11.6183	11.6152	12.3335	12.7955	11.7245	11.4123	12.0693	12.0683	11.6948	11.8202	13.2272	13.0134	12.1722	12.6035	11.5371	11.9553	11.5477	12.3093	13.091	11.3547	12.9509	10.7915	11.1828	12.5618	12.5503	12.6232	12.34	11.3275	12.0923	11.5168	11.6851	12.2585	11.6172	12.8132	11.9592	12.0238
KDM1A	13.3075	12.1666	13.4818	12.1234	12.5424	12.9843	12.7541	12.566	13.3126	12.7857	14.4304	13.6678	13.5663	13.1986	13.4909	13.1578	12.8484	12.9515	12.9917	13.0483	13.5275	12.5152	12.9676	13.501	13.1876	13.0746	12.6716	13.1051	12.1344	13.1354	12.3004	13.759	12.6699	13.2218	12.1295	12.4549	13.3125	13.3144	13.4552	12.8221	13.3578	12.6323	12.8705	12.7955	13.2707	13.1102	12.7923	12.6148	12.3726
SNRNP200	13.3074	13.184	13.5711	12.7733	13.1023	13.3448	13.516	12.9489	14.1869	14.0292	14.2889	14.0155	13.5893	13.6544	13.8039	13.6095	13.9378	13.1975	13.4377	13.9611	13.7911	13.2371	13.1341	14.0211	14.5038	13.3064	13.1618	14.0842	13.2249	13.4323	13.5457	14.3025	13.1469	13.9632	12.4283	13.3572	13.9023	13.17	14.0246	13.6662	13.5875	13.8722	13.9805	13.2464	13.4466	13.568	13.3069	13.2877	13.6596
CCDC3	13.3057	9.76462	11.4836	6.15458	9.49196	10.7319	8.58206	7.05014	7.58183	8.12224	9.79326	9.59295	6.72491	7.23518	6.09133	6.21722	8.21054	6.37302	7.0899	7.77934	5.5924	7.87339	7.25455	6.74831	10.6408	9.32519	11.5631	9.33329	9.36208	9.31254	9.01608	10.7512	7.13877	8.97679	10.9347	9.59234	6.33426	7.37389	10.186	8.76062	6.90069	8.05161	9.39677	7.98148	6.62693	8.26218	7.95567	8.26688	8.19382
RPS21	13.3046	13.7102	13.413	11.4924	13.183	12.8907	14.7979	13.9973	14.2519	13.6061	15.1331	14.1237	12.8911	13.9021	14.4651	14.131	15.1699	13.1559	14.4135	13.7486	15.4165	12.9422	12.8258	14.4301	14.3154	13.829	14.6459	13.3045	14.3234	12.5647	11.7678	14.1688	12.2361	14.7674	12.0943	11.987	15.6893	13.4417	13.7986	13.2132	12.026	12.475	11.9836	12.3676	12.8199	12.2003	10.5446	11.33	11.3636
CHCHD2	13.3	12.8139	12.738	12.6954	12.4684	12.4239	13.1198	13.129	12.8631	13.0743	13.9339	12.8182	12.8383	13.0418	13.3684	14.0506	14.2367	12.8172	13.1253	13.5184	14.5135	12.791	12.4894	13.5154	13.5139	12.7285	13.1534	14.2226	12.9516	12.7627	12.5699	14.091	12.2995	13.7278	12.7911	12.7669	14.1049	12.8304	14.0885	13.251	12.8811	13.6667	13.4053	13.214	13.0506	13.3863	11.7755	12.6098	12.7357
PARP1	13.2989	12.4292	13.7046	12.0714	12.3698	13.202	12.6463	13.0297	13.0937	13.3114	14.195	13.0712	13.7607	13.4973	13.1624	12.9045	13.4607	12.6389	13.0243	12.9382	13.7948	12.3816	12.9053	13.454	13.7145	13.0116	12.8043	13.3099	12.6218	13.5987	12.3389	12.9104	11.4514	13.4047	12.3407	13.5303	13.0804	12.8566	13.2982	13.1638	11.8252	12.765	12.7072	11.9401	12.4514	12.3378	12.0813	12.5361	12.1646
CBX3	13.2963	12.5416	13.2023	11.8458	12.2385	12.9917	12.5859	13.0555	13.5699	13.3066	13.785	13.3185	13.1128	13.3474	13.1579	14.0375	13.6657	13.0999	12.8437	13.7819	13.6539	12.2307	12.9249	14.0114	13.9032	13.3318	13.0283	13.6575	12.3822	13.0542	12.7228	13.4629	12.8718	12.7597	12.4647	13.4118	13.7708	13.257	13.9999	13.2432	13.0033	13.8145	13.7169	13.0897	13.393	13.779	13.1357	13.3167	13.2852
RCN1	13.2923	12.6365	12.8236	12.487	12.7012	12.4077	12.9992	12.6724	12.7678	12.4897	13.819	12.5109	12.2226	12.33	12.7519	11.6976	12.7579	12.2383	12.7794	11.7572	14.3228	12.4763	12.1248	11.7122	12.7647	12.4728	13.2573	11.4961	13.0983	15.2507	11.1579	11.1477	10.9501	12.4979	10.7471	14.3763	11.8204	10.83	12.9548	11.2668	12.2126	10.9253	10.7436	11.3465	12.0096	10.9234	10.4296	11.0045	10.7797
TMED10	13.2818	12.4295	12.7461	13.8931	12.6306	13.144	13.0285	12.5168	11.4354	11.8963	12.0012	11.8465	12.4122	11.6498	11.9712	11.6073	11.604	11.3451	11.821	11.9459	12.3665	11.7408	11.9477	12.3797	12.6836	11.8219	11.9175	13.4695	12.769	12.38	12.1487	12.8251	11.4413	12.7823	11.7613	12.4132	13.6091	12.5037	13.0963	13.0981	11.7431	12.1104	11.9068	12.0758	11.909	11.3387	11.7771	11.6725	11.8836
LDHB	13.2775	14.1883	13.6364	13.3358	13.6695	13.2849	14.2428	14.7372	15.1201	14.5947	15.9593	15.1306	14.2847	14.4465	15.0132	14.6431	14.3902	13.7616	15.276	13.8693	16.3347	13.2807	13.6599	15.5484	13.9983	13.9793	15.8599	13.6583	15.3894	15.1927	12.1097	13.1074	12.393	14.4266	12.8758	14.0896	13.5597	12.8788	14.409	13.0456	12.6563	10.1682	10.0429	12.3644	12.31	12.1218	11.2543	11.5672	10.4215
PRMT1	13.2739	12.3315	12.7322	11.7221	12.5419	13.2267	12.7492	12.1949	12.5774	12.9209	13.4532	12.8268	12.4653	12.347	12.9298	12.5834	13.3859	12.0744	12.6147	12.2211	13.4213	11.9616	12.1209	13.0317	12.7645	12.7942	12.973	13.1072	12.9198	13.2858	12.7887	15.1529	12.4748	13.5806	12.1556	12.7595	13.9783	13.5985	13.6974	13.1327	12.4741	12.5463	12.5145	12.4275	12.803	12.1793	11.6484	12.767	12.035
CSNK1E	13.2725	11.3491	13.1896	12.5019	12.8282	13.0729	12.8148	13.6048	14.9294	14.6147	14.1187	14.8306	14.774	14.2241	14.5296	14.4471	13.9935	13.714	14.0761	13.7663	14.5968	13.3099	14.0648	14.4756	13.6409	13.6803	11.69	13.2142	12.1381	13.2702	13.3598	12.9106	13.0084	12.9693	13.3296	13.3253	12.8077	13.0452	12.8922	12.6353	13.5057	13.423	13.4969	13.3628	13.3593	13.553	12.8547	13.4745	13.6807
MAGED2	13.2633	13.0057	13.3586	13.8613	13.0953	13.7219	12.9232	13.5026	13.685	13.6845	11.9967	12.4677	13.7101	13.6563	13.7062	13.634	13.5425	13.0759	14.0314	13.1855	14.0985	13.0427	13.5097	13.3565	13.6367	13.0976	12.658	13.7227	13.1739	11.8902	12.6056	13.048	12.7375	12.4085	12.5739	12.5034	12.2565	12.5019	13.6861	13.6669	12.9876	13.1125	13.2581	13.1237	13.1068	12.805	12.5395	12.8896	12.114
MALAT1	13.2626	14.4788	12.9063	16.6246	14.2249	14.1242	13.8967	13.1987	14.2804	14.2076	12.8076	14.3617	14.3757	13.7913	13.2831	13.203	12.2145	14.1178	13.4843	13.2212	12.9835	13.7431	14.0534	13.5348	13.3483	13.8831	14.5771	13.3133	13.8515	13.5799	14.3463	12.0896	15.079	13.5651	13.3365	13.6689	13.471	13.4632	13.5141	13.1878	14.1958	13.613	13.6812	13.4741	13.7171	13.1718	13.3639	14.7331	13.7566
TP53INP2	13.2599	11.1302	13.43	9.89151	9.28453	12.0975	9.5944	11.243	10.9469	9.85657	10.5565	11.8611	11.2249	10.863	10.4579	10.725	10.8647	11.5185	10.6564	11.1837	11.6759	12.0299	11.6358	11.4575	11.0823	11.7505	13.3371	11.7289	10.5656	10.8822	12.6701	11.9725	12.5466	11.3067	12.9705	12.1405	10.7091	11.5422	12.3462	13.2035	12.7866	12.2494	12.2916	13.4579	12.7139	14.0334	12.9221	13.3467	13.0215
PCSK9	13.2576	2.7271	11.3745	2.51759	4.97484	11.8206	4.98044	8.08631	3.26227	6.54255	4.47613	5.1061	4.25083	9.56367	2.64944	6.20746	8.57049	8.43426	6.68461	7.44964	3.26227	5.86969	9.64217	4.06077	3.26227	9.78337	8.17707	4.22338	5.49334	5.34139	6.45389	2.33496	3.56297	7.95795	6.21434	3.40021	3.26227	4.17141	4.01761	3.95038	8.60144	4.92932	4.57222	4.6234	4.22952	6.14828	4.11327	4.4868	3.26227
SRSF6	13.255	12.7449	13.3795	13.9942	13.4465	13.3683	13.656	12.863	13.5397	13.4942	13.1843	13.1305	13.3836	13.0683	13.592	13.1625	13.4324	13.1102	14.1494	12.5268	13.3675	12.5692	13.1978	13.3152	13.9266	13.0817	13.3042	12.799	13.7983	12.0228	13.2087	12.9982	12.1358	12.806	11.7662	12.6972	13.346	13.9762	12.5972	12.7969	12.5291	12.5811	12.4985	12.2055	12.9058	12.4968	12.728	12.7621	13.1483
GABARAP	13.2476	13.2259	12.9661	13.1941	12.8497	12.3412	13.0478	13.5628	13.2138	12.1387	13.0191	12.5236	13.1476	13.549	13.0817	14.0371	14.2767	13.4393	14.0442	13.8625	14.9299	13.0321	13.0625	12.8253	13.026	12.7761	14.6089	13.8029	13.8535	12.6371	12.8447	13.9605	13.1369	12.2642	13.1568	12.5028	12.3807	12.7197	13.3801	13.8303	12.3016	13.4055	13.404	12.5306	13.305	12.5661	11.8888	11.9889	11.1162
CHD3	13.2465	13.5722	13.4755	11.7469	14.1828	12.88	13.8545	12.2823	12.2011	10.2207	11.9658	10.8766	12.2172	12.5	10.6411	11.1663	10.0421	13.224	10.8431	11.7605	12.3148	12.8553	11.7317	11.4604	9.26739	12.7189	13.4248	12.4492	12.9249	13.9274	14.2234	13.2849	14.1884	12.5369	14.4305	14.4133	12.266	12.3708	13.1472	12.904	13.5658	13.7056	14.0583	13.1923	13.7064	13.5298	13.7208	13.5903	13.6905
LRP8	13.2461	10.396	13.6606	10.3572	10.6821	12.9122	8.03172	10.1642	9.89264	11.0227	10.5877	10.7766	10.8041	10.009	8.31396	9.52442	8.84088	10.2402	8.74987	10.5345	9.49073	10.8001	10.4861	9.36138	9.02435	11.02	10.5683	11.7201	9.68981	12.6538	12.7443	12.1895	11.743	11.7802	11.2459	12.4043	12.6741	11.5675	12.0359	12.7497	11.9033	11.6356	12.076	12.5371	12.2395	12.235	12.8852	11.9371	11.9692
HNRNPUL1	13.2368	12.9401	13.4083	12.6985	12.8541	13.1651	13.1351	13.0995	13.5928	13.6913	13.4271	13.5469	13.5677	13.4051	13.3648	13.407	13.7647	12.9869	13.162	13.0984	13.6151	12.859	13.0363	13.6903	13.8383	13.6409	12.8365	13.0061	12.725	13.1299	13.2282	13.6496	13.081	13.6492	12.5488	12.9088	13.777	13.8388	13.2625	13.258	13.0988	13.4274	13.1338	13.1048	13.3285	13.1472	13.1176	13.3861	13.3069
XRCC6	13.2361	12.2066	13.2765	12.3562	12.6374	12.9641	13.5161	13.3849	12.9159	13.5933	13.6983	13.6138	13.2619	13.5446	13.6919	13.4833	13.8526	12.8015	13.1371	13.1921	13.9565	12.9467	12.9097	14.0728	13.2033	13.0514	13.0941	13.4137	12.9824	13.0128	12.6191	14.2421	12.6378	14.0269	12.3211	12.8565	13.7458	12.6655	13.5144	13.2468	12.9176	12.8436	12.7942	12.9827	13.2662	12.8163	12.2865	12.8244	12.71
STMN2	13.2335	13.8526	14.9855	4.56014	12.7035	12.9412	9.26775	15.3789	14.9465	14.4086	15.039	13.3951	14.6059	14.6368	14.8657	13.5399	12.8714	14.1441	13.8067	16.1999	15.2319	14.9387	14.7005	14.6097	15.3103	14.4456	13.2489	13.6256	8.51763	13.522	12.7812	14.0156	14.2548	11.2261	16.5673	13.8613	9.49281	10.2905	14.1858	14.6791	14.5852	12.8501	12.852	14.5796	16.1744	13.4965	13.9394	12.2976	12.9358
SSR2	13.2302	12.7721	12.3881	10.6745	12.7207	12.6658	13.6375	12.975	13.3092	12.664	13.4534	12.6707	13.2673	13.1031	13.4805	13.6372	13.9477	12.5328	13.5312	13.1359	14.0228	12.1877	12.343	12.7331	13.0169	12.7477	13.7922	12.7784	14.0653	13.0424	11.9628	13.1946	11.8015	13.2832	12.4859	12.2431	13.7455	13.0151	13.3175	12.0203	11.7362	11.925	11.8742	11.8167	12.0211	11.7939	11.0013	11.5146	11.123
DDX3X	13.2278	12.3577	13.1742	12.4444	12.3589	12.4225	12.3371	12.9909	12.5244	13.3802	12.9291	12.7597	13.674	12.6894	12.6271	12.4918	12.7361	12.7323	12.3685	13.2909	12.0809	12.2576	12.9909	13.5942	14.0576	12.7216	11.8672	13.3014	11.5378	12.336	12.8938	12.4815	11.7008	12.7698	11.8816	13.1101	13.8274	12.3305	13.0316	13.3309	12.1977	12.6577	12.5456	12.3472	12.6006	12.4159	13.2858	13.036	12.4352
RPL38	13.2265	14.4153	13.0779	12.2531	13.4051	13.1059	14.648	13.766	13.1212	13.5164	15.1643	14.0823	12.5596	14.0098	14.2238	13.9832	14.9046	13.3737	14.6511	13.7077	15.0568	12.9678	12.8657	14.2678	13.3305	13.9662	15.7583	13.8464	14.7941	14.6348	12.2453	13.7813	13.35	15.4371	13.0115	12.6877	15.6726	13.0948	14.2057	13.9733	13.0386	13.2965	13.0664	13.5012	13.617	13.2728	11.8494	12.3134	12.3313
DRAXIN	13.2184	10.8265	13.4957	10.5763	10.4111	13.0442	8.15291	8.67679	8.64179	9.21929	8.18614	8.01392	9.20724	10.0741	8.51001	8.37113	6.19134	10.3397	8.52942	11.9592	8.70374	9.05466	10.322	8.01757	9.25226	12.6593	11.5968	13.8796	6.24605	12.2616	14.6554	14.9491	12.1872	13.6739	12.5041	9.85317	14.7887	12.7873	15.4115	14.5211	12.9502	14.2175	14.3073	14.232	14.2892	15.035	15.7979	12.9559	13.8963
KHDRBS1	13.2142	12.9137	13.4398	12.5692	12.8408	12.9539	13.6119	13.2041	13.2327	13.0902	13.8889	13.343	13.3844	13.5775	13.4205	13.3067	13.1445	13.2705	12.7492	13.7145	13.7412	12.6597	13.1231	13.6503	13.8322	13.3508	13.5476	13.4277	13.1488	13.091	12.6585	13.7236	12.8674	13.372	12.0585	12.9253	13.5036	13.1013	13.5061	13.0856	13.0847	13.1499	13.0018	13.0557	13.4671	12.9597	13.074	12.9711	12.9463
ENO2	13.2098	13.2355	14.1403	11.5434	12.8228	13.0211	13.0884	13.964	12.6519	12.351	12.6974	12.5424	12.9301	13.7188	12.9865	12.1899	12.4399	14.0033	12.5091	14.0729	13.6653	14.9731	13.212	12.4538	13.2351	12.9052	13.57	14.2478	11.0622	13.8914	13.9852	14.055	13.5795	13.9507	14.6827	14.3012	13.0574	13.2801	13.6409	14.1679	14.8063	14.2608	14.077	14.163	14.6352	14.2601	13.836	13.5736	13.5653
PHC2	13.2094	12.0295	12.8473	11.0865	12.2634	13.2171	11.4004	13.0019	13.2657	12.5259	13.0603	13.1338	13.1362	13.201	13.0514	13.6999	13.8928	13.0929	13.2433	13.238	14.0474	12.6947	13.0242	13.1648	13.553	13.1501	12.7773	14.1306	12.6306	13.2426	13.4919	14.7486	12.9184	13.5791	12.5565	13.2769	13.6761	13.5062	13.9385	13.7926	12.7903	12.9622	12.9554	12.8775	13.2089	13.0277	12.8639	13.3109	13.1836
ZIC4	13.2049	8.95922	12.6883	11.0111	10.4497	12.3693	10.365	12.9085	11.499	12.6572	9.93739	10.5399	12.8002	12.9559	11.4211	11.8297	12.0562	13.4639	11.8801	13.3758	11.4153	13.4349	12.9516	11.9523	10.7761	11.7549	9.28689	12.1593	8.28051	9.81898	13.0939	12.0433	11.876	12.4141	7.67228	9.61447	13.6207	8.50801	13.1439	12.9453	13.3074	13.4199	13.4641	13.4207	13.2037	13.4697	14.3777	12.3545	13.3108
COPA	13.1999	12.0378	13.1294	12.493	12.2283	12.8456	12.2859	12.9905	12.9521	13.2021	13.1581	13.8211	14.0594	12.6344	12.7119	13.0372	12.7587	12.6836	12.5422	12.7082	12.8235	13.2377	12.5093	12.9853	13.1183	12.5345	12.8688	12.7049	12.6442	12.7488	12.5245	12.8285	12.2751	12.1551	12.9782	12.8168	12.1325	12.8522	12.6977	12.6379	12.5699	12.6037	12.4577	12.5941	12.639	12.5415	12.5199	12.53	12.5213
CTNNB1	13.1978	13.1636	13.6751	13.3432	13.214	12.9764	11.8889	13.6107	13.1775	13.551	12.9934	11.9366	14.9183	13.6678	13.8929	14.437	13.6811	13.5872	12.9688	14.1714	13.153	13.7461	13.3219	13.7082	13.7314	12.903	12.6382	13.0353	12.6816	12.2719	12.1907	12.6871	11.6937	12.6596	12.1004	12.7724	12.5746	12.7828	13.5368	13.34	13.0009	12.1705	12.3359	12.4077	13.4411	12.643	13.0149	12.2014	12.1767
H1FX	13.1953	12.0581	12.8495	11.7955	12.4874	12.0168	12.2623	12.1836	12.4485	13.9591	14.4553	13.7605	13.4933	13.3906	13.2086	13.8903	13.6592	13.1251	11.9809	14.0316	13.878	12.6869	12.5692	13.3389	13.3926	12.8045	11.6505	12.3563	12.718	12.2009	11.6363	13.1164	13.0297	11.7827	12.7512	12.2205	13.1392	11.4556	13.18	12.3029	12.5285	13.0662	12.7048	12.5518	13.2201	12.901	11.2859	12.0474	12.3178
CD81	13.1943	12.8696	12.769	14.8572	12.8969	13.5128	12.6383	12.9296	13.006	12.381	12.9493	11.7012	12.7667	12.9498	12.9503	12.6648	12.7583	12.6112	13.6017	12.8027	13.2404	12.85	12.8728	12.259	12.7084	12.5666	12.6634	11.3201	13.2416	12.0478	12.199	11.3763	12.0203	12.4083	12.8231	11.3622	12.6559	11.73	12.0685	11.6557	12.8827	11.6404	12.038	12.4007	11.9799	12.272	11.7194	11.66	11.5299
OAZ1	13.1926	12.6789	13.1446	12.5266	12.4588	12.7182	12.9682	13.4878	12.9745	13.2341	14.2771	13.5557	13.6742	13.5754	13.7453	13.7166	14.3569	13.5128	13.7483	13.2933	14.2575	13.8669	13.3211	13.9852	14.1953	13.3829	13.1489	13.2453	13.2906	13.0482	12.4184	13.9643	13.023	13.6905	13.7427	12.5517	13.5574	13.333	13.5023	13.3058	13.2037	12.9978	12.8516	13.1147	13.3226	12.8368	12.1879	12.5197	12.2588
NGRN	13.1885	13.7771	12.6537	12.5213	12.469	12.536	12.3351	13.3084	12.0949	12.528	13.6449	12.7973	12.9277	13.3155	12.397	12.5506	12.9383	13.4419	12.4254	14.888	13.3838	13.6384	13.1639	13.4274	13.4682	12.8466	13.0819	14.436	12.5664	12.7391	13.2553	13.8891	13.2606	12.5289	14.3462	12.6992	13.1885	13.0446	13.8888	13.873	13.6084	13.1027	12.9838	13.4797	13.4231	12.9262	12.4416	12.8363	12.342
FAU	13.1813	13.7949	12.7723	12.4038	13.1398	12.9286	14.1766	13.9563	13.8158	13.1686	14.5735	13.6388	13.2584	13.6122	14.152	13.9397	14.197	13.0786	14.2713	13.6935	15.0003	13.0266	12.759	13.9624	13.818	13.3845	14.4087	12.993	14.3889	13.2431	11.9192	13.475	13.5235	14.0729	12.8706	11.5668	14.6231	12.8636	13.3752	12.6036	12.5293	12.5216	12.1134	12.6497	12.9605	12.1384	10.7421	11.8519	11.4341
SSTR2	13.1727	7.67854	13.8693	6.75429	7.82455	11.7801	11.6101	11.6332	7.94852	9.25151	11.5223	11.214	9.93023	12.4128	10.7439	8.87083	12.8774	12.9907	10.369	13.3515	10.4607	12.5352	12.6335	10.6778	11.8862	12.1354	10.6142	12.449	11.5736	13.5511	13.1878	14.5082	11.0895	12.9886	11.4422	13.2112	12.9251	12.9722	12.4516	14.1333	12.6926	13.366	13.2221	13.8141	13.8788	13.3072	13.4418	12.5545	13.7144
GAD1	13.1698	7.55632	12.1087	6.22263	9.43052	14.5872	8.55974	4.94548	5.71219	6.93632	6.90277	9.60591	8.07266	5.05817	4.86441	6.09393	4.70456	6.18313	3.4584	3.85073	5.35106	5.22098	4.14185	4.873	4.51884	5.08964	8.04018	5.53027	8.69717	5.88036	7.93759	5.11314	6.7726	5.37879	7.91105	5.81412	5.32549	6.17248	6.00642	6.80555	6.99709	4.81994	6.43442	6.45726	6.04266	7.48003	6.22058	6.23391	7.54604
UBE2D3	13.1682	12.335	13.4181	12.2302	12.3429	12.6877	13.1997	13.3139	12.59	13.0684	13.7051	13.3255	13.2723	12.9849	13.4475	13.3156	13.5307	12.5901	12.8878	13.0887	13.5739	12.7612	12.9787	13.7498	13.7613	13.0285	13.1068	12.5462	12.7654	12.6124	12.174	12.6266	12.0334	13.2424	12.5361	12.4706	13.3988	12.5944	13.4049	13.0548	12.3423	12.9004	12.552	12.5977	12.61	12.2518	12.9313	12.7002	12.2947
SUMO2	13.161	12.7697	13.2467	12.7139	12.5187	12.8318	12.7541	13.7734	13.3771	13.9752	14.1077	13.5525	13.5266	14.1001	13.7361	13.5024	14.4372	13.5965	13.4141	13.8583	14.3902	12.9725	13.393	14.3811	14.1635	13.6933	13.7487	14.1021	13.1456	13.1644	12.8052	14.0343	12.7605	13.7951	12.6922	13.1523	14.2899	12.6565	14.1796	13.8691	13.9203	13.7779	13.6135	13.7686	14.5543	13.7808	13.444	13.1039	13.315
MORF4L1	13.153	13.4494	13.618	12.7685	13.3006	12.7629	12.7028	13.8192	13.1075	13.2602	13.1194	12.9279	13.6069	13.158	13.5661	13.1626	13.1231	12.9507	13.0058	14.4487	13.1294	13.52	13.1089	13.5759	14.0579	12.8868	12.0684	13.5555	12.6929	12.4572	12.9975	13.6227	12.5533	12.6171	13.5683	13.1886	13.3953	13.2086	13.9293	13.483	13.5963	12.7505	12.7199	13.7566	13.825	13.2691	13.4482	13.4448	12.9713
CALM3	13.1427	13.9547	12.9725	12.8363	13.2866	12.9548	13.0988	14.1363	12.8886	12.9085	13.2685	12.9698	13.6678	13.8812	13.3802	13.099	13.7823	13.9294	13.1925	13.9393	14.0409	14.8395	13.5034	13.5693	13.2711	13.7316	12.6781	12.9338	12.7478	12.2007	13.0739	13.3654	13.1261	12.8027	14.9712	12.4366	12.7672	13.1897	13.3512	13.3748	13.737	13.0792	13.0744	13.9954	13.9238	13.2816	13.3032	12.9622	12.9267
CACNA1A	13.1425	10.1432	12.1862	12.9276	9.90481	13.7106	11.2443	11.0775	11.7612	11.0393	9.47037	8.12955	9.10707	11.7075	8.44817	9.63363	8.25537	12.1258	12.0282	10.4358	11.6838	12.3863	11.7616	10.0648	8.2381	9.9318	8.24994	7.38006	9.90583	8.62447	11.0179	5.56342	12.3215	7.12035	13.4941	8.10678	6.73667	8.30735	7.54018	7.70892	14.0569	10.8035	11.2861	11.5188	12.7876	12.0778	12.5067	11.6077	12.469
SERPINA3	13.1248	8.64356	8.65633	10.3388	8.2128	11.2307	8.40999	6.71097	8.10616	5.48101	9.80987	5.58067	8.02952	7.16482	6.16003	6.18811	5.11559	6.68921	9.30311	4.31479	6.6333	8.68512	7.2475	7.26088	5.63632	10.1752	8.54476	10.3496	11.3109	9.88893	9.14547	9.43977	9.75937	12.4142	11.4488	7.69919	10.3878	5.43528	10.7821	9.3154	10.3788	9.3539	10.5226	10.6306	8.47676	12.2086	9.05672	8.7154	7.71143
APLP2	13.1234	13.0494	12.9742	13.4545	13.2181	13.0759	13.7094	13.5257	12.5584	11.6583	11.5866	11.5035	11.5978	12.9927	12.2604	11.4496	12.3501	13.3495	12.0279	14.3232	11.4746	14.6453	13.416	12.2167	12.4059	12.7756	13.2014	11.6665	13.87	12.6355	12.8619	11.6157	13.5787	12.951	13.611	12.2922	12.3989	11.9413	11.7745	11.9867	13.6773	12.362	12.4116	13.0206	13.2902	12.9525	13.102	13.1155	12.6789
H2AFV	13.1231	12.7243	12.7721	12.7263	12.2832	12.6495	12.087	12.8858	12.3397	13.178	13.0253	12.6581	12.7147	13.3624	13.2906	13.3311	13.7654	13.1831	12.5293	13.2108	13.6747	12.1709	12.5378	13.4439	13.8555	12.8692	12.7689	13.5357	12.0326	12.3663	12.8187	13.5261	12.3569	12.6514	11.5319	12.5689	13.6545	12.5559	13.7095	13.346	13.0461	13.6699	13.4317	13.052	13.5323	13.6493	13.234	13.1103	13.4077
SLC25A3	13.1168	13.6513	13.2815	12.7529	13.0796	12.9113	14.3466	13.385	13.9509	13.3259	14.6975	13.7967	13.2031	14.0579	13.7971	13.9591	13.5891	13.1661	13.7418	13.3971	14.6866	13.3373	13.0249	14.2763	14.099	13.3168	15.4348	13.4165	14.2663	13.2861	11.9216	13.4606	13.0945	14.198	12.6766	12.6118	13.6996	12.3635	13.1825	12.8249	12.5738	12.74	12.5546	12.4059	12.6212	12.6224	12.0303	12.3212	11.8037
ILF2	13.1152	12.4039	12.8373	11.8305	12.5694	12.5892	13.0765	12.7102	12.8429	12.9388	13.9591	12.8344	13.1149	13.077	12.8065	13.014	13.3872	12.7042	12.7645	12.8902	13.7432	12.0375	12.6109	13.3678	13.503	12.7312	13.7845	13.403	13.3703	13.3604	12.0477	13.76	11.8198	13.0362	12.4612	13.0146	13.3541	12.7626	13.4757	12.9595	12.2704	12.6286	12.8863	12.3794	12.7229	12.5459	12.1084	12.2645	12.1154
CD24	13.1126	12.46	13.0455	12.8406	12.966	12.4327	12.4465	13.9475	13.7997	14.1217	15.062	14.9101	14.3703	13.9516	14.3291	14.3689	13.7995	13.9882	13.0171	15.146	14.493	12.9108	14.0623	15.8434	15.2976	14.3896	12.8375	14.292	12.5632	13.6204	13.893	14.2867	13.1742	13.3905	13.3237	12.9016	15.0085	13.1132	14.7006	13.8047	13.8941	14.4601	14.2861	13.8215	14.6679	14.4503	14.4323	13.6412	14.8926
GSE1	13.1124	11.3354	13.6026	11.9344	11.8167	12.9649	11.9747	13.9859	14.1893	14.422	14.0514	14.2202	14.487	14.0447	13.9735	14.6324	12.754	14.2347	14.1127	13.5485	13.7587	13.1347	13.921	14.7066	14.8178	13.923	13.6235	12.5085	12.0419	13.3523	13.5732	13.3625	13.4976	13.7662	11.8684	14.414	13.8942	13.4814	14.0582	13.0916	13.0772	13.3674	13.4244	13.4111	13.2373	13.6526	13.3747	14.2927	13.7621
NAP1L1	13.1117	14.516	13.832	13.3416	14.309	13.4715	15.2343	14.7018	15.1672	15.3324	15.835	15.1671	14.4234	15.049	16.0829	15.1795	15.2112	13.9864	15.2996	14.3441	15.941	13.2864	13.9975	15.2559	14.8923	14.6134	16.2933	13.8959	14.2372	14.2256	13.0803	14.9138	13.0743	15.6958	12.8723	13.1762	15.6207	12.9164	14.2631	14.1365	13.2702	13.4281	13.1789	13.0646	13.8738	13.4783	13.0609	13.2449	12.602
MAP4K4	13.1101	12.5911	13.692	13.1322	13.2784	12.7301	13.3694	13.381	14.0919	14.0783	13.8046	14.7622	14.138	13.6669	13.6368	13.0839	13.9008	13.4048	13.646	14.5264	13.3781	12.8305	14.1059	14.0066	14.5738	13.7622	12.7229	12.7592	11.9515	12.846	13.2103	12.7405	13.1084	13.0214	13.0087	13.2025	13.0614	12.4517	13.061	12.9769	12.8044	13.1514	13.1237	13.1018	13.618	13.3357	14.0281	13.3562	13.9315
BTG1	13.1095	11.7356	11.9453	11.6904	11.5336	13.1556	12.4304	12.3954	12.822	11.6601	11.5441	11.9518	12.8228	11.6718	12.0586	12.252	12.2725	12.117	11.6242	11.9323	11.6908	11.6725	11.812	12.3782	12.6783	11.3731	12.7147	13.0879	10.3587	10.961	11.7336	13.1096	11.3026	12.1844	10.0996	11.2979	11.696	11.2113	11.9839	12.4235	12.379	12.445	12.0511	12.0805	12.0125	11.8724	11.8933	11.764	11.3036
MTPN	13.1025	11.8735	13.009	12.357	11.334	13.0171	10.9405	12.9002	12.5818	12.533	12.1169	12.2367	12.98	11.7961	12.0973	12.8394	12.2813	12.3141	11.0638	13.1115	12.0778	12.5315	12.3226	13.5631	13.4012	12.822	11.3225	13.3849	11.4523	11.965	12.5329	12.8559	11.8165	12.7901	12.9207	12.9649	13.3166	12.8096	13.1948	13.3354	12.6271	13.1985	12.6743	13.2902	12.7371	12.9425	13.2539	13.0054	13.5554
PGK1	13.1014	12.4358	14.0422	11.313	12.3989	12.6136	13.711	13.0065	12.861	13.4544	13.5983	12.783	13.0099	12.6311	13.1198	12.9868	13.1458	12.1537	12.1699	13.0776	13.1028	13.4927	12.5171	13.4235	14.3051	12.7384	11.8691	13.6694	11.3789	12.9052	12.4472	13.5357	11.6398	13.875	13.0228	13.4062	13.7488	12.4236	13.8603	13.6492	12.1629	12.3252	12.3326	12.374	12.7228	11.8123	11.839	13.0117	11.2652
GDI2	13.1002	12.435	13.1253	11.8284	12.4288	12.8277	12.8585	13.4418	13.7506	13.5563	13.8668	13.6437	13.3479	13.3574	14.1474	13.7904	13.7495	12.7759	13.3152	13.5348	14.2299	12.3656	12.9914	13.9144	14.0253	13.0986	14.3309	12.2402	13.0289	12.6837	12.04	12.8446	11.6984	14.2553	12.0493	12.0866	14.4874	12.1004	12.7657	12.1205	11.8428	12.4311	12.0761	12.14	12.9289	12.2602	12.008	12.2074	11.1242
HES6	13.0986	10.4367	13.5772	13.603	12.3891	11.9935	13.3496	12.1186	12.8897	11.3297	14.6273	14.5145	14.5704	12.9497	14.7972	14.0577	14.9019	12.3833	14.03	13.1046	14.8359	12.0214	12.1389	13.9676	15.6709	14.0245	12.0681	14.4752	10.821	15.2225	12.8187	15.3022	12.9169	13.2577	11.3922	14.5278	14.795	14.4943	13.825	13.7871	12.1641	13.9149	13.8833	13.0101	12.8538	13.4205	12.6158	13.6483	13.4214
HNRNPL	13.0965	13.1489	13.0874	12.8395	12.7658	12.8184	13.95	12.9462	13.5098	13.2358	14.1069	13.5657	13.0526	13.234	13.2648	13.3368	13.8438	12.9976	13.1988	13.127	13.8645	12.9097	13.0375	13.4687	13.8307	13.2342	13.6791	13.0384	13.2807	13.1268	12.6675	13.7205	13.2856	13.499	12.2699	12.7954	13.7912	12.8309	13.3692	12.8456	12.9704	13.1689	12.8831	12.8579	13.1972	12.9428	12.5651	12.9451	12.7773
CACHD1	13.0954	12.1044	10.6512	10.9862	12.4855	13.2855	6.68097	9.97902	11.7254	10.9189	9.4935	10.7711	10.3113	9.16424	10.4522	10.1834	9.73612	8.53072	9.85116	10.3632	9.14987	8.1139	8.18663	10.3789	11.2037	9.56029	10.2394	9.89891	10.2204	9.39361	9.2179	8.47982	9.9429	8.77548	9.43751	8.41034	7.62842	8.93591	9.08099	9.15841	10.4665	9.92904	10.2221	10.7475	9.78966	10.3194	11.0852	9.46489	9.33297
PFDN5	13.0932	13.8078	12.6947	12.8679	12.907	12.8601	14.1402	14.0171	13.6645	12.4771	14.0547	13.0482	12.742	13.4039	14.0422	13.9118	14.2778	13.0127	14.3917	13.5519	15.0104	12.9352	12.5859	13.5523	13.4925	13.0725	15.1307	14.3206	14.2102	12.8035	11.9132	14.2109	13.0859	13.6942	12.9832	12.1845	14.1263	13.0339	13.8354	13.1919	12.8808	13.0117	12.7411	13.1011	13.0233	12.7045	11.9863	11.9454	11.7711
PCDHGC3	13.0924	13.8349	12.595	13.9826	12.8287	13.7506	12.9726	12.5788	12.1976	11.7327	11.0222	11.6998	12.0639	12.1131	11.7599	12.1408	11.2488	12.781	12.6278	12.5401	12.5034	13.2933	12.2159	10.9128	11.8517	12.1214	12.4007	12.1844	12.4994	12.0756	12.8949	12.9601	13.935	11.1974	13.2881	10.6638	11.995	12.2784	12.0265	11.626	14.5689	13.0131	13.1965	12.5931	13.3241	12.8383	12.6123	12.4041	13.3113
TRIM28	13.0876	13.2243	13.4182	12.5569	13.3617	13.1542	13.6735	13.0661	13.697	14.2417	14.2784	13.5942	13.9701	14.0846	13.9733	13.3321	14.2557	13.4623	13.7181	13.7556	14.3283	13.0949	13.5512	13.5589	13.7685	13.8726	13.5612	12.7707	13.0285	13.633	13.1849	14.1168	13.4326	14.142	12.7246	12.9206	14.3383	13.992	13.3124	13.2969	13.3847	13.0287	13.3809	13.099	13.5097	13.414	12.9593	13.4525	13.4349
AXIN2	13.087	10.4929	13.3866	11.7734	11.7437	13.7627	8.18316	9.72248	10.0247	9.75817	9.20203	8.56366	10.6241	9.06825	8.61934	9.15003	9.33954	9.17086	8.97581	9.74631	8.55548	10.1797	10.1626	9.98957	11.9073	9.7744	9.09948	9.54314	8.43604	9.86569	10.3452	9.30738	8.53391	9.31451	8.64505	9.34702	9.8809	9.53765	10.4455	9.84475	9.64816	9.36678	9.74653	10.2085	10.0055	10.2406	9.96047	9.57339	10.4095
CLTC	13.087	13.4293	12.7168	13.5577	12.725	13.036	13.4249	13.1009	12.539	12.6997	13.7137	12.5876	12.4533	12.8355	12.8715	12.6309	13.2973	13.0432	12.5276	13.0374	12.7583	13.4886	12.5233	12.954	13.1505	12.947	13.5541	14.2237	13.6718	13.0502	13.3559	13.7023	13.4387	13.6239	14.0864	13.3041	13.7303	12.368	14.1925	14.0686	13.5646	13.9243	13.6436	13.9851	13.8973	13.6173	13.75	13.4986	13.1609
H2AFZ	13.0869	12.4609	13.6385	11.6302	12.4028	12.6105	13.2195	13.182	12.6899	12.9759	14.3509	13.3367	12.6411	13.7249	13.2741	13.1087	13.8251	13.1627	12.8328	13.2142	14.036	12.2409	12.9683	14.4169	14.968	13.3198	13.3825	12.8343	12.6977	12.6621	12.3232	13.4489	12.2085	13.1628	12.4349	12.0117	14.2586	11.8237	14.0225	13.4046	12.0245	13.0504	12.7922	12.2035	13.1491	12.4283	12.1579	12.2792	11.8927
ZNF664	13.0858	12.0171	13.3227	13.1926	11.9447	13.2216	11.802	12.7013	12.9607	13.8179	13.223	13.3937	13.3822	12.7475	12.5318	13.4507	13.172	13.0061	12.1022	13.5435	12.7395	12.256	12.9902	14.0557	14.4941	13.4305	12.4947	13.1852	11.4102	12.191	12.4508	12.5148	12.1741	12.9228	11.543	12.2644	13.2173	12.8887	12.1313	12.8741	12.4502	12.7262	12.4149	12.4343	12.9358	12.7738	13.4988	12.6909	12.9143
ZMIZ1	13.0823	12.8805	12.6365	12.0821	13.0229	13.1429	10.7855	13.1316	12.8605	12.6677	12.3137	12.642	13.1428	12.9531	12.5242	13.2291	12.786	13.1641	11.7487	13.6093	12.5407	13.3273	13.1822	13.4638	13.1182	13.1901	12.3009	11.9365	11.2425	13.3365	13.5394	11.817	12.3104	12.2962	13.5283	13.4643	12.0553	12.807	12.4299	12.9922	13.9218	13.2371	13.114	13.6288	14.5174	13.8791	13.5659	13.2489	13.1904
ATN1	13.0789	13.6879	13.0861	14.0688	13.8823	13.3021	13.7688	12.5079	13.4449	12.6927	12.3304	13.0478	13.1814	13.0328	12.7051	12.4186	11.4441	13.5259	12.5822	12.8004	12.5194	13.2219	12.8235	12.4587	13.464	12.7892	12.349	13.1664	12.92	12.8689	13.272	12.4925	14.0586	12.6649	13.4621	12.9487	12.36	12.6247	12.0411	12.5704	14.577	13.7849	13.741	13.6248	13.8772	14.417	13.8276	13.665	14.1272
EIF4H	13.0773	12.987	13.4028	13.0415	12.7832	12.9918	13.3645	13.124	13.0146	13.4148	13.5089	13.358	13.018	13.1266	13.4201	13.7921	12.8442	12.9548	12.9882	13.4046	13.3891	13.1804	12.7397	13.8239	13.3794	12.9067	12.9846	13.3154	13.049	13.0412	12.9104	13.2802	12.6515	14.0921	12.947	13.2958	14.2732	13.3066	13.7489	13.3179	12.8157	13.1072	13.1599	13.048	12.851	13.145	12.6973	12.9813	12.9821
YWHAG	13.0773	13.8098	13.579	11.1319	12.6875	12.6596	12.5096	13.6226	12.7698	13.3895	13.9006	13.5433	13.3929	13.2964	12.8331	13.3777	12.6052	13.7155	11.7441	15.0727	12.8811	13.8379	13.7727	13.7918	13.2963	13.5253	12.7653	13.7062	12.2733	13.4282	13.1384	13.3784	13.5006	13.6146	14.8701	14.0996	13.7678	13.0608	13.5995	13.3825	13.5406	13.9882	13.6743	14.8002	14.0329	14.2843	13.9641	13.7011	14.1226
STX3	13.0761	8.21659	13.3228	7.24492	7.59541	12.7744	6.51289	9.26101	8.33522	8.49379	7.06728	9.30022	8.49416	6.32371	10.5654	6.64411	6.63053	8.02694	8.43204	5.54623	10.59	11.3267	7.16815	7.26217	9.54164	10.3406	10.597	12.6195	10.4972	12.2566	12.9436	12.1258	11.7596	12.769	11.2857	12.6526	11.8925	12.4241	11.8037	12.3714	11.4424	11.7767	11.7002	11.5127	11.6387	11.3656	11.7661	12.7514	11.7083
COL5A1	13.0705	8.39106	11.3154	10.8391	11.9728	14.2523	13.0045	10.3879	11.0843	10.9569	9.13309	10.8539	9.93739	11.858	11.1414	8.27893	11.5781	10.0589	11.8547	8.3773	10.6675	10.2468	11.9036	9.4961	5.35373	12.2093	11.2773	10.7067	9.4447	11.1245	11.4991	10.9576	9.18952	10.4291	9.79913	11.4339	8.95376	9.53348	9.41901	9.63402	7.71664	9.95929	10.2819	9.14075	7.02366	8.30579	8.15248	9.49768	10.5194
FGFR1	13.0703	13.1093	13.209	11.7246	14.7117	13.5406	12.0972	12.2809	11.7688	12.8313	6.79956	9.00441	9.54812	12.5003	10.0767	9.53098	9.14236	11.0342	10.9643	8.95342	10.739	13.1687	11.5662	8.5872	11.321	10.5976	10.4514	9.09392	11.7019	9.99174	11.8633	9.6079	10.3488	10.1503	11.2792	9.58797	9.28087	9.14643	11.4448	11.7568	12.6321	10.774	10.9903	10.7729	11.4126	12.3094	11.9476	11.309	12.5736
DST	13.07	12.7648	12.3655	13.2821	12.432	13.1236	9.4223	12.1908	13.1507	12.3414	12.4893	13.1993	13.0533	12.8138	12.0397	12.498	11.9283	13.1634	12.461	12.7243	11.9913	12.8065	12.7034	12.969	12.6912	12.8679	12.869	13.8589	12.4585	14.5039	13.7162	14.7896	13.2439	13.5566	13.0592	14.511	13.1078	14.5402	13.8459	14.4935	12.2815	13.5391	13.4846	12.8074	12.7964	13.6552	13.4922	13.539	12.8391
CDK5RAP3	13.0672	12.3634	12.8455	12.3991	13.0329	12.9445	13.4892	12.0742	12.9797	12.6421	13.4872	12.9574	12.6383	12.9958	13.0217	12.4473	13.1522	12.8201	13.7816	11.5244	13.78	12.6229	12.3046	12.1641	12.8924	12.8132	13.5986	12.656	13.3617	13.5513	13.0764	13.5027	14.1195	12.364	12.2607	13.2101	12.513	12.4263	12.9094	12.3279	14.2343	12.9425	13.7929	13.0997	12.7624	13.939	12.641	12.9972	12.9975
SEZ6L2	13.0619	11.8289	12.601	8.93511	9.81529	12.6669	9.87525	12.4711	11.781	10.8448	11.8396	11.6252	11.4872	12.2515	11.6892	11.7164	10.4758	12.1726	12.0852	12.456	12.8941	13.1749	12.0904	11.856	9.23403	11.7376	10.9772	11.9877	11.3971	12.0509	11.9817	12.6399	12.3261	11.954	13.3899	12.0059	12.6869	12.1962	12.2095	12.0167	13.8946	12.6376	12.4859	12.9021	14.0269	12.9263	11.6524	12.5164	12.1289
KREMEN1	13.0592	8.61716	13.3008	10.6309	10.5028	13.3224	11.66	9.05693	9.74748	9.62885	10.2599	10.7356	10.1392	8.83153	7.54317	7.76346	10.4582	8.37901	9.61641	11.25	9.37287	9.11134	9.32297	10.4898	10.2239	10.2491	9.64425	9.81612	9.67961	10.2967	9.9503	10.5078	9.54916	10.5477	9.95304	9.75885	8.37446	8.98831	9.68234	9.5893	9.95026	9.64088	9.54695	9.03077	10.1521	8.28922	8.3503	10.534	7.25738
GLCE	13.0577	9.55345	12.1742	8.35419	8.72152	12.7819	8.37424	12.2216	12.1219	12.2078	11.596	11.9792	10.6626	10.6517	10.7848	11.6011	11.5947	11.6166	10.9166	12.0472	10.9773	12.4104	9.9842	12.345	11.6051	11.1303	10.3538	9.51677	10.1199	10.9553	10.4118	9.59736	10.1963	10.4167	11.0492	11.795	9.89145	10.4664	10.5837	11.5338	12.2289	11.1535	10.9724	11.3136	12.0575	11.3021	11.3233	11.8181	10.6894
RPS29	13.0513	13.6503	13.2593	11.4409	13.35	12.7613	14.2286	14.7448	13.1678	13.2804	15.1421	13.9984	13.1257	14.2023	14.7497	14.544	15.3594	13.3049	15.0889	14.3995	15.8557	13.0605	12.9444	14.9746	14.5272	13.7264	14.9955	14.5912	14.3407	13.6041	11.7787	14.8767	11.7392	15.5245	12.6488	12.4412	16.1592	13.5372	15.0378	14.247	12.0846	12.8058	12.252	12.6751	13.0401	11.9204	10.5417	11.2138	11.1045
HINT1	13.0495	12.6982	12.5473	11.0482	12.0667	12.3105	12.9324	12.8845	12.5422	12.2768	13.645	12.7471	11.869	12.7327	12.7891	12.8122	13.1377	12.3463	12.756	12.7633	14.0443	12.3561	12.0529	12.9638	12.8642	12.7616	13.3802	12.4786	12.5152	12.2561	11.8967	13.111	11.4833	13.4758	12.4328	11.6075	14.2383	12.2258	13.1287	12.8127	11.9487	11.8517	11.646	11.8131	12.1723	11.5055	10.9844	11.4491	11.0525
HP1BP3	13.047	11.7912	13.3771	12.6035	12.8731	12.8312	12.3361	12.8898	13.3962	13.4549	12.3384	13.068	13.4577	13.0807	13.1886	13.1211	12.9607	12.6587	12.6083	13.0208	12.4149	12.3673	13.3819	12.9943	13.6149	13.1207	11.6606	12.6913	11.644	12.6441	13.1749	13.4282	11.1562	12.8808	12.1213	12.9691	12.8429	13.1129	12.6367	13.2975	12.6338	12.4536	12.2698	13.0685	13.2733	12.6834	13.5372	13.1631	13.4286
EPHA3	13.044	5.79237	12.925	5.3595	8.37948	14.1056	6.89797	10.6484	10.5673	9.24921	10.0748	9.68215	10.1381	9.77346	8.4149	4.97971	8.02562	7.81019	6.91973	11.2793	6.26702	8.06685	8.81108	10.642	8.94344	7.85544	10.1536	9.40006	7.32809	7.11017	6.31989	6.58534	11.2728	9.21771	7.23874	8.74166	5.43532	5.4203	8.31809	12.2545	8.99316	7.68072	7.5671	8.1392	6.88852	5.75553	11.4391	8.05018	5.24802
FZD7	13.0439	8.923	9.61355	11.0284	9.98151	12.861	11.2761	12.2843	13.1275	13.9621	8.61916	10.1912	11.9731	11.8945	12.1575	11.5457	11.07	10.6352	12.2039	10.3266	10.223	11.5923	10.5896	11.0437	11.5267	10.3857	11.8699	9.50921	11.6145	10.7105	8.85829	9.39721	10.7481	11.9838	8.54352	11.1932	11.7554	5.58155	10.6569	11.082	8.65233	10.401	9.80043	10.4759	7.32499	9.51214	8.93611	8.9483	7.23092
MLLT11	13.0397	13.0435	13.3892	8.86414	11.7346	12.0052	10.2288	13.5402	12.6354	12.4521	13.9781	13.3406	13.9329	14.0129	12.6898	13.2031	12.8795	13.986	12.5749	14.8305	13.8334	13.3817	13.9117	13.6813	13.6812	13.7426	12.9689	14.3764	10.9976	13.0796	12.9658	14.0591	13.9938	11.8553	14.8053	12.6662	12.4292	11.4262	14.0285	13.7116	13.7619	13.7031	13.6435	14.0106	14.387	13.6821	13.5053	13.5604	13.0856
EID1	13.0376	12.5825	12.9407	12.8413	12.4341	12.7146	11.9854	12.8997	11.9935	12.2898	12.7677	12.6345	12.6377	12.6468	11.8874	12.755	12.2743	12.5001	12.1766	13.6813	12.6064	12.7545	12.3989	13.5389	13.2963	12.634	11.8502	12.9411	11.9831	11.5432	12.4081	13.0296	12.4489	12.3592	12.6491	12.1948	13.0597	12.2714	13.1391	13.6872	12.5229	12.6496	12.1444	12.7945	12.8285	12.4383	12.2603	12.6295	11.988
EEF1B2	13.0367	13.1687	12.9256	11.2497	12.8432	13.0525	14.3162	14.0958	14.3543	14.2638	15.0893	15.0771	13.8905	14.3321	14.1421	14.8259	16.0359	13.2474	14.6698	15.0685	15.4468	12.7947	13.2347	14.9835	13.8892	13.7864	14.5718	13.6599	13.622	13.9184	11.8903	14.7496	12.1604	16.2725	12.5287	12.1977	16.3463	12.4249	14.2904	13.1151	11.6244	12.7665	12.4286	12.0351	12.2074	11.679	11.0055	11.8178	11.7956
ATP1A3	13.0334	14.399	12.8082	5.54375	11.7463	13.5586	7.48105	13.0764	11.6877	11.2888	13.016	12.1117	12.2645	13.0094	12.5677	11.5735	13.0866	13.3512	12.7585	14.5154	13.0245	13.6167	13.3782	11.2645	10.2612	13.8771	12.2648	14.028	11.3599	14.4276	14.9612	15.4857	13.6085	15.401	15.7535	14.2084	14.3182	14.8479	13.6397	14.8225	13.8119	14.5326	14.1642	14.4906	14.1291	14.2774	13.651	14.6067	13.8623
PFN2	13.0301	13.5471	12.7491	13.4122	13.2236	13.1576	12.5129	13.5438	12.8745	13.9055	13.924	14.0625	12.994	12.9821	12.4572	14.1438	13.8031	13.0674	12.5142	13.9347	13.1501	13.2909	13.4259	13.457	13.3205	13.1486	12.3865	13.0471	12.1568	12.0784	11.376	12.185	12.0853	11.6712	13.2582	11.9189	12.6383	12.5935	12.7721	12.5724	12.7318	12.2207	11.8601	12.6983	12.7246	11.9847	12.2401	11.608	11.7632
ITGB1	13.0265	12.1199	13.3199	12.866	11.9521	12.6919	12.9264	12.6271	13.397	13.0392	13.6314	12.9033	13.2824	12.3776	12.9608	12.4467	12.8144	11.6591	12.5196	12.6651	12.4328	11.8229	12.54	13.6721	13.4474	12.81	13.1114	12.1869	13.0632	11.9417	11.4214	11.3609	11.4789	10.9359	10.9673	13.175	12.0759	11.9523	11.6052	12.0538	11.2769	11.9103	11.918	11.8472	12.5387	12.1772	12.1339	12.5246	11.4845
TCF3	13.0229	11.5843	13.5503	11.1354	12.5216	12.4667	12.2432	11.251	12.4394	12.3419	13.64	13.2624	13.0277	12.5585	12.4868	12.4467	13.0317	11.8452	12.0341	11.9686	12.8801	11.1292	12.2527	12.9408	13.5569	12.788	12.48	10.9848	12.2322	11.7004	10.8192	11.4688	11.4875	11.7345	10.0655	11.513	12.1322	11.8451	11.4302	10.7935	10.3632	11.3214	11.3319	10.3762	11.1325	11.2305	10.9318	11.6641	11.2102
PTOV1	13.0197	13.4938	12.6491	12.8519	13.3188	12.8115	13.6534	12.637	13.4585	12.8628	13.9413	13.2253	12.8566	13.6697	13.2635	13.0086	13.6309	13.3577	13.517	13.1341	14.3476	12.8508	13.0977	12.8877	13.4203	13.413	14.2614	12.8649	13.5908	12.9531	12.8461	13.6273	13.5756	12.8997	13.3064	12.7228	13.0412	13.4801	13.1988	12.7787	13.5185	13.3239	13.4121	13.2377	13.5382	13.3202	12.3608	12.9093	12.9146
SSR4	13.017	11.9498	11.6569	11.2832	11.2527	12.0993	13.1593	11.7929	11.7163	11.3568	12.9119	11.6513	10.7073	11.7735	11.8994	11.7432	12.5434	11.6789	11.8673	11.9266	13.0987	11.095	11.0801	11.7144	12.44	11.7597	12.4916	12.3661	12.8646	11.8677	11.5395	11.7101	11.8623	12.5693	11.5256	11.0255	13.3149	10.5903	13.1403	12.4237	11.05	11.694	11.4485	11.3409	11.6314	11.3424	9.43478	10.759	10.364
RPN1	13.0166	12.5011	12.5879	12.3729	11.9948	12.4497	12.2153	12.3252	12.08	12.8837	12.8645	12.1697	12.6899	12.2959	12.3991	12.4593	12.1904	12.1042	11.9459	13.0058	12.5661	12.0887	11.9587	12.2373	12.9112	11.9877	12.9158	12.5897	12.7488	11.8894	11.2717	12.0592	12.1044	12.4514	12.4256	11.7524	13.0767	12.2122	13.2183	12.9856	11.8135	11.9749	11.6595	12.3369	12.2574	11.9766	11.5507	11.2374	11.2066
AP2M1	13.0148	13.6353	12.9779	12.8188	12.7694	13.1239	12.6969	13.3477	12.4454	12.8424	13.2165	13.2025	13.107	13.2841	12.9346	13.509	12.97	13.379	13.2292	13.9528	13.4419	13.915	12.7567	12.8877	12.7811	12.7058	13.607	13.973	13.1447	13.1028	12.7283	13.9665	13.2585	13.2196	14.2198	13.3745	13.6819	13.7865	13.9602	13.688	13.7983	13.2611	13.3022	13.5673	13.6025	13.3644	13.1038	13.0814	12.9228
GTF2IP4	13.0135	13.2874	13.1307	12.6253	12.4	12.8098	11.6855	13.3612	13.1148	13.0853	12.2845	12.8787	14.1863	13.6966	12.9023	14.1815	13.1266	13.7259	12.3342	14.5955	12.8598	13.7765	13.8809	14.5734	14.2421	13.2897	12.1184	13.8324	12.177	12.3439	13.5602	13.3835	12.7419	13.5219	13.4483	13.2608	14.1843	13.6919	14.1699	14.0927	13.5087	14.3537	14.2107	13.5907	13.7518	14.0165	14.6444	13.6816	14.385
OLFM1	13.0099	11.9474	12.8315	8.34667	11.423	13.3585	7.04947	13.8798	12.5954	10.3428	11.7692	11.768	9.95839	12.1626	9.59751	9.59231	11.689	12.6698	11.3087	11.7573	11.2949	14.5162	11.7317	9.76543	10.4161	11.756	12.4768	13.4849	8.96461	12.4297	12.1409	14.2559	11.7893	12.576	14.7855	12.6432	11.6046	12.5892	12.7795	13.8476	11.7157	12.3241	11.9981	12.3404	12.8709	12.3585	12.4207	11.9038	12.2228
HYOU1	13.0077	12.2832	12.386	11.5398	11.4505	12.3306	11.8969	11.4246	11.6277	11.6352	12.4701	11.6635	11.2562	11.0321	11.4958	10.417	10.2841	11.5103	10.799	11.5834	11.2242	12.0123	11.1404	11.524	12.6262	11.2384	11.6203	11.3153	11.9596	11.4207	11.6672	11.3382	11.6511	11.335	11.9961	11.0693	12.1099	11.7208	11.6109	11.2314	11.3547	11.1923	11.1902	11.5059	11.4225	10.9289	11.1042	11.6063	11.255
RAD21	13.0014	13.1644	13.6738	12.5079	12.988	13.4802	13.2628	13.5677	13.8947	14.1415	13.001	13.2281	13.8345	12.928	12.8929	13.0396	13.29	12.6924	12.4078	13.2913	12.4812	12.9265	13.2737	13.2952	14.4457	13.5118	12.5714	13.1611	12.0493	12.643	12.3466	13.7983	12.5473	12.9443	13.0537	12.4925	12.5758	12.6152	12.811	13.7436	12.8522	12.7808	12.2063	12.6958	13.723	12.5275	12.5956	12.2638	12.7523
EIF5A	13.0005	12.7741	12.9332	12.2565	12.8954	12.0143	13.8897	12.673	12.1059	12.0294	13.1095	12.4953	12.6431	12.5582	11.7349	12.9175	13.6358	12.8102	12.7364	12.8538	13.5388	12.7865	12.5794	12.1258	12.1414	12.38	13.3685	12.8216	12.8712	13.1038	12.67	13.3559	13.2447	12.9213	12.5914	12.4451	13.017	12.5102	12.4167	12.9954	11.5522	12.8705	12.6858	12.0424	12.6654	12.157	11.6633	11.628	11.2875
AMER2	13	10.5967	13.076	11.7099	10.2613	12.6093	5.55917	12.0684	13.6115	11.88	10.8225	11.2753	13.9674	10.6949	12.8942	13.6391	10.8408	11.6743	12.6245	10.9877	12.0479	11.6021	12.0424	13.2074	11.3251	12.8106	12.5195	13.9446	11.2464	13.1902	14.9149	13.4958	12.9402	13.9766	11.1848	12.6677	14.4381	13.5498	14.2131	13.5475	13.7667	13.714	13.4619	13.0653	13.3397	12.7583	13.0892	14.4321	13.8235
RPS28	12.9976	13.7967	12.575	11.8254	12.9622	12.5742	14.8374	13.3256	13.9192	13.0901	14.9822	13.8616	12.8164	13.9244	14.6429	13.9118	14.8698	13.1962	14.5531	13.6594	15.6197	12.7662	12.5496	13.9109	13.6907	13.5904	15.5701	12.6089	15.0086	13.8603	11.7386	13.4466	13.0375	14.9576	12.6137	11.9977	14.8257	13.3616	14.1532	12.9211	12.0816	12.1152	11.9253	12.1827	12.3833	12.1441	10.1694	11.2659	10.7771
TUG1	12.9953	12.0497	13.3373	12.7866	12.6685	12.7479	13.0518	12.9487	12.9917	13.5559	12.9405	13.7248	13.4303	12.9327	13.1142	13.0373	12.3569	12.9957	12.8102	13.3348	12.6161	12.626	13.1266	13.6437	13.5787	12.8466	12.8889	13.2146	12.9509	12.6848	12.957	12.9729	13.1018	12.8991	12.7279	13.3744	13.1011	12.5115	13.0866	12.9561	12.7053	13.2298	13.0558	13.0639	13.0823	13.2113	12.997	13.2753	13.2759
EIF4G1	12.9951	12.8859	12.9525	12.6176	12.8296	12.9248	13.3602	11.9721	12.5982	12.9704	13.3751	13.5917	12.6042	12.706	12.4552	12.9998	12.0592	12.3167	12.0649	12.6256	12.3129	12.4483	12.252	12.875	12.6628	12.4049	12.5512	12.5133	12.7345	12.9222	11.7885	12.1959	12.1566	12.7629	12.4533	12.7249	12.9807	13.0022	12.6508	12.2073	12.3535	12.2441	12.2835	12.0389	12.2627	12.5161	11.7717	11.9905	11.8534
SMARCE1	12.9906	12.7503	13.2718	12.4909	12.4193	12.715	12.9496	12.6934	12.8103	12.8373	13.7862	13.0174	12.9102	13.1009	13.208	13.0854	13.3925	12.5623	12.6339	13.1608	13.0339	11.6217	12.5335	13.3894	13.8398	13.0017	13.4619	14.0557	13.3927	12.8901	12.3876	13.3021	12.6353	13.3666	11.8295	12.4751	13.6348	12.6624	13.6642	13.336	12.2709	13.2593	12.8979	13.0904	12.8378	12.9919	12.6569	13.0916	12.8052
LENG8	12.9906	13.4122	12.358	13.5492	14.2227	13.7158	13.4822	11.8719	12.7549	13.7686	12.3267	12.9473	13.277	13.3994	12.7415	12.026	12.3222	13.7898	13.3851	12.3407	12.1382	13.6212	13.4563	11.1553	12.225	13.5393	12.4985	12.0602	13.0656	13.5026	14.5359	12.3126	14.1162	12.3975	13.5925	13.7534	12.6179	14.4094	12.1236	13.0031	13.2458	13.2461	13.2561	12.7477	12.3571	13.2603	13.0331	14.3645	13.4708
HDLBP	12.9895	13.4321	13.2551	13.7365	13.249	13.4002	14.2148	12.5976	13.6097	13.996	14.7258	14.5445	13.7048	13.4299	14.1122	13.5494	14.0067	13.2348	13.8242	13.3856	14.0116	13.0416	12.7904	13.3661	13.2263	13.1839	13.5729	12.6891	14.0623	12.9995	11.7096	12.6315	12.439	13.21	12.7579	12.5813	12.8831	12.2029	13.2402	12.1747	13.0152	12.6492	12.9591	12.5678	12.5099	12.5009	12.3534	12.3077	12.5093
HNRNPH3	12.9882	12.6555	13.4011	12.387	12.8752	13.1851	12.683	12.6637	13.3295	13.3191	13.0702	13.0114	13.2202	13.3539	13.3243	12.5247	12.7592	13.1256	12.4728	13.1448	13.0943	12.5167	13.0849	14.2728	13.7329	13.1395	12.6121	12.6271	11.8621	12.9325	12.7711	13.0767	12.5511	13.0985	12.2833	12.9112	13.4457	12.2707	13.0733	12.8451	13.0852	12.9582	13.0123	13.0073	13.2816	13.0331	13.3182	13.1028	12.7529
PRPF8	12.986	13.7254	12.8447	12.6374	13.0121	12.2729	14.3598	12.1192	12.109	12.061	13.2536	12.2802	12.791	13.5097	12.5055	13.1297	13.4578	13.406	13.2936	12.5238	13.9651	12.8715	12.6937	12.4057	12.6337	12.5277	14.3481	13.48	13.7331	13.2412	13.5366	13.7119	13.9985	12.7309	13.2276	12.7917	12.157	12.6401	13.379	13.5903	12.6668	14.3829	14.2914	12.1953	13.2413	12.8596	12.1698	12.2741	11.6129
COX4I1	12.9837	13.7697	12.5714	12.7845	12.7632	12.5472	13.8642	13.7018	13.4531	12.5744	14.0201	13.0662	12.1619	13.5338	13.477	13.728	12.8903	12.886	13.818	13.3777	14.6656	13.4798	12.5677	13.3046	13.7455	12.6472	14.685	12.3285	14.25	12.2746	11.4796	13.2482	13.2747	13.2614	12.825	12.2692	13.8721	12.7623	13.0424	12.5238	12.542	12.0136	11.6693	13.1198	12.7913	12.2562	11.1741	11.9059	11.1723
GNAI2	12.9833	12.7518	12.8449	13.7952	12.3353	12.9449	12.7258	12.1309	11.6785	11.6465	11.9021	11.0585	12.0021	12.1655	12.2369	12.6977	12.2853	11.8185	12.877	12.8702	12.5042	12.0147	11.576	11.9914	12.3319	11.9595	12.4886	11.9851	12.7765	11.4668	10.8821	10.6534	12.5022	10.4012	12.0576	11.2272	10.534	11.7662	11.5192	11.7318	11.9706	11.3876	11.6839	12.2352	12.4189	12.2776	11.8323	11.1683	11.1493
PLXNB2	12.982	11.1734	12.5869	13.6759	12.495	13.0682	12.5595	12.9622	12.7096	14.0071	13.3892	14.2579	13.6994	14.7149	13.9938	12.4007	13.6985	14.7735	14.1214	13.5045	13.5612	13.4338	14.0388	13.0317	13.1281	13.7196	11.6833	12.0568	12.9862	12.5031	12.9494	12.1527	13.1255	11.5253	11.9737	12.3644	12.0759	12.2223	11.8036	11.2003	13.397	12.6413	13.0306	12.527	12.6427	13.0492	11.7753	12.7864	13.1976
CAPRIN1	12.9817	12.8353	13.3463	12.7488	12.5227	12.9838	12.7424	13.4159	13.5888	13.6273	13.9651	12.9413	13.5123	13.0683	13.7034	13.4674	13.3888	13.0994	12.8356	13.7685	13.3398	12.7728	13.316	13.9519	14.0611	13.3961	13.2454	13.2722	12.8474	13.1419	12.5244	12.9846	12.6316	13.7416	12.6949	12.4603	14.2123	12.9566	13.0762	12.6876	12.8294	13.0345	12.6318	13.1071	13.5554	12.6784	12.9127	13.097	12.6221
PDIA6	12.9743	12.2808	12.6499	12.2745	12.3533	12.6929	12.0581	12.1029	12.5313	12.8751	13.5068	12.015	12.4161	12.1226	12.7738	12.131	12.9032	11.7542	11.916	12.4539	12.6778	11.6038	11.7803	14.3525	13.2912	11.9583	12.3075	12.3667	12.6157	12.1569	11.8462	12.6509	10.9042	13.0067	11.8326	12.1798	13.6816	11.585	13.0201	12.5015	11.0385	11.6558	11.4195	11.6627	11.5637	11.5747	11.7318	11.1519	11.319
DHX9	12.9713	12.9378	12.8103	12.6567	12.7242	12.5922	12.9743	12.7463	13.1452	13.2055	13.5601	13.1553	13.2839	13.3613	12.8396	12.8232	13.0768	12.9946	12.3999	12.9163	13.014	12.6294	13.0072	13.3627	13.6313	12.8858	13.3108	13.5723	12.8052	13.4261	12.8764	13.8238	12.7838	13.1739	12.856	12.9128	13.5471	12.9823	13.5706	13.3751	12.8757	13.1605	13.0758	12.824	13.0054	12.8433	12.6087	12.7934	12.4119
REEP5	12.9674	12.2021	11.3891	12.5891	10.9112	12.9235	11.7472	12.7842	11.2182	10.9712	11.5055	11.6252	11.5051	11.2356	11.1053	11.4606	11.361	12.0089	11.477	11.7423	11.9155	12.8623	11.7947	12.0338	11.551	11.7333	11.6877	10.8874	11.2779	10.5451	11.3068	11.088	11.9311	11.5068	12.9149	10.8376	12.0386	11.1201	11.1555	12.7002	12.2204	11.6841	11.4705	12.6187	11.9005	11.3749	11.6356	11.5126	11.0243
RCC2	12.9655	12.4114	13.3351	11.6091	12.6092	12.7185	13.2144	12.1674	13.3636	12.9721	13.7949	13.5715	13.1841	12.9622	13.003	13.3258	12.948	12.63	12.9457	12.4595	13.3944	11.8724	12.9269	13.3828	13.6775	12.8291	12.721	12.6008	12.4446	12.849	12.2611	12.9941	12.0857	12.4705	11.039	12.3487	13.1049	13.5275	12.536	12.085	11.5015	12.0044	12.0381	11.9307	11.8765	12.4267	12.1711	12.4342	12.6507
BEX1	12.9632	12.1144	12.3993	10.3858	10.9066	12.2723	7.01405	12.9187	12.3061	12.5029	13.2433	12.8639	12.0646	12.5353	12.6429	12.6358	12.104	12.285	12.3735	12.6944	13.7119	12.6629	11.992	14.0604	12.8954	12.0411	11.8914	14.0076	11.9687	12.1752	11.9661	12.557	12.5602	11.5115	13.6532	12.8555	12.277	12.1012	13.7833	13.089	13.0231	12.3143	12.2252	12.6963	12.9077	12.3734	11.3055	11.5011	10.9753
CXADR	12.9579	10.8613	12.2272	10.4886	10.7492	13.0193	8.88571	10.6455	10.2829	10.5293	10.1412	9.61267	10.136	9.59685	8.8557	9.35466	7.62005	10.103	8.02947	11.6926	9.93137	10.9347	11.1357	11.1349	10.3679	10.5972	10.4109	11.068	10.4845	9.42891	10.16	10.733	11.1879	10.7294	12.2181	9.73412	10.9126	10.1956	10.9479	11.0286	12.144	11.3868	10.9827	11.9978	12.452	11.4987	12.9569	11.2184	12.0664
EIF3C	12.9578	13.7904	13.2561	12.9797	13.1901	12.9594	14.7855	13.5498	13.7061	13.0292	15.237	13.5238	13.327	13.6512	13.7244	13.351	13.0121	13.6572	13.6308	13.7262	15.2588	12.8577	11.5105	13.3245	13.4221	13.273	13.6847	12.9708	14.5583	13.6473	12.4266	13.577	14.835	13.7693	13.6902	12.6841	14.8288	12.9481	13.3269	12.2516	13.5229	13.1222	13.285	12.889	13.6205	13.7286	11.605	12.4658	12.7437
VCP	12.9552	12.5219	12.8823	13.0916	12.7087	12.869	13.2035	12.8203	13.1228	13.0532	14.029	12.9247	13.2854	12.6998	13.0731	12.696	13.6079	12.6612	12.5284	12.7413	13.3452	13.0693	12.7314	13.3793	12.9112	12.5293	12.5446	12.5983	13.149	12.9686	12.7247	13.8819	11.8382	13.0902	12.7718	12.7609	13.1906	12.6278	12.7876	12.9645	12.8014	12.7465	12.8546	12.8626	13.1032	12.7665	12.4507	12.5464	12.3637
TMED2	12.9525	11.9501	12.6722	11.7758	11.9006	12.9106	12.0186	12.4556	12.3349	12.0625	12.4297	12.0457	11.8367	11.8975	12.1758	12.1416	12.3462	11.817	11.7451	12.1143	11.9127	11.5427	11.9193	12.2973	12.7643	12.2204	12.3316	12.7568	11.8519	11.7985	11.7275	12.2802	11.1357	12.7942	11.6548	11.7128	12.5816	11.6394	11.9583	12.6277	11.4463	12.2532	11.8162	12.0321	12.1234	11.7489	12.0023	11.8352	11.6433
AHCY	12.9515	12.2787	13.5342	11.2039	12.5945	12.628	13.7888	11.9969	12.1807	12.3487	13.3066	12.6876	12.2634	12	11.7403	12.529	12.8178	11.138	12.4706	11.9929	12.9845	11.0596	11.7097	12.177	12.0618	11.8168	13.5366	11.6523	13.1333	11.547	10.7174	12.8045	10.6796	14.0629	10.7743	11.5737	13.1285	11.973	11.7254	11.6525	10.6761	10.9212	10.5411	10.9674	11.2239	10.8741	10.3019	10.7546	10.7564
RPL23AP42	12.9501	12.9602	13.1905	11.4179	13.0012	13.18	13.3246	13.8035	14.5924	13.2688	14.3315	13.5053	13.2296	13.9697	14.2478	13.635	14.6396	12.6958	14.5189	13.2712	14.8882	12.5729	12.6905	14.0548	13.6369	13.2457	13.1393	12.5279	12.7482	13.7707	11.9698	13.2242	11.0857	15.2406	11.6258	11.6283	15.459	12.3143	14.0683	13.4321	11.9134	11.8888	11.851	12.3368	12.7439	12.1011	11.2119	11.8331	11.3809
KCNQ2	12.9481	11.4701	12.4473	5.61002	10.2488	13.5259	5.0694	11.2538	13.1149	12.6609	12.6383	13.3611	11.914	12.0666	11.6868	11.8749	12.4529	12.2803	11.7903	11.5345	12.0678	12.0052	12.4061	13.0869	9.23583	12.0065	7.52668	10.2447	7.79916	11.8162	12.5533	10.8466	11.2725	10.8777	11.6689	11.5081	12.7322	13.0575	9.32307	5.74473	12.3134	11.7815	12.0293	12.2314	12.1317	12.504	12.6237	12.1725	12.9388
OS9	12.9454	12.3318	12.2932	12.3823	12.4584	12.8274	12.8351	12.3223	12.7049	11.8578	12.267	12.2509	12.3138	12.8362	12.6455	12.1983	12.3559	12.7419	13.1166	12.9907	12.5415	12.5669	12.3774	11.7809	12.963	12.3506	12.281	13.1155	12.9762	12.2954	12.6958	13.0065	12.1332	12.749	12.7601	12.6342	12.5639	12.4751	12.3867	13.0307	12.8879	12.618	12.771	12.5971	12.33	12.9095	12.6192	12.4446	12.4596
APEX1	12.9431	12.9368	12.7642	11.5119	12.7281	12.8487	13.4444	13.302	14.7341	13.106	13.961	13.66	13.271	13.5442	14.0509	14.035	13.88	13.1218	13.9257	13.2802	14.2962	12.4092	13.0112	13.8658	13.7334	13.0734	13.6596	13.0961	13.55	12.5809	12.1612	13.8641	12.2157	14.4993	11.4055	12.1235	14.6704	13.3998	12.9809	12.8172	12.2137	12.5771	12.4933	12.2167	12.5687	11.9845	11.5981	11.846	11.9714
ASB13	12.9431	9.99218	11.392	9.19469	8.93814	12.429	9.87355	10.1285	9.63921	8.42332	9.8646	9.00045	8.42174	9.7588	9.5822	10.0272	9.90571	10.3733	10.1564	9.43928	11.2418	10.6803	9.45303	9.51475	9.64841	9.37437	12.6418	7.77899	11.8851	9.98087	10.2533	8.97695	11.0719	9.70099	8.43772	10.1696	10.3863	9.43809	9.32687	10.0481	10.8456	10.9737	10.5992	10.3021	11.1608	11.2379	9.3536	10.5901	9.14442
ATF4	12.9423	12.7734	12.8101	11.8656	12.8998	13.121	13.6814	13.5086	13.7363	13.6879	14.6423	14.5193	13.7087	13.5263	13.8081	13.3864	13.7332	13.3417	13.8384	13.6001	14.3994	13.3478	13.5066	14.1179	12.418	13.4213	14.0643	13.252	13.205	13.0098	12.8816	13.8181	13.7301	14.9094	13.8072	12.4295	14.2951	12.7263	12.7597	12.4568	12.3967	13.2562	13.1383	12.7212	12.2929	12.583	11.7639	12.5783	12.6459
UNC119	12.9395	10.2835	11.5902	9.38429	9.79325	12.8886	9.62705	8.70263	8.23115	7.84866	8.71402	8.19742	8.90067	10.1539	9.31819	9.14862	9.84352	9.4882	8.99568	9.81823	9.33507	9.3712	9.28465	7.74776	9.70401	9.95744	12.1299	14.4732	11.9191	9.87069	14.422	14.3098	13.2144	14.6272	11.9416	7.84424	12.5984	13.0801	13.814	13.9876	13.1166	14.5802	14.4732	12.9491	12.933	13.018	12.4584	14.146	12.8636
TF	12.9375	9.38751	8.72582	8.30015	7.35416	11.701	5.88079	9.85454	9.71441	8.82003	6.32872	7.5021	11.1617	6.86745	9.67455	13.553	7.44686	8.41477	10.8068	9.49174	10.1831	9.46397	8.68952	9.44854	8.57587	8.69734	10.0874	8.21333	7.7544	8.03324	10.7816	8.28114	9.53871	11.2237	7.96424	6.65838	7.00117	6.68308	8.33479	10.0511	12.0794	7.87219	8.57582	11.1786	11.5378	12.2824	11.4801	10.5963	9.40792
CPLX3	12.9359	4.74067	12.1459	5.16735	3.64881	11.9602	3.97575	5.10204	5.43034	6.43944	11.2634	10.1303	4.92426	6.15521	4.74755	5.73104	5.14241	6.22581	5.42134	9.03167	7.9624	4.76132	7.08678	7.30435	6.52809	10.2012	11.4001	13.121	9.58347	13.1943	12.3832	12.5462	12.4962	12.7617	11.61	13.5807	12.2718	12.0214	12.1251	12.1057	10.3203	11.4939	11.1748	10.8481	9.17255	10.5652	9.31608	11.6905	10.764
CCT3	12.9344	13.282	13.1382	12.7938	13.0018	12.7685	13.58	13.5039	13.5152	13.2876	14.7274	13.4173	13.5165	12.8829	13.4138	13.0749	13.4179	12.9306	13.2394	13.0477	13.9048	12.944	12.6469	13.5975	13.8383	13.0678	14.1537	13.3642	14.0893	13.6555	12.0635	13.8574	12.335	14.3943	13.191	13.5047	14.2267	12.929	13.1518	12.9363	12.3618	12.702	12.5277	12.8232	12.867	12.2476	11.9387	12.1362	11.8085
SRSF1	12.9333	12.5074	13.4499	12.0797	12.8065	12.8831	13.1249	12.9411	13.2152	13.8261	13.8271	13.362	13.2443	13.28	12.9924	12.9276	13.4694	13.0645	12.9773	12.7634	13.2631	12.4606	13.0092	13.3139	13.74	13.0817	13.8835	12.8772	12.9396	13.1602	12.6898	13.0643	12.4557	13.5359	12.0386	12.9712	13.7011	12.6724	12.7587	12.7725	12.3065	12.808	12.5544	12.6225	12.9332	12.4718	12.6745	12.8866	12.4655
PGAM1	12.9283	12.9849	13.5212	11.7255	12.734	12.4241	13.7185	13.0399	11.3417	11.3474	12.0923	11.2053	11.8725	12.8117	11.7677	12.5966	12.9012	12.5164	12.0927	12.659	13.0942	13.5977	12.189	12.8176	12.6295	12.3614	12.8655	12.7447	12.5139	12.6437	11.7125	12.7449	11.1032	12.4013	13.3308	12.3616	12.6046	11.8201	12.463	12.0863	12.923	12.1913	12.0452	12.8178	12.855	12.1715	11.8913	12.5479	11.3023
SRP14	12.9267	13.3249	13.0305	12.569	12.3439	12.6326	13.0644	12.6814	12.3987	11.6829	13.022	12.5748	11.9136	12.3232	12.1575	12.7766	12.9212	13.297	12.8392	13.7951	14.3488	12.4059	12.3278	12.8165	13.268	12.793	13.784	13.5754	13.3359	12.3378	11.7029	12.8183	13.2336	11.1059	12.5238	12.532	12.7236	13.0391	13.6866	12.7434	12.6624	12.2464	12.0186	12.344	12.4818	11.4276	11.4718	11.8702	11.1347
GALNT14	12.9225	6.68901	11.1261	3.90585	6.60281	12.6914	4.79897	7.20416	5.725	6.92874	10.4371	8.50603	6.35135	9.62006	4.35257	5.93457	6.93553	8.26356	6.77267	11.2477	6.70278	6.57181	9.43023	5.84061	5.94508	8.99015	12.3009	11.3551	10.841	10.9868	10.722	13.4745	11.2448	11.5725	11.6127	10.0936	11.9222	6.60807	11.5147	11.1579	5.79426	10.3724	10.2045	7.86936	5.87415	7.83322	9.4622	9.35952	9.2356
MYL6B	12.9187	12.3853	12.8083	10.5642	11.8254	12.3547	12.1885	12.1325	12.2515	10.9477	12.4435	12.158	11.8451	12.313	12.4524	12.4328	12.4095	11.9737	12.6741	12.2344	13.3828	11.8999	11.8635	12.16	12.4689	12.204	12.8424	13.3431	11.9394	12.5995	11.6278	13.627	12.3863	12.0078	12.6904	11.115	12.6498	11.4599	12.858	12.4391	12.4931	11.8703	11.9809	12.1983	12.3341	12.1763	11.5598	11.7081	11.3712
CALD1	12.9176	10.592	12.0541	10.9791	11.019	13.0953	10.7481	12.1817	13.1998	12.31	12.503	13.1622	12.2353	12.5298	12.0833	13.0291	12.3924	11.9527	12.1213	12.1736	11.7303	11.238	12.807	12.867	11.7395	12.3992	10.9644	11.522	11.2622	11.1068	11.6047	10.6283	9.81899	10.7168	10.3227	12.606	11.1414	11.0458	11.574	11.8419	10.1087	10.8649	11.015	10.38	10.2842	11.0295	11.7489	11.4709	11.5973
NDUFA4	12.917	12.6427	12.1135	11.842	11.5513	12.0966	12.253	13.3822	12.4426	11.9666	13.0098	11.5399	11.3008	12.6406	12.6822	13.3009	12.8595	12.5164	12.9715	12.6295	13.6556	13.6906	11.7991	12.9635	12.7123	12.1197	12.9913	14.742	12.3287	12.1835	12.6984	15.297	13.0932	13.1565	13.1083	12.5653	13.7447	12.514	15.5403	15.1878	12.2147	13.1738	12.8193	12.7941	12.4897	13.0542	11.9225	12.422	12.2592
HSPA9	12.9137	13.0595	12.9525	12.2043	12.3419	12.44	14.1364	12.3799	12.7552	13.5533	13.7436	12.9496	12.8609	12.3546	12.7193	12.8464	12.329	12.2305	12.3259	12.1507	13.4215	12.4734	11.9111	13.3576	12.8949	12.492	14.4724	12.5044	13.3699	12.4335	12.4904	12.798	13.134	13.4782	12.4708	12.7945	13.4884	12.8247	12.2934	13.0085	12.147	12.5563	12.2766	12.3829	12.1563	11.9318	12.1038	12.2929	12.0211
BRD7	12.9118	11.8644	13.3656	11.4442	11.3052	12.574	11.8168	11.4314	11.5275	10.462	12.2193	11.8183	11.8757	12.1031	11.5028	11.2917	10.6978	11.8109	11.6244	11.8144	13.1028	11.6893	11.6897	12.4727	12.2747	11.5062	12.0727	12.1264	12.0257	11.6503	11.6442	11.6469	12.0258	11.2858	10.2619	11.4052	12.3887	11.3555	12.4049	11.6825	11.7025	11.0905	11.2732	11.4824	11.2859	11.3839	10.8481	11.2778	11.0502
PYGL	12.9026	7.10314	11.5932	9.08136	10.8071	11.2463	11.49	7.59031	7.1799	6.27038	8.23658	7.44816	6.47138	7.80976	7.38986	6.89996	7.62615	7.34034	7.76648	6.71549	6.73781	8.09228	7.97003	7.07351	7.33526	7.11053	7.9823	8.54122	9.54312	8.23054	8.33214	7.36203	8.75805	7.92365	7.4376	7.45382	5.86795	5.94479	9.67427	10.6177	6.59288	9.12531	8.41353	7.38679	5.39979	6.76537	7.50591	7.22028	8.85368
DDB1	12.9005	13.2253	13.0242	13.3262	12.8202	12.5318	13.8027	12.7174	13.2141	12.5057	13.7536	12.9881	12.7392	13.2661	12.9702	13.0367	12.987	12.8021	12.7801	13.0105	13.5305	12.8801	12.5875	13.052	13.1883	12.5954	13.1907	13.2087	13.2116	12.8441	12.5779	13.1323	12.5847	12.9586	12.7114	12.0706	12.938	12.8706	13.1739	12.6086	13.0319	12.9722	12.8265	12.5059	12.8577	12.1932	11.9861	12.8551	12.1291
ATP2B1	12.9005	9.8692	12.8498	12.1371	10.0015	13.0373	11.032	12.156	11.7839	11.9182	11.0214	11.3901	11.6067	12.3673	11.3191	10.5807	12.0112	12.2512	11.2046	11.505	11.0555	12.6652	12.4041	12.2418	11.3431	11.8184	12.0169	12.9133	9.52145	12.2574	13.2151	13.3303	12.5075	12.5709	12.8475	12.0188	12.8429	12.1941	13.1973	13.8116	12.5556	13.576	13.1485	12.7446	12.6993	13.1069	13.44	12.6434	12.1118
PCBP1	12.8996	12.8044	12.9725	12.3005	12.7065	12.8378	13.3968	13.0519	13.3055	13.2954	13.7511	13.3145	13.3783	12.9239	13.2064	12.9811	13.7444	12.9408	13.0773	13.761	13.7964	12.8119	12.9503	12.6412	13.279	13.0754	11.9139	13.1771	13.2889	12.821	12.4161	13.6761	12.3056	13.3009	12.7646	12.089	13.4128	12.1212	12.9145	12.7208	12.8067	13.3279	12.8789	12.9296	13.1427	12.5708	12.3873	12.5915	12.6661
SRSF2	12.8979	12.3163	12.9296	12.0693	12.2748	12.7967	13.2351	12.256	12.957	12.9131	13.6096	12.5885	12.4078	13.11	12.7607	12.8671	13.2858	12.7202	12.9793	12.4469	13.0856	12.3922	12.6482	12.5063	13.2046	12.9839	13.498	12.8273	12.7441	13.1429	12.7452	13.1974	12.6395	12.9847	11.9616	12.6697	13.3986	12.9035	12.9501	12.576	12.6193	12.5287	12.639	12.1354	12.8628	12.7939	12.3826	12.6971	12.4939
WNK1	12.8966	12.2625	13.162	12.3529	12.5798	13.1474	12.3416	12.1452	12.5786	13.5823	11.7275	12.6411	12.8221	12.3476	12.3912	12.5059	11.3539	12.1602	11.6675	12.2854	11.6947	12.4185	12.924	12.7135	13.9036	12.3821	11.4344	11.9251	12.1062	12.5698	12.7271	11.4832	11.5834	12.4499	11.8939	12.784	11.9663	13.2387	11.2809	12.4141	12.0482	12.3765	12.075	12.6425	12.5281	12.4755	13.193	12.2648	13.0053
CADPS	12.8962	11.4379	12.3805	6.88265	10.1873	12.8745	4.71542	11.0313	8.23502	7.50501	10.1386	7.49655	10.8545	10.9017	8.76321	9.62302	8.51801	11.1264	9.46012	11.1837	10.4444	11.8128	9.8649	10.2708	10.1308	11.4422	11.5994	13.7676	10.0944	13.8094	13.0638	14.0707	14.5203	13.5927	13.0115	14.3578	12.8953	13.4013	14.3506	15.2642	14.2852	13.5863	13.5361	13.2954	13.8912	13.6017	15.0167	13.9323	12.0904
XPO1	12.8943	12.5989	13.1714	13.4022	13.0529	13.0785	13.4318	12.6079	13.8825	13.995	13.3553	13.3411	12.9598	12.7403	13.1448	12.9018	13.675	12.7935	12.4488	13.3922	12.2904	12.6122	12.7936	12.6516	13.3875	12.9701	12.5635	13.4763	12.9881	12.8754	12.6079	13.5453	12.712	12.5453	12.1955	12.6115	12.7689	12.8328	13.0255	13.0835	12.8093	13.3088	13.1171	12.7315	12.9649	12.7667	13.3196	12.9729	13.2722
APOE	12.8939	14.5942	9.94774	11.4663	13.3368	13.1696	11.5084	11.5283	9.66506	10.0308	12.5519	10.6474	10.0317	12.4099	11.0213	10.788	12.5091	12.0475	13.2991	10.4482	11.4024	12.2199	12.1219	10.6188	10.0467	11.6762	12.0596	12.2953	15.3524	11.2408	12.9073	10.8155	14.5609	12.3827	13.2704	10.0766	12.5037	10.2049	11.2497	11.4161	13.0599	11.9795	12.5498	13.1565	11.1124	13.5639	11.1274	10.4813	11.0089
ANXA5	12.8937	11.4012	12.6136	13.0812	12.1889	12.6924	11.2729	13.0325	13.237	11.7022	12.2254	12.08	12.2114	12.2486	12.4027	12.8341	13.0076	11.8595	12.8866	10.9837	12.9077	12.5015	12.439	13.7274	13.4437	12.1006	13.1789	11.8264	12.4588	10.4017	11.1627	11.4113	11.6766	11.5246	11.6347	10.3994	11.5776	10.8186	12.7611	12.5946	9.54841	12.2628	12.0764	12.1052	10.9729	11.1244	12.1096	11.3169	10.7883
HSPB1	12.8906	10.9374	12.0222	12.3777	11.503	12.3817	15.4667	8.60754	12.7343	11.6569	11.6844	10.1746	10.1393	10.76	11.0335	9.61463	10.864	10.5592	11.2505	10.9693	12.1833	9.38897	9.96581	9.56863	11.1679	10.3177	13.1017	11.336	13.8113	12.4266	9.95251	11.0587	11.4982	10.7577	11.5131	12.5068	11.0444	9.8957	11.7926	11.5938	9.60642	10.1385	10.3565	9.87653	10.1875	9.86289	7.06037	8.79039	9.45485
SND1	12.8893	12.6206	12.7179	11.9399	11.8261	12.6277	13.0067	12.1505	12.3188	11.7505	12.9681	12.0903	12.4123	12.5604	12.3596	12.9662	12.3371	11.9176	12.4339	12.8671	13.2496	11.7363	11.5761	12.0333	11.998	12.4178	13.445	13.0562	13.6202	13.1812	12.7062	12.645	12.7688	14.9602	11.8099	13.1788	15.076	12.6157	13.7499	12.1815	12.5767	13.1444	13.1105	12.5872	11.9113	13.0117	11.5417	12.2374	11.9115
IGSF21	12.8882	8.84628	10.5803	5.22652	6.69946	12.8707	6.05864	10.4668	5.55296	6.8953	8.25933	8.21107	7.24299	8.25039	8.3303	8.35404	9.32463	10.5477	9.47602	10.3828	10.4322	11.4283	8.14605	7.17746	6.18955	9.91606	10.2997	12.2767	9.5511	12.2788	13.5631	12.8532	11.985	12.9271	13.1229	12.5194	13.2986	13.2637	12.4115	12.7857	13.841	13.1409	13.288	13.1878	13.7759	13.5577	13.3404	13.3702	13.6609
MEX3A	12.8865	11.6481	13.6007	11.182	11.989	12.4368	11.5846	12.4131	12.887	13.2856	13.3299	13.4587	13.9378	12.6207	12.8715	13.1851	12.4783	12.5083	12.4779	13.4346	12.7711	11.3717	13.0677	13.6439	13.5323	12.9208	12.9543	13.2142	12.1802	13.2311	12.8414	13.1328	12.5237	12.8709	11.3361	12.665	13.6523	13.5387	13.3776	13.1887	12.8301	13.5886	13.3882	13.1477	13.7176	13.511	13.3998	13.3051	13.2269
PSIP1	12.8855	13.291	13.105	12.6928	12.5839	12.9398	12.4297	13.2223	13.7929	14.3753	13.9702	13.3326	14.1446	13.3257	13.8503	12.8933	13.979	13.2078	12.6282	13.4628	13.7785	13.2921	13.2887	14.6191	13.9772	13.2316	12.3333	12.4747	12.0113	12.4041	12.9979	13.5072	12.9352	13.0832	12.0376	12.4973	12.714	12.4676	12.5741	12.9572	13.4439	13.3451	13.0952	13.4782	13.7975	13.2353	13.3742	13.1708	13.4379
MAP4	12.8767	13.2745	13.1343	12.9511	13.279	12.5201	12.8675	12.7396	12.1867	12.7517	12.2028	11.5816	13.1858	13.1679	12.3712	12.7701	12.1864	12.4707	11.9638	13.8456	12.4369	13.2406	12.0624	12.6024	12.4484	12.487	12.7919	13.5208	11.9284	12.6775	13.5195	13.9075	13.0037	13.5534	13.684	13.7533	12.8188	13.1725	13.7876	14.155	13.6385	13.1394	13.2756	13.7627	13.1008	13.5357	14.1669	13.6163	13.234
SRSF11	12.8697	12.2036	12.9789	13.0123	13.2765	13.1531	13.289	12.5643	13.6562	12.7575	12.9262	13.1427	13.5826	12.818	13.0619	12.561	12.4595	12.6396	13.1269	12.7253	12.3494	12.8797	13.2611	13.0719	13.1369	13.1483	11.6839	12.3637	12.2855	12.5617	12.5953	12.2436	12.4865	12.5987	12.1113	12.6217	12.2973	13.31	12.6527	12.4793	12.3263	11.9639	11.8142	12.3221	12.3535	12.308	13.1015	12.6967	12.6665
CBX5	12.867	13.4086	13.0844	13.5853	12.8806	13.1049	13.661	13.4769	13.6055	13.6612	13.6925	13.1964	13.4026	13.1456	13.7867	13.1826	13.0022	12.9954	12.711	13.5643	14.1347	12.2597	12.9906	13.8857	14.1387	13.1792	13.7544	13.7033	12.8916	13.2952	12.3851	13.468	12.7018	13.022	12.8153	13.2379	13.1916	12.2514	12.901	12.9153	12.4466	12.6461	12.4543	12.5635	12.8938	12.7009	13.0247	12.6332	12.9072
OGA	12.866	12.9242	13.2093	13.242	12.9297	13.2397	13.9397	12.6574	13.7912	13.0043	11.8396	12.7299	13.6276	13.3179	13.2185	12.8371	12.5388	13.4654	12.4329	13.156	12.6157	13.2764	13.5287	13.1494	12.4994	13.4307	13.726	12.8668	12.4013	12.9889	13.6018	13.1594	13.8663	12.9589	12.798	13.4636	13.0773	13.5525	13.1352	13.0183	13.8078	13.317	13.3686	13.2289	13.1266	13.4491	14.2571	13.8195	13.0524
LARP1	12.8621	12.4943	13.5821	12.9389	12.9959	13.0193	12.739	12.2462	13.0679	13.6845	13.1099	13.1835	13.1667	12.5188	12.6705	12.159	11.8204	12.0015	12.1209	12.9644	12.1901	12.2344	12.9346	12.0773	13.0168	13.173	12.6249	11.9135	12.4163	13.3327	13.2926	12.403	12.0999	13.9572	12.4798	12.9083	13.9899	13.2256	12.1202	12.9038	12.3685	12.374	12.504	12.3692	12.3506	12.1309	12.9971	13.0591	13.683
PPP2R1A	12.8568	14.3352	12.7243	13.2586	13.5478	12.716	14.0901	13.3805	13.2118	12.9859	13.8895	13.2982	13.1557	13.5869	13.5493	13.0356	13.6831	13.4374	13.4127	13.8178	14.3866	13.9268	13.0025	13.2697	13.2711	13.2952	13.9033	13.2152	13.7506	13.0833	12.7427	13.9989	14.174	13.4636	13.8459	12.7701	13.3086	13.2063	13.5798	13.159	14.2106	12.7691	12.8601	13.4696	13.9099	13.3245	12.7242	12.9608	12.672
MLF2	12.8561	12.8325	12.6923	11.679	12.392	12.5092	12.8153	12.3318	12.293	12.3139	12.6847	12.5385	12.1247	12.5016	12.4058	12.5676	12.4622	12.7619	12.6599	12.4759	12.9904	12.8325	12.2309	12.3192	13.2059	12.2635	12.9642	13.2769	12.5398	12.4525	12.5534	13.3123	12.7918	12.5259	13.1784	12.2384	12.4723	12.4764	12.3048	12.5767	12.5549	12.621	12.6772	12.3569	12.4767	12.8664	12.0473	12.2866	12.3915
EIF4B	12.8548	13.3509	13.9372	12.4845	13.4011	13.7795	13.8911	14.399	14.6157	14.6825	14.2445	14.6264	14.9105	14.3718	15.1323	14.6587	14.3164	13.457	14.4622	14.3832	14.609	13.5343	13.9886	14.451	14.5264	14.1406	14.5514	13.3762	13.5227	13.9599	13.0165	13.9908	12.6305	16.1433	12.2147	13.521	15.8335	13.9496	13.339	13.6725	12.7379	12.6288	12.6208	12.5806	12.8798	12.8721	13.5705	13.1811	13.0319
EIF2AK1	12.8536	12.4205	12.897	12.6397	12.0485	12.2721	12.7112	12.1105	12.4445	12.4312	13.0045	11.9241	12.3742	11.8821	12.2093	12.9718	12.5194	11.7913	11.9801	12.4778	12.0621	11.9341	11.8588	13.0054	12.6914	12.3766	12.2691	12.241	12.0082	12.2555	12.0083	12.3362	11.5501	12.4564	11.6676	12.4225	13.0711	12.2827	12.7998	12.3729	11.609	12.4405	12.2024	11.8176	11.7807	12.1908	11.918	12.3476	12.4186
TSPAN5	12.85	9.78057	12.3371	10.6953	9.75287	12.7516	7.22302	11.9188	10.3691	11.0482	11.0358	11.2226	10.4236	11.2871	10.998	11.8427	11.0494	11.5195	10.9121	11.454	10.7428	12.2449	11.6107	10.8262	11.4008	10.1896	10.3301	10.3944	10.0891	9.89699	11.4128	10.1257	10.8175	10.5785	11.6267	8.87199	10.692	9.40908	11.6628	11.4996	11.8495	11.9595	12.1732	12.2401	11.8325	12.0911	12.2643	12.2724	11.6132
WIF1	12.8492	9.98737	10.4274	4.06992	9.35788	14.7861	6.1098	5.49466	3.99233	5.49457	2.69344	4.74771	2.69344	3.17138	2.60964	3.37018	3.14056	6.94988	5.29845	2.69344	3.39796	8.22884	4.24019	4.64421	4.00815	4.19482	6.25412	2.69344	4.84482	3.57744	3.54702	3.12711	2.73383	1.74469	4.31415	2.93239	2.69344	2.69344	3.72585	3.26336	2.69344	5.86419	4.92587	4.77536	4.56205	4.70551	5.71878	4.02464	4.19831
HNRNPM	12.845	12.3613	13.1183	11.971	12.7474	12.9074	12.3347	12.5336	12.929	13.2819	13.0185	13.1113	13.3647	13.5269	13.1097	12.8168	13.0595	12.8411	12.5493	12.6277	13.2793	12.4969	13.0673	13.1976	13.6503	13.0948	11.8929	12.5349	11.8219	12.8323	13.2846	13.388	11.6586	13.6834	12.145	12.8864	13.6005	13.0192	13.0209	12.9946	12.782	12.5108	12.8851	12.4254	12.8826	12.6473	13.1241	13.0549	13.0301
PLP1	12.8438	7.7532	6.21276	9.53626	7.60836	11.2162	6.04906	8.55364	7.37735	8.71327	7.11177	6.03609	9.39135	7.79572	7.75785	9.76509	7.33231	7.19396	8.65672	7.3887	8.45546	7.71944	6.99951	8.53448	7.24316	8.1086	8.84684	8.30543	12.1388	6.1897	12.1171	6.22241	10.3669	11.5603	7.6141	6.75439	6.30571	6.57712	8.04449	9.48635	9.75893	7.47539	8.47606	9.77685	7.28791	12.95	10.0618	7.90391	7.91994
PRKDC	12.8426	11.9709	13.7822	12.2816	13.0966	12.794	12.7426	11.983	13.0319	13.0283	12.5902	13.1367	12.2727	13.1382	12.0516	12.7042	12.5651	12.1691	12.2173	12.3913	11.9849	12.0766	12.6306	12.5457	13.5034	12.74	11.2842	12.2162	11.8086	13.3382	12.4144	13.6382	9.63663	12.6591	10.9952	12.6945	12.4792	12.3997	12.6102	12.9931	12.2009	11.985	12.0197	11.6469	12.7395	12.4625	11.8984	11.7154	11.985
CLSTN1	12.8363	13.6695	13.1147	13.3815	13.2228	12.8236	13.1507	13.6278	12.8008	12.5059	12.7304	12.1129	13.479	13.3244	12.7611	12.1205	12.1396	13.6641	12.7095	13.177	13.1276	14.8585	13.0121	11.8266	12.612	12.8027	13.6025	13.4603	13.936	12.4898	14.0969	13.667	13.7903	13.1641	14.5254	13.2237	12.3191	13.6405	13.2773	13.5637	14.1419	13.079	13.0521	13.3723	13.6689	13.4464	13.1921	12.7483	12.9015
DBI	12.8346	12.0236	12.2432	12.3153	10.5482	12.9417	11.4405	13.5364	13.0189	12.0761	13.4894	12.5569	12.2657	12.4934	12.845	12.2913	13.881	12.9079	14.1354	11.8155	14.8431	12.4257	11.5078	14.1142	12.5624	12.4167	11.9577	12.0344	11.1356	11.9619	11.2029	12.1671	11.7378	11.0563	11.5739	11.4168	11.0466	12.6678	13.4837	13.7198	11.0802	10.9205	10.8186	10.8137	11.5842	11.0045	9.67761	10.2617	10.0973
MAB21L2	12.8346	8.49465	6.0605	9.38267	9.88374	12.5249	4.47057	4.5098	3.67887	3.79392	2.64484	4.25296	4.51073	5.35689	4.74135	3.11807	2.82771	3.05486	3.69169	5.47659	4.11372	6.99915	6.20392	5.86309	3.37176	7.82037	9.34022	5.90602	12.5839	14.3341	9.65678	3.6995	12.8378	10.7588	11.4989	13.7939	14.9529	4.63206	12.682	7.98873	5.23155	6.98403	6.6991	5.68628	3.60384	4.69516	4.78843	8.19866	4.82852
COTL1	12.8332	12.1567	13.1419	11.2768	12.3491	12.9783	11.0794	11.051	11.475	9.8337	13.1818	10.6096	10.1462	11.0215	11.4975	11.439	11.7057	12.3615	13.0839	12.1232	11.284	11.1158	11.9571	9.1929	11.2729	11.6204	10.6964	11.3347	13.4938	11.9358	10.5408	9.27051	10.3518	11.8	10.6519	11.5603	11.761	9.95221	11.0783	9.84834	10.6093	10.6691	10.6225	11.4268	10.9903	11.6666	10.5522	11.1452	10.9628
TAF7	12.8306	12.4631	12.5547	12.2296	12.1328	12.2818	12.2052	12.9268	12.6953	13.1781	12.2045	12.521	12.6439	12.4558	12.5909	12.7804	12.9245	12.5006	12.7026	13.1326	12.6195	12.6241	12.6094	12.2357	12.9243	12.5617	12.8057	13.298	12.0034	12.4177	12.7404	13.651	11.606	13.1316	12.2343	12.5508	13.6306	12.5522	13.2594	13.7009	12.5929	13.4176	12.9885	12.8313	13.0292	12.3953	12.4044	12.7303	12.921
SON	12.8269	12.4881	12.7198	13.4436	12.8129	13.1417	12.8376	12.5085	13.3804	12.7342	12.3377	12.5748	12.8607	12.6415	12.9517	12.4779	12.1905	12.4501	12.7771	12.6541	12.9062	12.6834	12.7379	12.8519	13.2785	12.7092	13.1377	12.9863	13.2483	12.5049	12.6227	13.1107	12.7255	12.725	12.0415	13.469	12.8151	12.6547	12.9206	12.4225	12.976	12.4704	12.7281	12.8359	12.4457	12.8319	13.5015	12.8998	13.5092
ST13	12.8253	11.868	13.488	12.7176	12.7761	13.2538	13.1006	13.5694	14.1801	14.2929	14.0836	14.5519	13.7097	13.5092	14.6593	13.8057	13.3515	12.9145	13.9215	13.6574	13.7296	13.055	13.213	14.2088	13.5242	13.4957	13.2934	13.0648	13.2653	12.8886	12.8808	13.4808	11.5962	14.9918	12.5304	12.8668	14.8186	13.2033	12.8741	13.0074	12.4458	12.5404	12.3348	12.8624	12.9607	12.5072	12.5645	12.8943	12.6795
HNRNPR	12.8248	12.6745	13.1187	12.3035	12.5053	12.6419	12.2957	12.6015	12.9012	13.16	13.1757	12.981	13.4096	12.9348	12.6263	12.5464	12.6171	12.642	11.7763	13.0159	12.7116	12.3014	12.6271	13.4716	13.4465	12.8938	11.9993	12.787	11.8073	12.5813	12.5364	13.2925	12.4044	12.5181	12.1036	12.4621	13.5575	13.0169	13.2751	13.0005	12.8095	12.5044	12.3405	12.768	13.0445	12.3273	13.1124	12.9335	12.5726
PKP4	12.8242	11.0069	12.2068	10.8823	10.1735	12.7215	13.2826	10.2822	11.1411	11.0578	11.5119	12.2409	11.1112	10.3815	10.1245	10.6676	11.0529	10.3265	10.571	9.86398	10.5282	10.2299	10.3044	11.1511	11.6746	10.5227	11.7405	10.3313	11.9555	11.0819	11.4545	10.2249	11.8541	11.8168	11.4259	11.0006	10.8822	10.7094	10.7985	11.2585	9.12398	10.7352	10.7282	9.92863	11.03	10.0793	10.5677	9.88594	10.3977
HUWE1	12.8232	12.6807	12.7085	12.763	12.9802	13.257	12.8315	12.3207	13.5544	13.0468	12.7596	13.225	12.5943	12.7864	13.0688	12.616	12.2706	12.8316	12.6921	12.3869	12.4406	12.8438	12.6703	12.85	12.8141	12.5316	12.4504	13.0398	12.4765	12.9163	13.3425	12.5101	12.4526	12.9081	12.7336	13.1188	12.4822	12.5467	13.408	12.9623	13.0847	12.6421	12.9587	12.5214	12.5874	12.7959	12.5957	12.958	12.0463
SARAF	12.8216	12.8951	13.2133	13.4533	12.9473	13.3357	11.8411	13.6406	12.5081	11.9014	12.1683	12.2909	12.5728	12.2393	11.9204	12.1897	11.7957	12.6366	12.4106	13.343	12.7643	13.8945	12.9939	11.8624	12.6657	12.619	12.6287	12.8269	12.8617	12.4263	12.2383	12.9937	12.1519	12.6778	14.0903	12.0997	12.1399	12.4163	11.829	13.6977	13.3366	11.4476	11.4228	13.084	12.9645	12.4	12.4235	11.9457	11.7725
PRKCSH	12.8202	13.0009	12.789	12.3931	13.2557	12.9666	13.2518	12.3786	13.1111	13.3291	13.1072	12.9778	12.9939	13.061	13.3015	12.9421	13.0589	12.7991	13.2929	12.7231	13.4612	12.3521	12.6358	12.1486	12.9934	12.9477	12.7215	11.6024	13.238	12.7186	12.4418	12.554	12.5089	13.1072	12.1006	11.9895	13.2058	13.3092	12.1693	12.1636	12.6189	12.0766	12.2196	12.2696	12.3299	12.528	11.9535	12.4263	12.4355
SLC35E2B	12.8119	11.8281	13.2389	12.2103	12.6855	12.9937	13.047	12.2046	12.592	12.1739	12.2589	12.4176	12.451	12.7996	12.2872	12.4759	12.1747	13.0315	12.4316	12.5798	12.3289	12.6058	12.5998	12.6265	12.7117	12.4317	12.4311	12.1206	12.1013	11.2635	12.4007	11.5466	12.5903	11.7914	12.4834	12.4033	12.3911	12.7784	12.3132	12.2043	13.5293	12.2269	12.35	12.9498	12.7978	12.9328	12.9998	13.0606	12.7643
IRF2BP2	12.807	12.3759	13.0016	11.652	12.6813	12.6047	12.1632	12.9411	13.6453	13.6014	13.115	13.5352	14.1578	12.5764	13.4036	13.1513	12.8342	12.2633	12.476	13.0685	12.5166	12.5845	13.1006	12.7029	12.5927	12.688	12.0782	12.7191	11.8963	12.6071	12.7136	12.6237	12.015	13.1647	12.3818	11.986	13.0103	12.5961	12.7549	12.6952	12.6024	12.4621	12.1431	12.4219	13.0177	12.6366	12.5452	12.8953	12.5181
AKAP6	12.8051	10.8774	13.0108	9.4219	9.59425	13.3693	6.68279	12.7374	11.4812	12.7733	12.7395	13.2349	13.87	10.2869	11.1366	11.443	9.87081	10.7553	11.4235	12.3097	12.0467	11.8456	11.7675	12.6843	13.4217	11.4832	9.54202	10.5897	7.90646	9.22078	9.40649	9.06071	9.35952	10.0196	11.701	11.4327	10.324	9.3858	9.99665	10.2402	8.91187	9.52675	8.63353	10.4222	8.70169	9.16333	10.5636	10.0879	9.74104
PRDX5	12.8044	12.6117	12.3261	13.1025	11.954	12.1306	12.9543	13.2643	12.2682	11.1667	12.8775	12.1219	12.037	12.8127	12.5353	12.9348	13.2281	12.7563	13.1296	13.0269	13.8934	13.1937	12.2676	12.3909	12.8505	12.4393	12.4633	12.8351	13.0744	12.0075	11.6986	12.8259	12.5406	12.057	13.0261	11.0412	13.1902	11.7864	12.7644	12.1172	12.5418	12.5198	12.3214	12.5788	12.8436	11.9908	10.8793	12.1436	11.1216
TNFRSF19	12.8034	10.1919	12.5078	10.3703	12.9831	13.7772	6.77667	10.6305	10.4115	8.48405	8.04944	8.5438	8.77247	9.44683	8.94395	8.42719	9.72987	9.65611	11.0752	9.00734	8.3689	9.85308	10.8764	9.52525	10.2927	9.71898	10.8352	6.50442	10.8017	7.00524	6.84694	4.84762	6.99931	6.72124	6.17836	8.58299	4.64661	6.41887	7.25766	7.58355	6.92867	6.35114	6.82131	6.43814	5.6598	6.20569	6.25201	6.66843	6.96949
TIA1	12.8031	11.6162	12.8423	12.807	12.9305	12.9677	12.2756	12.2168	13.2314	13.1767	12.3824	12.4256	13.2785	12.8099	12.6235	12.3502	12.8863	12.4385	12.8739	13.1348	11.9465	12.2686	13.3181	11.6703	13.7109	12.8353	11.876	12.5225	12.1996	12.3255	13.1471	12.4967	12.6331	11.5336	11.1963	13.0424	11.9914	12.9276	12.0933	12.9717	12.3486	12.5466	12.3775	12.4435	12.5576	12.6557	13.7314	12.8931	13.0933
PKD1	12.8025	11.4774	12.577	11.9859	12.9443	13.4857	12.7934	12.676	13.0926	13.5312	12.6681	14.6843	13.7571	13.7865	13.1854	12.8229	12.0555	13.9304	13.7789	12.1637	12.431	14.3673	13.131	12.4312	12.9762	13.2531	10.9608	11.4439	11.0273	13.0909	12.7228	11.6083	13.8712	11.0783	13.675	12.5001	11.7753	12.8842	10.8367	10.8222	13.3801	12.5128	12.5887	12.4517	12.6711	13.3832	11.8007	13.122	12.8622
ANXA6	12.8015	11.9897	12.1838	12.7203	11.603	12.9008	13.5402	12.787	12.9289	12.3756	12.8955	12.9838	11.5108	12.4116	12.5523	13.1218	13.1707	11.7589	12.3167	11.7518	13.0159	12.735	11.8695	10.5741	12.3729	12.3948	13.8797	11.5381	13.064	12.3569	11.8346	12.8994	11.5661	12.1065	12.7262	11.8875	12.4385	11.6196	11.3708	10.836	10.9733	12.3249	12.3047	11.7932	11.2005	10.599	10.2851	11.7795	11.4677
SIPA1L2	12.8006	9.5279	13.3834	9.26101	10.7554	12.1868	6.6678	11.3719	11.6988	10.4954	8.50256	11.0542	10.5572	11.6041	9.41716	9.21137	10.662	11.9149	8.94448	11.7973	10.2952	11.3348	11.2843	8.71747	12.2502	11.7138	11.222	12.2017	9.78912	10.7706	11.3656	11.3874	8.96396	11.0735	10.9262	10.5707	12.8598	9.53326	8.98952	10.8407	7.65164	10.8913	10.5235	8.1972	7.56654	8.97052	9.62369	8.56651	10.0034
EIF5	12.8005	11.4152	13.2974	12.4265	11.9346	12.5482	12.0603	13.2808	12.9507	12.8762	13.4942	12.7275	13.1084	12.8893	13.0211	13.2997	13.0595	12.1106	12.6892	13.2051	12.9322	12.6136	12.8715	13.176	14.2256	12.6671	12.083	13.4424	11.5485	12.7018	12.4432	13.6644	11.5841	13.9639	12.0726	12.6095	14.5004	12.8189	13.2301	13.3104	12.0284	12.5919	12.4007	12.4953	12.3176	11.9224	12.6682	12.3228	12.899
VDAC1	12.7997	13.0889	13.2511	12.2139	12.3347	12.4677	13.1065	12.6112	12.694	12.207	13.1532	12.8253	12.0623	12.902	12.1783	12.0226	12.3627	12.7574	12.0727	12.6684	12.553	12.7951	12.5892	13.2454	12.9091	12.6208	13.2948	12.122	12.1695	12.2614	12.429	12.7778	12.0989	13.2015	12.8859	11.8013	13.8354	12.6273	12.6578	12.9748	12.11	12.5009	12.3341	12.1287	12.3056	11.7851	11.9504	12.2583	11.8277
KPNB1	12.7985	12.7481	13.5064	12.754	12.9994	12.6929	13.4314	13.0499	13.1549	14.004	14.4496	13.6509	13.2841	13.1712	13.5871	13.136	13.428	12.4957	12.8131	13.4827	12.8871	12.4712	13.2517	13.4324	13.8484	13.2545	13.2041	13.3519	12.9753	13.8781	12.9856	13.1771	11.9721	14.5866	11.9503	13.3113	14.4217	12.3006	12.9917	13.2559	12.2179	13.0466	12.6798	13.1901	13.0816	12.683	13.4066	12.8994	13.5563
SF1	12.797	12.4845	13.3187	13.56	13.2142	13.5521	12.7224	12.5765	13.2559	13.1105	12.5468	13.5473	13.5161	13.3113	13.1881	13.0252	12.778	12.6991	13.1046	12.4855	13.0347	13.055	13.3515	12.9784	13.6111	13.0615	11.581	12.3494	12.2649	13.2599	13.496	12.6008	12.0833	13.233	12.2199	12.8343	13.0697	13.4994	12.2456	12.4012	13.0309	12.2631	12.6265	12.5383	12.7037	12.2389	13.287	13.4236	13.3007
TERF2IP	12.7965	13.79	12.323	12.675	12.5759	12.4115	12.0238	13.2602	12.3315	11.4166	13.151	12.6421	12.7305	12.3274	12.6122	12.133	11.1756	12.9004	12.6437	13.3858	13.0241	13.4263	12.4104	13.0206	12.3167	12.1993	12.5076	12.8871	11.9559	11.9407	12.5928	13.6054	13.6272	12.8059	12.5306	13.3911	12.9127	12.7435	13.3472	13.0613	14.4333	12.8241	12.6646	13.9646	14.1999	13.5813	13.1549	13.3899	13.3433
RCN2	12.7954	12.6351	12.9837	11.6701	11.6672	12.72	11.02	11.9202	12.0616	12.0497	11.9924	11.5149	12.2798	11.7992	11.6822	11.5832	11.8964	11.7066	11.6278	13.1847	11.5425	11.6686	11.841	12.7613	12.8906	12.0256	11.2982	12.1221	11.0838	11.5045	12.1409	11.971	10.4334	11.4603	11.8601	11.1251	12.3226	12.1876	12.4272	12.5422	12.3965	11.6499	11.5393	12.0322	12.1919	12.0077	12.1658	12.1884	12.1054
RBFOX2	12.7951	11.5924	13.1989	11.1164	12.7334	12.6515	12.7883	13.3234	12.6153	12.9788	12.8065	13.4485	13.2103	13.5346	13.5329	13.2725	12.7167	13.4482	12.0733	14.0471	12.3927	13.5781	13.4607	13.0761	14.0841	13.1861	11.1646	12.2389	10.6045	13.4796	13.2905	13.6854	12.8183	12.0114	13.9883	13.8845	12.7085	13.9931	12.6132	12.8359	14.3256	12.7812	13.0202	13.7394	13.6278	14.2605	14.6557	14.2027	13.9985
GTF2I	12.7947	12.4781	13.4433	13.0792	12.9716	13.0622	11.762	12.8255	13.1506	13.8518	11.8294	13.2471	13.8406	12.7198	13.085	13.5595	12.8096	12.3704	12.0298	13.5978	12.4193	12.6926	13.5288	13.0349	13.3049	13.4956	11.6568	13.4501	11.863	13.3318	14.2129	13.5515	11.6489	13.9591	11.9069	14.3828	13.7607	13.9553	13.3178	13.4898	12.9861	13.5269	13.6279	13.3875	13.1561	13.6906	14.7191	14.309	14.8456
USP24	12.7943	10.4725	12.1601	11.4706	11.4366	11.544	10.7325	10.8965	12.5119	11.7248	11.1264	12.0352	11.7325	11.6832	11.1384	10.8837	10.0894	11.1187	10.7129	12.531	10.2357	11.7373	12.3447	10.8973	11.8878	11.5248	10.597	10.5077	10.5719	10.8	11.5804	10.3821	11.2433	11.0486	10.3656	11.3334	10.1406	11.6689	10.7156	10.8357	10.861	10.1434	10.3751	10.6662	11.0677	11.093	11.9697	11.1052	11.601
ZFAND5	12.7933	12.4184	12.471	13.0283	12.1357	12.694	11.9267	13.6694	13.0661	12.4217	11.8556	12.7093	12.0873	12.7414	12.1469	12.7086	12.4677	13.484	12.132	13.4932	11.495	13.8771	13.2391	14.0186	13.2869	12.7711	12.3379	12.7241	11.5144	12.5348	13.0042	13.1784	12.7922	13.1015	12.7502	12.4804	13.0714	12.6795	12.6251	13.0454	13.213	13.379	12.9929	13.1492	13.5333	13.0817	13.1735	13.3398	13.6609
NAP1L4	12.7933	12.4902	12.9328	12.1233	12.4293	12.7856	12.4185	12.7015	12.9906	13.1246	12.957	11.9428	13.0992	12.6894	12.8882	12.5693	12.4487	12.7361	12.4743	13.0788	12.681	12.3732	12.7815	12.5369	13.156	12.5417	11.5952	12.3605	11.8	12.0753	12.2632	12.6175	12.0855	11.9019	12.1442	11.6054	12.6946	11.7213	12.2372	11.9445	12.3922	12.1717	12.087	12.2867	12.812	12.3268	12.4915	12.4561	12.1446
RTTN	12.7918	9.03073	12.0954	10.6141	10.3478	13.0608	10.534	9.06034	10.3766	10.1234	12.0067	10.1846	9.86815	9.78705	9.88414	9.75847	9.6841	9.53394	9.6299	10.0639	9.50489	9.278	10.2151	9.70698	9.36066	9.92293	9.83937	11.0379	9.02263	10.8443	10.6459	10.4589	9.7758	10.0361	9.10843	10.3681	10.0241	10.7496	10.4558	10.3281	9.40059	10.0889	9.94564	9.6075	9.23773	9.96659	11.097	11.3123	10.1765
COPG1	12.7914	12.2313	12.2198	11.4353	11.641	12.2518	12.7531	12.0487	12.0249	11.9799	12.6097	12.2082	12.2558	12.1867	12.0119	12.3609	11.8247	12.2384	11.9834	12.6183	12.2054	12.4418	11.5856	12.2143	11.9968	11.7986	12.7829	12.2038	12.5445	11.8002	10.816	12.0834	12.4661	11.5256	12.1364	12.1373	11.8001	12.0278	12.466	12.0063	12.6012	11.9805	11.9612	12.1733	12.4537	12.4287	11.7538	11.3698	11.3516
DAB1	12.7889	9.82917	12.7261	5.33235	8.08103	11.5842	5.18	9.78763	5.77275	5.56871	6.52807	5.69285	5.75289	6.92254	5.37445	6.48085	5.20348	10.1967	6.38903	8.14499	6.14025	10.118	7.27478	5.909	6.33323	10.6347	11.9356	12.6774	12.3039	10.0599	12.97	13.7245	11.9912	12.0679	11.7521	10.9052	12.2064	12.0027	13.214	13.2824	6.93213	11.5197	11.2802	9.37406	10.5392	11.01	10.8267	12.2992	11.1164
MPRIP	12.7873	13.1139	13.2587	13.5625	12.6574	11.84	13.1642	12.8289	16.345	13.3841	12.7629	11.9557	12.5802	13.4984	12.9246	12.5064	13.4562	13.3786	13.1266	13.0197	13.876	12.6362	13.0852	15.3648	16.176	12.7854	13.2831	13.3577	12.9708	13.6186	13.0698	12.8141	12.5774	12.4197	13.5249	13.3018	11.7499	12.434	12.5423	12.7273	12.0318	12.9482	13.1077	12.2921	13.2942	12.6509	12.657	12.1917	12.0595
AP2B1	12.7841	13.0318	13.1165	12.7394	12.9365	12.7079	12.5665	13.4837	11.8535	12.4734	13.3461	12.4492	13.1247	12.6899	12.7306	12.6885	12.7458	12.6747	12.1925	13.6588	12.421	13.5983	12.8077	12.9116	13.192	12.83	13.5661	13.5026	12.707	12.9991	13.0011	13.3775	12.8501	13.6352	13.8116	13.3811	13.7553	12.5763	13.6178	13.9283	13.3637	12.8122	12.9058	13.8426	13.8076	13.4825	13.8998	13.1687	13.4648
DAP	12.7811	11.5422	11.5366	11.4953	11.7811	12.3425	11.5887	11.7113	11.6562	11.8517	11.9193	12.1837	12.0329	12.1919	11.5127	11.6735	12.1105	11.3898	11.873	11.0084	12.6528	11.3285	11.7695	12.6357	12.2007	11.7232	10.8479	11.4362	11.425	10.5191	11.2647	11.2389	10.2157	10.8066	10.7601	10.5375	11.5615	11.7532	11.3777	11.7882	12.5227	10.9923	10.9417	11.3277	12.1299	11.3499	11.0525	11.5059	11.7419
YWHAB	12.7776	12.7465	13.09	12.5713	12.23	12.5827	12.2346	13.6378	12.3837	12.7287	12.8428	12.4831	12.7643	12.8437	12.4245	12.3769	12.8365	13.1621	12.2118	13.2947	13.3245	13.8181	12.8285	13.3415	12.8949	12.9698	12.7001	12.9537	12.4083	11.5565	12.6785	13.3424	12.46	12.6502	14.0126	12.7064	13.3119	13.156	12.9931	13.1326	13.2532	12.5924	12.5122	13.4846	13.3856	13.0228	13.1039	12.7041	13.2226
CDC42	12.7768	12.9871	12.6955	12.7177	12.5164	12.4727	12.4687	13.4021	12.44	12.5306	12.9592	12.6172	13.1306	13.01	12.8624	13.0428	13.0059	12.8622	12.3521	13.476	13.3437	12.9309	12.9794	14.0408	13.4718	12.786	12.2369	13.371	12.2068	12.0295	12.2908	13.6321	12.5024	12.4515	13.6925	12.0687	13.0291	13.0127	13.6249	13.1431	12.9509	12.8307	12.5243	13.0165	13.2112	12.6798	12.8576	12.7689	12.3702
CST3	12.7762	13.5493	10.7648	16.0279	12.1346	13.8188	13.314	12.1563	11.4629	10.2746	12.2255	11.0152	10.2859	11.6717	11.1629	10.7632	11.4002	13.0855	12.3056	11.1321	12.2268	12.7816	11.3603	11.0964	12.1573	11.6223	13.8355	11.9554	15.1166	10.5997	11.9989	11.1373	13.4741	12.1365	12.5499	10.5541	10.822	11.1175	11.1921	11.246	12.7282	11.1915	12.0763	12.5212	11.0356	12.2237	10.8255	11.1572	10.6926
PPT1	12.7757	12.773	12.3617	12.1441	12.0259	12.5278	12.7081	11.922	11.785	11.5738	12.7485	11.7697	15.2445	11.5306	12.0779	12.0685	12.1942	11.5785	11.9152	11.3209	11.7317	11.6933	11.1307	11.842	12.1103	11.4872	12.1755	12.274	12.1476	11.5153	10.5146	12.0236	11.4857	12.3209	11.7707	11.7416	12.0224	11.9579	11.8307	12.0777	12.1837	11.4884	11.3255	12.1879	11.6479	11.9445	11.7625	11.6284	10.9804
BZW1	12.7753	12.2081	13.1855	12.3982	11.8667	12.8058	11.7805	12.8625	12.5471	13.3997	13.0251	12.8046	13.5687	12.5225	12.598	12.7352	13.0349	12.1022	11.6116	13.492	12.2919	12.1875	12.7577	13.6293	13.8857	12.6294	11.8649	13.3584	11.4866	11.7533	12.4876	13.7501	11.2995	13.0797	11.7622	12.55	13.3604	12.1612	13.4179	13.4807	11.6777	12.6403	12.2079	12.2072	12.6298	12.356	12.9733	12.4889	12.694
RAC1	12.7728	13.0375	13.1535	12.8795	12.2887	12.2862	13.4106	12.9794	12.7248	12.7195	13.3125	12.0119	13.0473	13.1314	13.0301	13.2172	13.0161	12.9917	12.5057	13.3258	13.732	12.8475	12.7216	13.1097	13.1457	12.8229	13.3889	13.4139	12.8969	13.0222	12.626	13.0446	13.0011	13.3095	13.2935	13.0804	13.5921	13.0288	13.7031	13.1927	13.3687	13.3707	13.2946	13.4094	13.1492	13.6526	12.9767	13.3816	13.1484
U2AF2	12.7726	12.6822	12.8237	12.3659	12.9753	12.9253	13.1858	12.4007	13.1226	13.2747	13.3601	13.3458	12.9261	13.0403	12.792	12.8336	13.3201	12.7248	13.0119	12.2838	13.3655	12.4936	12.6495	12.8882	13.2081	13.0004	11.8884	12.6701	12.428	12.8019	13.1226	13.1498	12.1204	13.0157	12.102	12.5247	13.0144	13.2811	12.9254	12.9121	13.0901	12.9473	12.9041	12.9578	12.9963	13.1768	12.4365	13.0529	12.91
CCT5	12.7707	12.2823	13.3028	11.8784	12.4008	12.4483	12.9437	12.5228	12.7641	13.0439	14.0589	13.3269	12.5812	12.6913	12.7092	12.3548	12.8104	12.2875	11.9973	12.7462	13.1791	12.4007	12.3597	13.327	13.4326	12.693	13.8011	12.6784	12.419	12.7581	12.5058	13.4703	11.6241	14.1681	12.0479	12.7387	14.4473	13.1206	12.4783	13.3338	11.4971	12.3552	12.1439	12.2733	12.4847	11.625	12.0051	12.1958	12.0665
EMID1	12.7706	7.58255	10.3286	9.48506	8.6716	12.8896	6.27736	9.55293	9.1564	9.67142	8.89206	10.8235	8.44495	7.68492	8.61456	9.27844	10.4622	7.16654	9.38016	9.01889	10.6126	9.94645	7.99829	9.91755	7.5854	9.2396	7.15833	7.15563	9.49848	8.56218	7.92808	5.86402	9.13631	8.23988	10.1688	8.18642	8.3666	7.98323	7.24419	5.78065	10.7849	8.90599	9.45358	10.1125	10.1262	9.48674	8.44724	8.63808	8.48209
CHD4	12.7696	13.1233	12.5072	13.0572	12.4349	13.0767	13.2809	12.6345	13.5364	13.0046	13.9186	13.5075	13.0444	13.3268	13.4174	13.3147	13.0382	13.2294	13.0188	13.6523	13.1051	12.7854	13.112	13.4827	13.7748	13.1636	14.1383	13.6708	13.333	13.1275	12.8382	13.7624	14.2031	12.9682	12.6463	12.9592	13.0581	13.2083	13.3044	13.0007	13.5291	13.4041	13.381	12.9222	13.2466	13.3446	12.8928	12.8724	12.7108
GTF2IP1	12.7679	13.2473	12.5769	12.6853	12.3633	12.5688	13.2648	12.5476	13.5127	12.3563	13.0274	12.4055	13.1949	13.1921	12.9977	13.6991	12.7002	13.7707	12.6672	13.4067	12.7429	12.9634	13.3707	13.5852	13.3089	13.0304	13.0849	13.28	12.9047	12.5254	13.7126	13.1751	14.1993	12.614	13.3545	12.9176	13.2817	13.4364	13.6358	13.2814	13.969	14.3243	14.3982	13.206	13.0855	13.9966	13.6579	13.6558	13.7826
PFN1	12.7674	12.8207	13.0323	12.0292	13.338	11.8704	14.654	12.5628	12.659	11.9423	13.0841	12.4769	12.4642	13.3099	12.7331	12.942	14.2125	12.4071	13.2387	12.5159	14.2085	12.5284	12.5583	12.4882	12.4799	12.4616	14.0797	12.6463	13.8826	12.8588	11.9663	13.2243	11.801	12.5394	12.4891	12.1756	12.282	11.8739	12.3241	12.6024	11.165	12.3522	12.5129	11.1988	12.0557	11.6946	10.7063	11.1513	10.7649
PAPOLA	12.7666	12.4705	13.1735	12.6407	12.2539	12.6577	12.3475	12.5538	12.0411	12.9993	12.9011	12.8481	13.2024	12.326	12.6606	12.2812	12.3473	12.3148	11.9707	12.7734	12.4513	11.9538	12.7335	13.3278	13.3672	12.5347	12.6946	13.3097	12.0514	12.7787	12.4491	12.8741	12.4014	13.0372	12.2099	12.8641	13.3769	13.0579	13.0994	13.307	11.9054	12.6177	12.3646	12.4891	12.6359	12.1175	12.5995	12.2902	12.7097
SPCS3	12.7665	10.9589	11.8766	11.2636	10.8305	12.6472	10.5548	10.649	11.1746	10.7966	10.9046	10.5195	11.6696	10.2123	10.4452	10.594	10.6808	10.4791	9.7019	10.8239	10.0525	10.4987	11.1658	11.8671	11.9253	10.7888	10.5042	10.2794	11.4375	10.8995	10.649	11.1232	10.1972	10.6977	10.5858	10.8921	11.4984	10.9434	11.187	11.0417	10.1686	10.5927	10.2084	10.3411	10.7046	10.3049	11.5482	10.7211	10.9274
CCBE1	12.7637	4.55922	13.0739	4.70521	8.16248	11.2518	5.55791	4.70347	4.68259	6.40864	4.38975	5.63179	5.77683	4.94156	5.86719	3.66514	4.92915	4.47814	5.54687	5.3262	4.94512	5.92507	6.60953	4.31159	4.51054	5.65149	8.01182	5.57367	11.3232	6.06413	6.75234	6.46151	4.37541	7.1517	7.71191	8.05744	7.26428	6.84055	5.02329	5.17642	5.77001	5.41165	6.26136	5.57	5.10804	5.38142	5.90852	6.25362	5.85292
DSP	12.7598	6.33946	12.6147	7.96581	7.73399	12.4222	7.46976	6.18187	5.03324	7.37787	6.18036	5.91685	7.70092	7.79319	7.23542	6.26976	6.01901	7.47238	8.22844	4.54103	7.5549	6.61895	6.24394	6.69473	5.68241	7.59892	7.20265	9.97389	11.4193	6.3337	11.2689	7.76516	8.23567	11.4526	6.02514	8.32573	13.1055	10.8314	10.6349	9.49798	9.25742	9.99157	9.70937	10.0672	9.54009	10.803	11.6103	11.3939	12.3183
RBM3	12.7568	11.7538	13.0391	11.4564	12.5405	12.3407	12.8252	12.2073	12.8518	13.6725	12.7756	13.1388	13.1753	13.1581	12.2299	13.0916	13.0485	11.7175	12.3109	12.8872	13.337	12.0727	12.5624	13.1074	13.0807	13.248	12.1916	12.2458	11.9083	12.4234	12.3843	12.1499	11.3358	12.9263	10.7353	11.9986	12.4908	12.3649	12.3264	12.8694	11.4517	11.6956	11.5574	10.5467	11.4012	10.8608	11.4427	11.826	10.9041
DVL3	12.7565	11.5046	12.807	11.9946	11.8838	12.5626	11.6879	12.0864	12.8434	13.096	11.6968	13.2613	13.5138	12.9416	12.5759	13.0608	12.443	12.5271	12.974	13.0711	12.5148	12.0929	12.8609	12.1112	12.784	12.6945	12.6051	12.01	12.096	12.2185	12.3475	11.7185	12.6576	11.8702	12.211	12.2893	12.1731	12.9593	12.0939	12.0186	12.5106	12.0067	12.33	11.9633	12.6946	12.3314	12.3183	12.408	12.4742
MACF1	12.7535	13.0331	12.9087	13.5459	12.8869	12.7101	14.1972	12.0198	12.339	11.6948	12.1971	12.29	15.7876	12.8267	12.1958	12.0106	11.6873	12.6063	12.0937	12.6316	12.3073	12.548	12.6316	12.2331	12.3133	12.5884	12.3608	12.9141	12.7895	12.8141	13.4063	13.3766	13.9562	12.7527	13.0819	13.0117	12.5329	13.3247	13.3962	13.1018	14.2407	12.9468	13.2998	13.2034	13.8268	13.5184	13.8261	13.639	13.3198
NORAD	12.7524	13.2409	13.2161	13.3451	12.6646	12.636	12.1157	13.4485	12.982	12.9285	12.0543	12.4338	13.0691	12.5023	12.5882	12.7386	12.3601	12.8181	12.1707	13.2102	11.9334	13.0003	12.9603	13.2306	12.7787	12.9277	12.4473	13.1648	12.5696	11.8219	13.4442	13.4776	12.5646	12.907	13.3076	13.2184	13.1696	13.1025	13.1341	13.5553	13.5482	12.8719	12.6686	13.7014	13.6098	13.1301	13.8365	12.7484	13.4899
GUK1	12.7491	12.1743	12.2466	11.4548	11.8696	12.0197	12.5975	11.8703	11.1773	11.0159	13.2959	11.7486	11.2649	11.7575	11.2901	11.7558	12.2805	11.7431	11.814	12.3088	12.5378	12.6315	11.563	11.7962	12.0315	11.759	12.1314	13.2798	12.4674	12.3196	11.7559	13.0473	11.7684	12.4243	13.8235	11.9528	12.1883	11.8761	12.5912	12.3294	11.7242	12.1467	12.0959	11.9164	12.1183	11.7509	10.4308	11.6062	11.3707
PLPPR4	12.7472	11.704	12.5158	8.2808	10.1127	13.1631	8.12157	7.62511	6.66398	5.98948	6.41538	8.14631	6.12121	5.77558	5.48916	6.51675	6.26836	6.89456	5.38277	6.56557	7.80281	8.176	6.46334	8.35891	7.08868	9.88445	11.0689	12.4885	10.989	13.7503	13.4611	12.8839	12.7638	12.9737	13.5648	12.7081	13.0105	13.5586	13.3658	13.8008	13.8857	13.2415	12.8664	13.2196	13.3509	13.0198	14.4755	14.3985	14.3317
NISCH	12.7465	11.6568	12.7772	11.9083	12.1161	12.946	11.9973	11.82	12.3113	12.1682	11.4711	11.2157	13.281	12.6547	12.8062	12.343	11.8941	12.3313	12.4995	12.735	11.991	12.9472	11.7307	11.3122	12.0165	12.4782	11.9353	12.6135	12.4252	13.4754	13.1042	12.1859	12.6197	13.0328	12.5816	14.2821	12.6205	13.7883	12.6616	13.2613	13.0945	12.2137	12.5604	11.9751	12.2259	12.2056	12.1651	13.0344	12.4126
RBM4	12.7463	12.3741	12.582	11.3151	12.3115	12.4451	12.3884	12.4245	12.4456	12.2546	13.2022	12.4413	12.6068	12.5989	12.9756	12.8373	12.9088	12.5487	12.7976	13.0535	13.4756	12.1746	12.1863	13.1405	12.979	12.1321	12.4591	12.2406	12.1563	12.2275	12.0189	12.7375	11.7523	12.5102	12.0558	11.7553	12.8529	12.3392	12.8288	12.212	12.6012	11.8815	12.0418	12.0209	12.4876	11.9837	11.832	11.8296	11.6987
TSC22D1	12.744	12.9119	12.9254	12.6107	12.6461	12.8338	11.2748	13.1926	13.2353	12.2084	12.2729	11.996	12.3062	12.7385	11.9856	12.0984	13.3682	13.5825	12.893	13.7788	12.8516	12.7841	12.99	13.1601	12.6067	12.687	11.9444	12.9281	13.2807	11.8626	12.1887	11.9094	11.7935	12.0811	13.0975	12.5795	12.447	12.7588	12.2829	12.6209	13.3615	12.7421	12.6729	13.1435	11.6073	12.0362	11.83	12.2765	12.8928
ZNF532	12.7413	11.8144	12.8928	12.2019	12.3043	12.8146	11.3625	12.4521	12.9282	13.0229	11.9072	12.6717	12.9402	12.3668	12.3962	12.6261	11.8718	12.2985	11.5137	12.8842	11.6092	13.1513	12.6289	12.5671	11.7399	12.7106	11.4651	12.5241	11.4379	12.3606	13.5277	12.2065	12.3818	12.565	11.9815	13.0145	12.626	12.4991	12.6005	12.9265	12.4644	12.8764	13.081	12.6089	12.5084	12.4524	14.0882	13.3409	14.2021
TARDBP	12.7395	12.4247	13.0415	12.3572	12.3348	12.4749	12.993	12.4834	12.862	12.8258	13.196	12.7706	12.6782	12.58	12.6744	12.581	12.7237	12.2538	12.0944	12.3825	12.8785	12.1193	12.3235	12.8659	13.169	12.3895	12.3874	12.698	12.2434	12.4293	12.6361	12.7248	11.8889	12.8102	12.0721	12.6287	12.8464	12.9096	12.9509	12.6474	12.4573	12.1963	12.2322	12.4247	12.6803	12.1898	12.4729	12.4949	12.3997
ZIC2	12.7388	9.58721	11.6526	12.488	12.7308	13.6114	12.5372	13.6855	13.4812	11.4532	11.7991	10.2537	8.24597	13.8541	12.7343	12.3998	12.9676	14.4172	13.9406	13.9343	12.4223	14.4509	14.6377	11.5843	12.5544	13.7699	11.5444	9.45452	7.56177	9.32208	13.5094	9.31702	9.44639	11.0676	7.56317	4.38885	13.1372	6.25571	8.68473	6.116	6.07224	9.15327	7.02195	6.45913	6.93779	9.6582	6.11155	5.86979	14.7974
HACD3	12.7376	12.2403	12.8227	12.5868	12.0053	12.1488	11.9193	12.071	11.5988	11.9784	11.8422	11.7424	12.0589	12.0814	11.9905	11.822	11.6133	12.0739	11.2562	13.3623	11.7218	12.0023	12.0676	12.316	12.3079	11.8731	11.0722	13.7023	11.5304	11.8842	12.1298	12.0881	11.3733	12.3373	12.3921	12.0615	13.0881	11.2051	13.8704	13.4274	12.5581	12.2334	12.1823	12.8261	12.5002	12.2874	12.4506	12.6285	11.4518
PIP4K2B	12.7374	12.8071	13.0728	11.984	12.5915	12.7409	12.197	13.0573	12.2663	12.5031	12.6422	12.3355	12.7276	12.9285	12.6213	12.6174	12.6829	12.9674	12.3404	13.3761	12.2669	13.2442	12.9747	12.5044	12.7841	12.6102	12.6149	12.8628	12.2589	12.7778	13.2071	12.5834	13.222	12.6855	13.3581	12.4885	12.7417	12.294	12.9125	13.379	13.8387	12.775	13.0652	14.061	13.8586	13.7525	14.2421	13.2587	14.0391
SURF4	12.7334	11.4405	12.4149	11.5456	12.2515	12.6888	12.1253	11.6887	11.2132	10.6526	10.983	11.1643	10.7581	11.6156	10.8361	11.3024	11.4636	11.3076	11.4627	11.4291	10.9159	11.7277	11.8499	11.6303	11.0909	11.4237	11.3742	11.6555	11.6778	11.7101	11.8603	12.2052	10.5424	12.2638	11.2379	11.5768	12.8401	11.416	11.8193	11.7869	10.873	11.4681	11.5681	11.7661	11.3392	11.2062	11.1492	11.5813	11.4604
PLCG1	12.7294	11.9512	13.1829	12.4605	13.0024	13.3771	12.4198	11.5538	13.1523	13.267	12.6867	13.2829	13.0756	13.4699	12.6154	12.2999	12.3203	12.8443	13.2539	12.3974	12.3359	11.9854	13.4313	12.4691	13.2174	13.2525	11.4416	11.8428	12.0478	11.7978	13.0264	12.6706	12.729	11.5096	11.7122	13.1972	12.2495	13.2752	12.0761	12.2606	13.1278	12.5337	12.8604	12.5113	12.6797	13.031	13.3304	12.8524	13.4201
PARK7	12.7278	13.1799	12.1517	12.7124	12.2096	12.1805	13.6654	13.0845	12.8204	11.5693	13.4327	12.4616	11.6698	12.6632	12.5786	12.6232	12.8342	12.5101	12.8493	12.4231	13.7087	12.6713	11.8631	12.939	13.1851	12.2297	13.357	12.7318	12.9946	11.2421	11.8102	12.8815	12.2596	12.3352	12.572	11.8855	12.9044	12.4188	13.2793	12.778	12.4014	12.1772	11.9817	12.482	12.6311	12.1936	11.3056	11.7354	11.1591
EIF3E	12.7242	13.2627	13.5699	12.3429	13.6171	13.5327	14.7886	14.6211	13.2792	14.7341	12.8722	14.5415	13.8531	13.0467	14.7235	14.4158	14.4375	13.4056	14.8847	14.2731	15.0691	12.9162	13.3176	13.6269	14.3193	14.2637	15.7114	12.78	14.6825	13.4295	11.4188	14.1421	13.4289	14.7838	12.1997	12.353	14.779	13.2136	13.7701	13.1399	12.0335	11.8964	11.1374	11.8511	12.3718	11.6563	11.1421	11.1752	11.4658
2020-03-06	12.7201	12.9578	12.4268	13.6793	12.6252	12.8713	12.266	12.8698	13.3444	13.4274	13.0967	13.26	12.7872	12.5117	12.9055	12.7797	12.6371	13.039	12.8484	13.5635	12.5267	12.6455	12.9876	12.8822	12.8496	12.9449	13.0658	12.9876	12.5661	12.1103	12.4182	12.5888	13.296	12.3417	12.8379	12.4991	12.8681	12.9284	12.6271	12.9494	13.252	13.2667	13.0237	13.1289	13.1192	12.2685	12.9557	12.4998	12.8767
SOGA1	12.7185	11.993	12.9604	10.6835	11.8454	12.5116	11.4738	14.3188	12.959	13.8789	12.1941	13.617	13.7039	13.4108	13.3672	14.0331	12.4173	14.1719	12.3953	13.7095	12.6124	14.4349	13.3028	13.5878	13.4272	13.1256	11.0315	11.123	10.8228	11.2942	13.2216	12.2346	12.9385	11.7446	12.5843	12.5643	11.8462	12.6943	12.0636	12.7045	13.9704	12.8426	12.8434	13.531	13.843	13.7433	14.4042	12.7841	14.1063
DACT1	12.7129	7.88842	12.9539	7.31871	10.2192	12.5277	7.96591	11.5208	10.6468	8.87709	9.28925	10.5829	10.3914	10.6974	9.57835	11.1244	10.8375	9.51934	10.0442	9.49754	10.6575	10.8786	10.1528	10.9545	10.3995	10.1821	7.52081	8.95847	6.39684	6.86468	8.48666	7.94848	7.80071	7.14364	10.0475	7.72336	5.62858	6.44681	7.48458	7.18779	13.1619	9.59668	9.64857	13.376	11.249	10.4413	12.0352	7.01315	9.7908
PEA15	12.7099	13.4957	12.0739	14.1568	11.8317	12.5111	10.9144	13.3986	12.0451	12.8731	11.969	12.2058	13.1299	12.2956	12.0965	12.5955	12.0493	12.5223	12.4968	12.9711	12.9543	13.306	12.5734	12.8147	12.6183	12.4874	13.2316	13.2235	12.3348	11.5769	12.9692	12.2067	12.923	13.0084	13.8098	12.4941	11.836	11.895	12.6474	12.6547	13.9131	13.2392	13.0532	13.9703	13.2152	13.3353	12.6665	12.8801	12.3548
CBX1	12.7093	12.9258	13.1588	12.3065	12.83	12.2242	12.4916	12.7592	12.2462	12.9367	13.5697	12.9498	12.8774	13.4611	12.9649	12.5176	13.6169	12.8111	12.4102	12.6998	13.2669	11.9841	12.6594	13.7367	13.533	13.0982	12.8486	14.495	12.7417	13.3881	13.4048	14.4635	12.4492	13.1553	12.1822	13.2689	13.88	12.1897	14.0852	13.7225	14.279	13.7811	13.7223	13.9322	14.1962	14.0796	13.679	13.3493	13.7288
HNRNPAB	12.7088	12.6379	12.8077	11.5505	12.2263	12.2248	12.9887	11.7502	12.1845	12.865	13.8121	12.9635	12.3084	12.8423	11.9359	12.3848	12.3271	12.3729	11.7647	12.6908	13.1122	11.5586	12.3331	12.9938	13.6415	12.9296	13.158	12.2905	12.1034	12.6681	12.2033	13.2105	12.4674	12.7755	11.5273	12.3104	13.9734	12.5194	11.755	12.8453	11.4885	12.9402	12.88	12.1323	12.2583	12.2665	12.1394	12.3573	12.388
PPP1CB	12.7079	12.1919	12.8449	12.5809	11.6626	12.8579	12.2245	12.9994	12.9101	13.1756	12.6796	12.2616	12.7113	11.8003	12.4917	12.1066	12.7987	12.2636	11.7652	13.2622	12.122	12.6144	12.4387	13.3283	13.2461	12.5356	11.7298	12.9312	11.629	11.798	11.957	12.9435	11.8837	12.4929	12.6914	12.1985	12.8774	12.2662	12.5598	12.6491	11.9656	12.6333	12.1655	12.4913	12.5792	11.8951	12.8927	12.3268	12.4289
SV2A	12.7077	12.8905	11.2487	9.7019	11.2905	13.0112	11.4271	13.0651	10.3378	11.0072	11.2558	10.5478	12.2366	10.962	9.96118	10.5266	9.38351	12.3206	10.4436	12.6356	11.0728	14.1744	11.6951	10.5962	11.1702	10.9484	11.5856	10.6976	10.8602	10.8556	9.84629	8.15555	11.7242	10.3661	14.0505	11.3752	8.57087	9.6018	10.2783	9.3896	12.3044	9.96081	9.58508	13.0933	12.2017	11.804	11.8346	9.36996	12.0102
ARHGDIA	12.7073	12.3104	12.4629	11.8598	12.4788	12.0797	13.0861	11.5006	11.5993	11.43	13.8799	12.4644	11.7967	12.2162	11.9212	11.9781	12.526	12.0107	12.3335	12.1725	13.457	11.8633	11.8758	12.248	12.266	12.5218	12.4066	12.2673	12.831	13.3072	12.0058	12.2525	12.3106	12.8284	12.9595	12.5301	13.4674	11.6156	11.9739	12.1806	12.2325	12.1121	12.0337	12.4866	13.0497	12.6322	11.972	12.2154	12.1993
TAGLN2	12.7048	10.6557	11.6748	13.084	11.3316	12.5471	10.4293	11.3773	10.5628	10.913	11.8268	11.3321	12.5812	10.6133	12.1224	11.2627	11.0597	10.0248	11.9601	11.9122	11.3877	11.186	11.0462	9.59659	10.0383	11.0284	13.1378	11.8361	12.3718	11.7226	11.11	11.9689	10.4705	11.0365	13.0661	11.4767	11.1409	10.9605	10.6739	12.095	10.2593	11.2103	11.1937	10.8329	10.548	10.8838	10.0915	10.7208	9.91902
UBXN4	12.7034	11.656	12.1241	12.0737	11.5652	12.8487	11.3723	11.6958	12.4415	11.9698	11.8269	12.5377	12.0971	11.317	11.6017	11.5952	11.7225	11.6193	11.5252	12.1688	10.9565	11.251	12.0632	12.1134	12.0792	11.8492	11.9147	12.269	11.8335	11.9891	12.5373	12.6469	12.6407	12.6002	11.4276	12.1117	12.0814	12.5073	12.3561	12.5885	11.5383	12.4086	11.9163	11.5676	11.7432	11.8946	12.5162	12.4079	12.1341
LARS	12.7018	12.0765	12.7652	11.8237	12.3135	12.7602	12.7078	12.0633	12.7499	13.5375	13.4767	13.2135	12.6984	12.1867	12.6573	12.3689	12.3674	12.1065	12.3734	12.0946	12.4525	11.8168	11.9412	11.6739	12.6867	12.5594	12.5425	11.6995	11.9743	12.6711	12.2444	12.1446	11.643	12.8641	11.7681	12.2954	13.0581	12.8137	12.0507	12.2439	11.6699	11.7924	11.7159	11.7458	11.6	11.6011	12.1738	11.8928	11.9191
VASH1	12.7001	10.7306	12.179	10.2243	11.6808	12.4553	10.8085	12.4383	11.3043	11.8077	11.5569	11.943	12.7774	12.9547	12.4605	12.0196	12.5704	12.0015	12.5648	12.5437	12.6075	12.5978	12.5365	11.9991	11.4948	12.4931	13.3472	13.3754	12.1761	13.5589	14.5017	14.014	11.8449	13.2397	12.9078	14.1956	13.5149	12.7771	14.3616	15.1569	13.1716	13.1736	13.1685	11.8077	12.5887	12.0701	12.4595	12.4526	12.6454
UBTF	12.6967	11.9321	13.0234	12.0929	12.2984	12.8344	12.3664	12.5314	12.0499	13.0925	12.6045	12.7361	13.1023	12.8585	12.9924	12.4845	12.9425	12.7678	11.7943	12.8446	12.7726	13.187	12.581	13.1221	13.107	12.7227	12.0212	13.0109	12.4625	12.8102	13.2621	13.0757	12.3532	13.0743	12.1729	13.2168	13.133	12.7141	13.111	12.867	13.4275	13.0448	13.1114	13.542	13.8605	13.4579	13.5858	13.1808	13.4924
TOMM20	12.6967	12.6832	13.0989	11.9085	12.2492	12.5938	13.0155	12.7357	13.2773	13.369	13.9167	13.3107	13.5728	12.5647	13.1396	12.4705	12.9642	12.4078	12.0291	12.8993	12.7424	12.0939	12.4495	13.5202	13.1668	12.8065	13.9168	13.0997	13.3685	13.8733	12.0167	12.844	12.4988	13.9386	13.0549	13.066	13.8264	12.8967	13.0489	13.3759	12.5922	12.1999	11.9685	12.417	12.4228	12.2678	12.4607	12.3452	12.0192
PTTG1IP	12.6956	11.6403	12.4176	13.4914	11.8508	12.554	12.3357	11.9707	12.5851	11.2982	12.4133	11.8748	12.0645	12.4596	11.7359	12.3312	12.2948	12.1873	12.3442	12.6949	12.3897	11.6443	12.6435	12.2179	13.0603	12.4971	12.6976	12.3313	12.7396	11.418	11.5732	11.931	12.154	11.8257	10.8135	11.7253	12.2065	11.6463	11.676	11.7239	12.091	12.1745	12.2332	11.8386	12.141	12.4159	12.1588	11.565	12.6335
NXPH3	12.6898	8.60207	8.17969	5.82592	6.95022	12.4805	8.53301	9.79307	7.69266	6.49695	4.52868	6.41839	7.92166	7.32379	7.87967	6.97758	9.75903	7.53174	9.3427	7.18359	9.34146	10.108	7.57708	7.55385	6.78132	7.49708	9.84853	6.80116	8.63851	7.91279	7.85936	6.90507	6.09758	8.62325	12.0812	7.43823	5.00696	8.04431	6.03255	8.48351	8.93935	7.35735	7.47313	8.477	8.65124	7.89029	8.48811	8.28877	7.751
LBH	12.6891	10.2801	12.1753	6.61098	9.7215	12.5872	11.0526	9.5108	8.20263	9.71283	10.8991	9.08311	10.3477	10.8786	9.24634	9.03624	10.1125	10.4294	9.14367	12.6206	9.90751	10.4851	11.6421	10.4861	10.8749	10.964	10.1779	11.354	9.94517	9.62863	11.8518	9.80118	10.1266	11.2684	11.9606	9.79553	9.54232	10.3651	10.2611	10.8893	10.1008	11.1182	11.0363	10.7731	11.3382	11.1009	10.2772	10.7013	10.6668
WDR26	12.683	11.0746	13.1517	11.9233	11.7364	11.7296	11.5274	11.841	12.0111	11.901	11.7954	11.7183	12.6442	11.3039	11.7723	11.4822	11.303	11.5543	11.2455	11.8457	11.1014	11.9164	11.9696	11.7807	12.4529	11.8002	11.6758	12.4273	11.8674	12.1006	11.9094	11.7817	11.0387	11.699	12.0119	12.3845	11.8142	12.0355	12.214	12.396	11.9165	11.9251	11.7974	11.7386	12.0371	11.5571	12.3387	12.117	12.2476
C11orf58	12.682	11.6284	12.8355	12.1627	12.0445	12.4729	11.518	12.5693	12.4942	12.6246	12.3762	11.3644	12.5589	12.2776	12.4935	12.3774	12.5518	11.7409	12.1335	12.5074	12.4838	11.819	12.2348	12.7703	13.0931	12.2237	11.3707	12.2434	11.5799	11.8241	12.1058	12.148	11.0251	12.4306	11.6128	11.5834	13.0549	11.9381	12.2818	12.4863	11.9389	11.7613	11.7708	12.1917	12.4265	11.5924	12.2837	12.2795	12.0653
SMARCC1	12.6807	11.3848	13.0989	11.1198	11.8475	12.5792	11.4887	11.9324	12.549	13.3439	13.2493	11.944	13.8963	12.532	13.1408	13.4697	12.4163	12.0759	11.8154	13.166	12.1675	10.7877	11.662	12.6876	13.2312	12.312	12.7502	12.0358	11.8174	12.2576	11.3688	11.5735	11.2129	12.7189	10.0965	12.7807	13.0202	12.5587	12.3766	12.7517	11.041	11.4588	11.4918	11.3469	11.5282	11.5766	12.1391	11.7406	11.6557
SLC1A5	12.6787	9.82589	12.0881	7.08981	9.74352	10.96	10.3718	10.4822	11.0452	10.9383	11.7075	10.5719	11.7877	11.506	11.8019	11.0774	11.5138	10.525	10.0426	9.60958	11.9826	9.15043	10.0579	12.4436	11.1648	11.0805	9.33265	9.84691	9.95454	10.103	9.53183	9.90389	8.53757	11.1215	7.90764	8.42639	11.439	11.484	10.9138	10.4039	8.66724	9.78973	9.66759	9.44502	8.47998	9.88565	8.48765	10.8766	8.49642
EMX2	12.6759	6.29966	11.9491	4.81694	6.84963	13.459	6.08862	4.92283	5.14978	6.80491	5.84736	5.1515	4.3763	3.77661	3.39934	2.83733	4.16314	3.18705	5.53	4.93702	6.62904	4.85735	4.89151	6.28542	4.43112	5.38172	13.1179	5.34842	8.72739	9.45176	5.01969	4.37793	10.6606	6.85835	9.17198	5.21848	4.72972	4.36231	5.65735	4.50079	4.98238	4.38762	4.91491	5.39202	4.45323	5.81297	5.07166	4.64547	4.828
MAGED1	12.6747	13.6044	12.2912	14.0909	13.6917	12.3497	13.3726	12.4547	12.1187	12.1647	12.589	12.2569	12.5771	13.2134	13.2007	12.7434	12.4583	12.8527	12.8027	12.8933	13.1648	12.7626	12.3935	12.3968	12.4481	12.3647	13.4021	13.8687	13.8972	12.4119	13.1129	13.3212	12.5187	12.9093	12.8519	12.5824	12.8687	12.0465	14.1018	13.2477	13.4682	13.3211	13.4639	13.2061	13.1164	12.9502	12.488	12.7295	12.419
NASP	12.6725	13.165	13.1064	12.2712	13.1671	12.4362	13.5393	12.6403	13.4051	13.1876	14.3136	13.6088	13.0901	13.7602	13.5671	13.0539	13.087	13.1231	13.247	12.8827	14.1123	12.1676	13.0148	13.4703	13.623	13.176	12.9567	12.2623	12.5439	13.1007	12.5601	13.3797	13.2326	12.4963	12.2127	12.4464	13.2203	12.7421	13.1935	12.4111	12.7261	12.606	12.8442	12.4451	12.7595	13.0932	12.8505	12.8145	12.6475
LPIN1	12.6707	9.20772	11.4671	11.161	10.4701	13.022	10.1514	10.399	10.6211	10.4273	10.5325	10.6183	11.088	9.78568	9.8097	10.3024	9.96368	9.95615	9.70273	11.5264	9.56409	10.9533	10.9688	12.3789	9.61981	10.3059	9.42345	10.4248	8.91142	10.3969	11.4289	10.5407	10.2684	9.98095	10.1951	10.9464	10.1608	10.3339	10.6941	10.6963	10.2355	10.4901	10.1973	10.4052	10.673	10.3981	11.04	10.5615	10.7069
SMARCA4	12.665	13.3454	12.9388	12.3331	13.0533	12.3218	13.4011	11.7838	12.3794	12.0202	13.8705	13.1012	12.5619	13.3841	12.2629	11.7187	12.3764	13.1122	12.1717	13.1306	13.4407	12.6559	12.4801	12.7502	12.81	13.0966	14.1336	12.4569	13.4721	13.4819	12.5269	13.4371	13.5786	13.0308	12.8568	12.8503	12.7627	13.3582	13.306	12.299	13.1834	13.4092	13.4212	12.6909	13.2367	13.7549	12.622	13.0439	12.916
SCG3	12.6647	12.4945	12.5195	10.7766	9.63108	12.9486	5.73899	12.7576	11.8113	11.6934	12.5536	12.1574	12.2931	12.1419	11.4447	12.018	11.4456	12.4785	11.6906	14.2446	12.713	12.4022	12.605	12.8227	12.4866	12.5342	11.9734	13.1799	7.55954	12.3374	12.3711	12.8971	12.5803	12.4355	13.2938	12.175	12.4653	12.9262	13.2372	13.4756	13.3783	13.1032	12.6295	13.1756	13.4941	13.2548	13.1076	12.846	12.2629
NTN5	12.6643	6.25172	12.8324	5.59136	6.77024	13.4135	6.8636	5.28893	6.22731	5.11399	5.08292	5.06343	5.19381	3.81158	4.48168	6.28526	4.67901	4.57393	6.86144	4.75628	5.931	5.33717	5.05468	5.40127	6.0027	8.04351	11.5899	10.9445	6.9561	8.99367	6.05983	8.23043	11.4472	10.2595	9.00652	5.12159	11.8825	10.1399	7.73312	6.35209	6.30379	5.12178	4.294	5.84029	6.08103	6.08035	4.46133	5.08081	4.13974
ANP32B	12.6639	12.6353	12.5895	11.4029	12.5529	12.6187	12.8019	12.5578	11.8484	12.1223	12.6802	13.4738	11.4333	13.2559	12.1623	12.6095	12.6266	12.3875	12.9776	12.813	12.7756	12.2732	12.3566	13.5566	11.8201	12.7834	12.0015	12.2316	12.0972	12.4776	11.6498	13.5966	11.0573	12.3414	11.1262	12.2026	13.2037	11.8609	12.377	11.3088	12.3143	12.1575	12.2287	11.5428	12.5918	12.0803	10.935	12.0238	11.2051
RTN1	12.6599	12.9522	13.3156	13.0802	12.1362	12.7629	6.29935	14.5493	12.6401	13.1235	13.3337	13.0553	14.068	14.1295	13.0402	13.0137	12.3213	14.5826	13.5691	14.8651	13.913	15.4186	14.6256	13.9665	13.9707	13.712	12.0977	11.7268	9.41386	11.1434	12.008	11.0534	12.8091	10.8287	14.485	11.5583	8.26974	13.4551	11.2126	13.8148	14.7928	13.3015	13.6582	14.2619	14.8907	13.5041	14.0352	12.0779	13.9533
ARGLU1	12.659	11.6778	12.2204	13.0805	12.5847	12.8166	12.1215	12.2442	13.168	12.2172	12.1315	11.3903	12.4913	12.5794	11.9105	12.4629	13.0155	13.2142	13.2199	12.5655	12.2691	12.6847	13.0623	12.4137	13.1948	12.7201	12.3642	12.0216	12.364	12.0481	13.3621	11.1675	11.8712	11.714	11.7241	12.6432	12.3344	13.9874	11.3322	11.3153	12.1081	11.59	11.6922	11.8866	11.9295	11.5424	11.5217	12.7432	12.2211
GNB3	12.6585	8.74103	11.4599	7.16523	9.18011	12.5595	8.45657	8.20653	8.05797	7.79083	9.39684	8.96266	7.99322	9.47883	8.54741	7.9255	8.04381	10.4105	8.29015	8.35142	8.68135	9.77239	9.11254	7.76918	8.36507	10.9206	13.1672	15.1261	12.9463	13.7564	15.1425	16.5132	12.896	15.1326	11.5275	14.6987	14.1453	14.4837	14.5452	15.2698	10.2899	14.3342	14.3	11.877	9.61627	11.4324	10.0092	13.4232	12.0213
NFIA	12.6576	11.0798	11.9587	12.569	10.5349	12.6559	10.7607	12.909	13.1074	12.0922	11.3087	13.3802	12.4005	12.5257	12.7865	12.8714	12.5108	12.4213	12.3085	12.5051	12.8376	12.7528	12.0412	13.1824	12.3113	12.0315	11.6379	8.85249	10.8046	10.3203	9.5561	7.7772	12.1741	8.8963	12.5155	9.89442	7.54613	9.93595	10.2384	12.0791	12.2939	12.1075	12.1508	12.1615	13.0654	11.6536	10.9754	12.0304	8.5664
RAB11A	12.6558	11.8141	12.9283	11.9628	12.1686	12.2314	13.0383	12.2496	11.8192	12.322	12.9726	11.9365	12.3838	12.3858	12.4238	12.096	12.4746	11.8989	12.3758	13.1842	13.1683	11.6929	12.0894	12.9743	12.9164	11.8232	12.5168	12.1087	13.3962	11.5159	11.2956	11.7649	11.0342	11.6754	12.3446	11.9084	12.5356	12.0279	12.4802	12.2255	11.155	11.5107	11.3433	11.9252	12.2485	11.54	11.2876	11.6181	11.1126
AGAP1	12.6538	11.4302	12.1434	9.85046	11.2317	12.0435	10.294	12.1501	10.8005	11.5838	11.9623	12.1849	12.1703	12.6279	10.5455	10.901	10.7176	12.0007	10.4193	13.7226	11.0022	12.0229	13.1956	10.8446	11.8032	12.8834	10.5308	12.2595	9.9093	12.6224	13.0826	12.7093	11.2393	12.8652	12.3227	12.8162	12.588	11.4087	12.7988	12.4774	11.9743	12.3806	11.9979	12.0186	12.0256	11.6311	12.1921	12.3029	12.9807
RBM39	12.65	12.7065	12.8395	13.6068	12.915	12.9499	13.6926	12.9525	13.6354	13.5551	13.2757	12.989	13.1361	13.0452	13.5036	12.6955	12.9991	13.0653	13.6517	12.9942	13.1885	13.06	13.0054	13.1003	13.4723	12.99	13.1413	13.0547	12.9814	11.7987	12.9394	12.8545	13.0691	12.8086	12.5161	12.9584	12.8339	14.0815	12.7238	12.9865	12.7787	12.5712	12.2986	12.3321	12.4936	12.5071	12.9722	12.696	12.9945
RBM8A	12.6394	12.352	12.7199	11.7947	12.5537	12.2316	13.2995	12.4497	12.7148	12.3487	13.495	12.9747	12.6272	12.7315	13.1064	12.817	12.4862	12.1939	12.4506	12.7929	13.4217	11.6701	12.2285	13.0107	13.6757	12.1709	12.668	13.4993	12.942	13.1081	11.9156	13.2007	11.6458	12.5193	12.0789	12.9754	12.9876	12.5725	13.4862	12.7692	11.4597	11.9257	11.9332	11.8862	11.9276	11.6044	12.0125	11.9437	12.0751
NT5DC2	12.6379	11.8066	12.7287	10.3906	11.9518	12.0939	11.6374	11.2982	12.3718	12.8614	13.7349	11.9443	13.5113	12.96	12.7676	13.0658	13.0845	12.0944	12.2032	12.7914	13.3317	11.1328	11.4949	12.7505	12.9541	12.5063	12.3834	12.1505	12.0918	12.6578	11.7573	12.2825	12.059	12.4112	12.085	12.4082	13.4284	12.4717	12.8352	12.6978	12.884	11.9827	12.2861	11.9134	12.6636	12.3818	11.467	12.0647	11.626
SMAD2	12.6362	11.1369	13.2996	11.4938	11.0347	12.0618	11.2109	11.4875	11.7192	12.0252	12.0965	11.4845	12.2515	11.1089	11.752	11.3173	11.657	10.5931	11.1085	11.1783	11.2106	10.1294	11.2454	12.4383	12.0823	11.3509	11.6663	12.8899	11.7854	11.9979	12.3227	12.3491	10.3174	12.9089	11.1951	11.2957	13.1494	12.6796	12.1488	12.2413	10.6484	12.0601	11.6224	11.8778	11.895	11.2274	11.8701	12.0211	11.8094
GPI	12.6357	12.4474	13.5933	12.1131	12.5459	12.3547	14.5833	13.0477	12.7615	12.6334	13.4805	12.9449	12.096	12.9046	13.0812	13.0771	13.2525	12.7993	13.0421	13.1034	13.3971	14.1446	12.2312	12.1122	12.7696	12.9032	12.8398	11.9813	12.1547	13.4185	12.3096	13.3661	11.8715	13.3481	13.5152	12.888	13.2551	12.7316	12.7581	12.3562	13.6252	12.7229	12.8763	13.1951	13.3724	12.3294	12.0356	13.3814	13.3681
TBL1XR1	12.6347	11.0586	12.3872	12.1833	11.0587	13.3762	11.959	12.4212	12.7963	14.0548	12.005	13.1169	14.6617	11.8088	13.0237	13.6025	12.3149	12.1171	11.5624	12.5599	11.8728	11.5544	12.4191	13.2849	12.3996	11.8125	11.6114	12.4875	10.942	11.9225	11.8073	11.9823	11.8029	11.9845	11.54	12.4745	11.9263	12.7913	12.4522	12.1364	11.8652	12.0035	11.8233	11.7842	12.2525	12.0266	13.1445	12.8955	12.4584
KLC1	12.6321	13.1738	13.0875	11.9696	12.9881	12.7091	12.2688	13.4065	12.4847	11.9337	13.0899	12.6366	12.5096	13.6425	12.437	12.0165	12.4254	13.6061	12.5087	14.1837	13.018	14.3192	13.5659	12.3171	12.6207	12.8958	11.6661	13.4682	11.766	12.9462	12.7918	13.2788	13.113	12.8101	14.431	12.7307	12.4661	13.0458	13.2397	12.8815	13.7997	13.0446	13.0522	13.6617	13.7115	13.2928	12.8341	12.4787	13.1339
LASP1	12.6319	11.6391	12.2663	11.3284	11.4266	12.5472	12.4436	11.5461	12.2119	11.5048	11.695	10.5641	11.6143	11.8394	11.8247	11.599	11.8441	11.5162	11.7077	11.6167	12.1594	10.8258	11.8908	11.4147	11.4291	11.7375	13.3593	12.1586	12.6337	12.193	12.153	11.9063	12.4254	12.3177	12.5478	12.0526	11.9022	11.9114	11.8589	12.488	13.0987	12.2736	12.3012	13.1978	13.0827	12.7523	12.6609	12.2374	11.9846
WSB1	12.6313	12.3415	12.3392	12.8857	13.7988	13.2089	12.9341	12.1296	13.0427	12.2566	12.2246	12.6874	13.3125	12.498	11.7459	12.0918	11.853	12.0195	12.3756	12.3351	11.7183	12.0187	13.5274	11.9237	12.8065	12.6546	12.5651	11.66	12.3792	13.0535	12.0784	10.5812	13.0895	12.2415	11.8211	13.7945	10.4376	11.6628	10.6268	11.9559	13.3922	12.0113	12.3057	12.3289	13.363	12.4526	13.2711	13.033	13.5111
SF3B2	12.6304	13.1258	12.8388	12.9314	12.6217	12.5761	13.4755	12.6692	13.3441	12.3966	13.7008	12.9096	12.8988	13.3468	13.0655	12.7526	12.787	13.0346	13.1241	13.0926	13.7347	12.996	12.4758	13.1309	13.3942	12.6095	13.0341	12.7045	12.9291	12.8187	12.2896	12.7147	12.8672	12.6211	12.5793	12.0044	12.7727	12.3088	12.467	11.8794	13.3357	12.6195	12.5836	12.6658	13.104	12.5224	11.9009	12.5024	12.2081
ONECUT2	12.6286	5.24793	13.9361	6.60236	7.66085	12.5995	6.55452	9.47861	11.6018	10.5827	11.4446	10.6169	11.5582	10.0652	9.90652	8.60681	13.4849	10.5036	13.7106	13.3882	9.54021	9.33606	10.8391	10.6102	11.6268	12.4072	9.10984	10.4193	6.0312	9.74664	10.1717	11.3656	9.87462	10.3924	9.46736	9.60794	10.374	11.1688	10.2817	10.2463	9.34259	10.7255	10.6067	10.956	10.1476	10.1365	11.0722	11.8069	10.8285
S100A6	12.6269	9.75145	10.8406	10.3906	12.1535	12.0446	10.8721	11.8997	10.634	9.75804	11.591	10.484	10.3503	11.7936	10.5184	11.6778	12.0059	10.9614	11.6474	11.6864	12.0758	11.6707	11.6863	9.75145	9.89802	10.4501	12.7441	10.6175	13.645	11.1329	8.55533	10.3997	11.1159	9.80563	12.0128	10.3564	10.224	6.93431	9.32372	10.2336	10.3423	9.76387	9.7877	10.9907	9.80363	10.4421	9.23192	7.90475	9.30699
RPL21P16	12.6256	12.9692	12.4644	10.5117	12.6327	12.5546	10.5955	13.8189	13.9605	13.5117	13.2954	12.7095	12.8149	13.4944	13.9898	13.5049	14.6037	12.8962	14.1894	13.4942	14.6788	12.4963	12.5081	13.8662	13.5777	13.1278	1.88416	12.675	11.4653	12.7543	11.3192	12.8523	2.55397	13.5995	10.9723	10.938	14.9474	13.4653	13.4281	12.1081	11.4169	11.4092	11.3521	11.5414	11.9839	10.7835	9.97079	11.2465	10.3125
LAPTM4A	12.624	10.3651	12.2351	11.9442	12.0612	12.5004	12.3145	12.5534	12.7168	12.2379	12.3306	11.6993	12.2715	12.3855	12.1897	12.6362	12.7095	11.9927	12.398	11.8845	12.8304	11.7625	11.9775	13.0523	12.5843	12.0385	12.5808	11.7991	11.8692	11.2427	10.3095	11.5069	11.2813	11.0329	11.4001	11.8039	11.9792	10.4127	12.3107	11.8935	10.835	11.6906	11.3838	11.5379	11.4924	11.0379	10.7936	11.0318	10.5089
DYNLL1	12.621	13.2405	12.5089	13.3143	12.5134	12.2756	13.2903	12.7327	12.1286	12.4956	13.6952	12.2475	12.0133	12.9192	12.6459	12.4529	12.9571	12.9566	12.4763	12.9961	13.5631	12.8208	12.3366	13.2684	13.2773	12.2511	13.4269	13.611	12.8629	12.1655	12.0026	13.3723	12.8031	12.152	13.8594	11.9122	12.7857	12.493	13.1622	13.4325	12.8774	12.8948	12.7861	12.8563	12.6878	12.4644	11.881	11.6894	11.0438
SYT11	12.6177	11.4029	13.0735	12.4087	12.3869	12.8443	9.16796	14.2243	12.4371	12.224	12.1263	12.1471	14.4791	12.6622	12.7355	13.1129	12.3687	12.5575	12.4249	14.2951	12.7495	14.6342	13.6042	13.0844	13.3782	12.4663	10.5809	12.432	10.5205	11.2923	11.6507	10.9909	10.6161	11.0205	13.8425	12.0874	9.86584	11.253	11.8728	12.2087	12.2465	11.1555	11.5179	12.822	13.004	12.2029	12.9071	11.5506	11.9222
DYNLL2	12.6087	12.9924	12.6566	11.632	11.7705	12.2298	11.4372	13.4327	12.4343	12.1241	12.7163	12.0398	12.8624	12.7694	12.4626	12.5919	12.4251	13.0024	11.7902	13.177	12.9449	13.4124	12.585	13.5187	13.2239	12.629	12.2124	12.5869	12.0352	12.2066	12.3863	12.4946	12.3653	12.2295	12.7198	12.7694	12.4657	12.0621	12.8479	12.7873	13.3759	12.5264	12.5513	13.5314	13.7872	13.2941	12.9707	12.9955	13.2578
GRINA	12.6072	11.9572	12.6215	12.2275	12.2598	13.1099	11.7329	11.9061	11.6533	11.2946	11.5978	11.7465	11.8531	12.3392	11.7983	11.7058	11.0371	12.4221	12.2474	12.0456	12.1958	13.198	11.9006	10.211	11.9324	12.0652	12.3714	12.0525	12.0512	12.7966	12.235	13.2299	12.1096	12.6549	13.4826	12.4907	16.4661	12.9496	12.4771	12.7226	12.706	12.0113	12.1441	12.0792	12.5213	12.7	11.4156	12.0441	12.02
PRNP	12.6058	12.3054	10.0449	13.9104	11.2662	12.8616	12.9265	12.2708	10.3835	10.2427	9.67208	9.99199	9.36852	10.7107	10.2201	10.9311	9.85936	11.7623	10.7476	10.978	10.1213	12.7727	10.7771	9.13409	9.49104	10.7874	11.8822	12.9496	12.7845	10.1988	12.9467	12.5179	12.8296	13.2204	12.9451	11.7745	12.3454	12.5808	12.6562	13.6461	12.8793	13.161	12.6963	13.5009	13.4026	13.0316	12.9953	12.6816	12.4824
SLC6A8	12.6055	13.5919	12.7293	11.6718	12.0474	12.2099	10.0704	9.4808	10.8066	10.7348	11.385	11.1962	10.7312	9.65333	9.72065	9.88275	10.1518	10.8432	8.34089	11.1369	9.75295	10.9951	9.1989	11.467	11.2746	11.0014	10.3061	13.6424	10.2175	12.2879	13.7195	13.4221	12.2231	12.1958	11.5343	12.6752	13.5047	13.1189	14.302	12.929	11.6235	13.3725	13.5735	12.2134	11.2853	13.4225	12.4703	13.8118	13.6912
CENPV	12.6045	12.3293	12.2614	9.40954	11.6641	10.8834	11.243	11.4472	15.3569	11.9725	12.1024	11.4575	11.9407	12.2062	11.6201	12.3901	12.9244	11.9072	12.1153	11.6011	13.2352	11.1403	10.977	15.9803	15.758	11.2995	11.9107	12.0451	10.4738	11.6213	11.4439	12.8028	12.151	11.0711	11.3747	11.0599	10.9655	10.7959	11.8373	12.0265	10.7883	11.6135	11.8547	10.4912	12.1772	11.063	10.4294	9.99316	10.0243
COPZ1	12.6041	12.244	12.4633	11.3494	11.8103	12.4264	12.1196	12.4603	12.2727	11.8854	12.5937	12.1473	12.3168	12.0945	12.6342	12.4395	12.5409	11.9494	11.9583	12.3492	12.9274	11.9189	11.6614	12.6833	13.146	11.9279	13.2715	13.0903	12.6676	12.032	11.7624	12.7074	11.5992	12.5139	11.5343	12.2003	12.5237	11.5968	12.699	12.6731	11.606	12.0585	11.9685	11.7788	11.6616	11.8033	11.8173	11.509	11.3713
COL16A1	12.6018	8.49393	11.0819	12.1164	9.03165	12.824	12.5189	9.58297	8.94176	9.44785	8.27687	9.47403	8.73661	10.3573	9.34491	8.00991	9.34721	10.2775	10.884	7.36363	9.37182	11.8216	8.7668	8.3431	6.67878	11.9151	10.1687	11.0979	9.92241	13.6328	12.3992	10.694	10.7054	11.3142	11.8764	11.8212	10.1048	11.7981	10.0026	10.0493	10.1519	10.6798	11.557	10.0721	8.97506	10.6153	9.8513	9.69912	11.9707
ATP5MC2	12.5996	13.1346	12.5003	12.2692	12.819	12.6716	13.9104	12.8518	13.3388	12.6127	14.1033	13.0774	12.7049	12.9924	13.48	13.6578	13.72	12.8529	13.8804	13.0088	14.5218	12.4287	12.3923	13.0639	13.5	12.9045	15.1395	12.8984	14.1673	13.0796	11.4254	13.3071	12.3652	14.2083	12.5634	11.8728	13.3354	12.3814	12.6589	12.5355	12.3077	11.8279	11.7326	11.8307	12.1222	12.0701	11.2969	11.2403	11.029
TRDC	12.5983	2.42095	12.635	4.18932	6.47946	11.8168	6.00525	10.8812	11.9148	7.94451	8.31295	8.7506	8.9808	10.5088	8.32559	9.31238	8.07824	11.214	11.6208	10.2901	6.86903	8.57915	11.0919	6.17841	13.1237	10.1374	5.73	5.04352	5.87078	4.92577	6.33393	3.56342	9.0809	2.34085	4.17187	3.32187	4.11242	4.12448	5.99196	6.01076	5.2152	7.08113	6.06831	7.48747	7.15952	5.40001	6.50082	4.25747	3.93704
ATP2A2	12.5979	12.9379	13.2236	12.6412	12.8008	12.9093	13.7419	13.2633	13.0243	13.4303	12.6427	12.905	13.7114	12.4082	12.9165	12.7716	12.1266	12.8481	11.9958	12.8939	11.7558	13.9284	12.8399	13.1368	13.362	12.5656	12.1799	12.5548	12.0034	12.8857	12.8125	12.4979	11.9651	13.4732	13.5543	13.0565	13.245	12.5634	12.0822	12.9668	13.0783	12.4835	12.3514	13.1295	13.1428	13.0545	13.7434	13.1896	13.1109
SSRP1	12.5954	12.5433	13.3069	12.2267	12.6522	12.4114	13.0765	12.4661	13.2073	13.397	13.7477	13.0217	12.9381	13.166	13.2058	12.8373	12.9868	12.5926	12.7426	12.8433	13.5706	12.0827	12.4202	13.2814	13.356	12.8134	12.484	12.1091	12.1388	13.1421	12.2725	12.6119	11.3361	13.2918	11.9444	12.121	13.414	12.4755	12.5512	12.1602	12.6826	12.225	12.2196	11.9605	12.832	12.2149	12.189	12.2693	12.0953
PDIA4	12.5946	11.8715	11.8024	12.5108	12.0053	12.0724	11.9661	11.0189	12.0144	11.8469	12.0251	11.217	11.7258	11.3789	11.8278	11.6537	11.3997	11.158	11.5485	11.3871	11.5514	10.8559	11.1286	11.3156	12.2188	10.9142	10.2965	11.2369	12.2872	11.0662	11.3678	10.904	10.3901	11.3155	10.3082	11.2639	12.3845	11.0901	11.9569	11.2941	10.7648	11.8969	11.9919	11.471	11.1993	11.6719	10.9761	11.221	11.0812
CDH2	12.5941	11.8045	12.4837	12.8498	11.8355	12.5163	7.82493	11.8	11.6277	12.876	12.9436	12.1672	12.267	11.9905	10.7955	11.0622	11.4082	11.5763	9.82277	12.8383	11.1707	11.5705	11.9003	12.8075	12.8928	11.8629	11.1672	11.94	11.1946	10.5846	11.8138	11.9564	10.9839	10.9328	10.9956	11.6169	9.49153	11.7358	10.6876	13.1284	10.4198	12.3793	12.1998	12.044	12.3405	11.6315	12.9086	11.6795	12.229
SNRPB	12.5929	12.0101	12.6432	9.95589	12.1412	11.8051	12.7203	11.9002	11.5866	12.7793	13.3044	12.4475	12.2444	12.4538	11.732	13.0063	13.4005	11.9483	12.4339	11.7606	13.3728	11.3564	11.9047	13.0669	12.754	12.0492	12.2249	11.7732	12.44	11.3206	11.0802	12.9999	11.2701	12.4257	10.9007	11.2705	13.092	11.6871	11.8365	11.9014	10.8066	11.5846	11.2013	11.2406	11.342	11.5288	10.468	10.7634	10.8024
TSPAN17	12.5924	10.107	11.1769	9.22544	10.759	12.1697	10.3922	10.9898	10.2552	11.6205	10.4262	10.7202	10.8172	11.0803	10.3793	10.5646	11.6088	11.1517	10.9879	11.4862	11.8077	11.391	11.5134	9.76885	11.3186	10.8467	10.0246	10.2667	10.1658	10.7195	10.6678	11.6367	9.6956	11.1655	10.5683	10.5925	11.6542	10.8634	9.92705	11.3828	9.42491	10.3702	10.6007	9.52577	9.56021	9.46093	9.79258	9.80469	9.53927
NSD2	12.5899	12.2051	13.5413	11.9477	12.5976	12.5717	12.1046	12.1461	12.568	13.0939	12.5827	12.8346	13.2741	13.0803	12.4846	12.4406	12.4069	12.3004	11.6607	12.655	12.3187	11.8836	13.0936	12.9829	14.1507	12.8326	11.6125	12.1479	11.2623	12.6885	12.803	11.7969	11.8604	12.1529	11.8048	12.3851	12.7157	12.0788	12.6345	12.2516	12.1383	12.6435	12.7548	12.3616	12.8587	12.5983	13.4277	13.1224	13.4826
APMAP	12.5875	12.038	11.8311	12.8288	11.2804	11.7895	11.1237	12.0257	11.4408	10.556	11.3954	11.0656	9.98287	11.4355	10.2194	10.9225	10.7461	11.4039	11.2224	11.7405	11.2399	12.5696	11.1242	10.8983	11.3612	11.1469	12.2411	12.3264	11.7434	10.8321	12.2066	12.8878	10.9585	12.5558	11.463	11.6333	12.8632	12.8121	12.6528	12.4631	11.5049	11.5795	11.5003	11.5718	11.0282	11.2419	11.0354	11.389	11.8215
TRA2B	12.5837	12.048	12.747	11.6201	11.7834	12.3689	12.1582	12.3891	12.9397	13.5769	13.0649	13.1251	13.1764	12.7817	12.7518	12.9523	13.0791	12.62	11.9352	12.7552	12.6674	11.7998	12.6261	13.2531	13.3742	12.7245	12.3252	12.5758	11.7066	12.1046	11.7278	12.5902	11.8991	12.1745	11.7402	11.9295	12.9983	12.4988	12.6171	12.4213	12.0576	12.2801	11.9739	11.6875	12.4359	11.8647	12.0406	11.9176	12.016
CTNNA1	12.5831	12.7888	12.4798	13.1882	13.0173	12.4622	13.181	12.0547	12.7489	12.9903	12.2216	12.5923	13.2615	12.6049	12.5771	12.6263	12.5132	12.2246	12.3412	12.7809	12.854	12.1565	12.5431	12.7482	13.0275	12.5101	13.3031	10.7872	12.9186	12.1472	12.2208	9.71998	12.1753	12.1859	12.2853	12.7068	12.193	11.4751	11.5931	12.1565	11.6032	12.2461	12.3434	11.991	11.5856	12.0655	12.244	11.8574	11.6522
LEF1	12.5819	10.7096	11.303	9.48269	10.4059	13.2276	7.12749	10.3486	10.9651	9.91694	11.5417	8.76756	11.5108	9.33383	10.2043	10.4251	8.34735	8.72843	9.68074	8.41065	10.4276	8.09696	9.34423	10.9713	9.31907	9.52577	9.273	8.10591	7.42766	7.02776	7.11183	5.99709	6.70464	5.88579	6.82656	6.98777	5.58745	6.40031	7.14939	6.6236	7.1429	6.41241	7.46977	6.44457	5.67447	7.34895	7.40858	7.02938	7.52207
EDF1	12.5806	13.0541	12.0793	12.6546	12.5305	12.4233	13.6598	12.7706	12.4056	11.3186	12.5654	12.7491	11.1415	12.9073	12.1849	12.4994	13.0145	12.6378	13.2367	12.7066	13.115	12.7237	11.9098	13.1273	12.2532	12.4591	13.2008	13.011	13.0859	12.4319	11.5932	13.8015	12.8994	12.7638	12.6774	11.7186	13.2483	12.0066	12.8713	12.5928	12.4592	12.7689	12.6618	12.5878	12.9378	12.3463	10.8492	11.7571	11.72
C9orf3	12.5806	8.32015	12.6455	9.98063	11.1307	13.0961	12.6041	10.0344	8.52695	10.7416	8.64019	10.1545	10.0293	7.57984	7.01414	9.51507	9.20547	9.2008	8.57547	8.26012	8.80132	11.1586	8.61833	10.6691	7.69144	8.39615	9.53201	9.62068	10.785	9.30061	8.13576	10.0051	8.59509	8.95222	10.5049	9.54265	7.8288	8.72364	9.00408	9.93681	9.57161	9.13543	9.05427	8.84248	8.77453	9.56311	8.46293	8.75788	8.08603
SLC38A1	12.5782	11.6675	13.0898	11.3498	11.4093	12.5061	10.4128	12.8132	12.4265	13.264	13.3777	13.017	13.3008	11.8142	10.9916	11.4645	11.1611	12.4861	10.2697	13.5485	12.2361	12.7978	13.0034	13.9936	12.3545	12.4888	10.3303	12.0695	10.5837	11.5694	12.9977	12.3576	12.6847	12.5755	12.519	11.3528	12.4996	10.5175	9.54803	9.05726	12.9517	11.4294	11.2173	13.3878	13.4754	12.9972	13.7405	13.3041	13.6452
PGD	12.5774	12.3738	12.6709	11.4899	12.2325	12.3504	12.1447	12.0887	12.8325	11.0588	13.0875	12.0035	12.0175	12.7672	11.9757	12.8319	11.8727	12.3584	12.0689	12.6308	13.0495	11.9411	11.835	12.7677	13.1598	12.1785	12.9018	12.4147	12.0782	11.8064	12.6637	13.335	11.5122	13.0456	11.8624	11.5866	13.5686	13.4355	12.7641	12.814	11.9196	12.0065	12.1456	12.1597	12.7048	12.2525	11.9913	12.2324	11.9936
RNPS1	12.5762	12.5699	12.7463	11.4656	12.7215	12.5906	12.6135	12.3042	12.526	12.4193	13.0405	12.7875	11.9673	12.6221	12.3399	12.4557	12.5504	12.3472	12.2369	12.6128	12.5849	12.6481	12.3102	12.4393	12.8659	12.2409	11.5848	12.3508	11.9679	13.0095	11.7167	12.393	11.9584	12.1397	12.5188	12.2181	12.7694	12.4135	12.009	11.6784	12.3972	12.1175	12.1492	12.4318	12.5118	12.288	11.6992	12.4827	12.0555
COL6A1	12.5761	11.4538	12.0001	14.9251	13.3223	13.0155	12.9966	13.0304	12.9072	11.8894	11.6641	12.532	12.1838	14.3964	13.2191	11.7543	12.9648	13.4398	13.796	13.363	13.0025	13.8305	13.2328	10.4641	11.1717	14.4064	13.1681	11.3518	12.9105	12.1228	11.6103	11.7017	14.0201	10.8111	10.8561	11.5768	11.0467	12.4409	10.5553	10.9768	13.2996	12.1974	12.6471	12.2578	12.7108	13.5888	11.2352	11.1951	12.3174
DCTN1	12.575	13.6586	12.5603	12.1275	12.714	12.6222	12.9883	12.3303	12.349	12.0644	13.4988	12.5783	11.6959	13.0738	12.1984	11.7196	12.4652	13.1898	12.5073	13.6864	13.0216	13.2537	12.5516	11.9442	12.3436	12.3042	12.5125	12.9145	12.4922	12.6718	12.5454	13.5282	13.8916	12.1108	14.0263	12.3704	11.8223	12.7759	12.756	12.1376	13.0893	12.6903	12.9107	12.6645	12.6937	12.7611	12.6589	12.0797	12.8716
ARF4	12.5735	11.9773	12.0836	11.2676	11.4162	12.1715	11.6832	11.9757	11.746	12.1179	12.7629	11.1715	12.4581	11.941	12.168	12.5797	12.083	11.7374	11.4797	12.8989	12.2134	11.585	11.3051	12.952	12.7281	12.3713	12.0974	12.3735	11.4556	11.3189	11.104	11.6922	11.7847	11.563	11.8211	11.6724	12.6135	11.8209	12.7486	12.4103	11.8361	11.7447	11.495	11.7367	12.0473	11.3831	11.5943	11.6387	11.296
TPM3	12.5726	12.1231	13.2319	11.7951	12.3974	12.0858	14.9669	12.2727	12.3888	12.3425	12.8758	12.2214	13.0879	12.8886	12.5884	12.2185	12.5588	11.9731	12.0791	12.5093	12.7322	12.1067	12.4374	12.6953	13.2642	12.3276	12.7813	12.9345	12.8425	12.4644	11.9513	13.5075	11.755	12.6635	13.0004	13.1432	12.8411	12.2744	12.6475	12.3846	12.7768	12.5436	12.5155	12.5281	12.5915	12.6588	12.3938	12.737	12.2381
AUTS2	12.5725	11.4653	12.6461	10.4953	13.2153	12.6573	10.3011	11.2503	11.9714	12.4349	11.5557	12.2712	11.7272	12.4387	12.5737	11.9289	10.5171	11.7171	12.1057	12.3609	10.9611	10.6522	13.3907	11.5159	11.5741	12.0814	13.6404	12.4926	13.0116	13.881	13.4834	11.2593	12.5023	13.4563	12.0327	14.1843	12.8955	13.7121	11.8056	12.8448	10.896	12.6125	12.5511	11.5352	11.3543	11.4661	11.6424	13.2017	12.8733
SHF	12.5721	9.45284	11.0528	7.40508	9.79094	11.8453	8.41429	12.025	9.85255	10.4803	12.2106	11.5057	11.7348	12.9798	12.0033	10.7158	13.1187	13.1301	11.8947	14.0138	12.2515	13.0972	12.0267	10.3739	11.7786	12.3251	9.10928	10.1883	8.81268	10.99	11.7179	12.112	10.7176	10.7876	11.2874	10.6719	12.6855	10.7843	11.2284	11.8842	11.9015	11.8317	11.8295	11.8652	12.0427	10.8272	11.9251	11.4349	11.3085
CKAP5	12.571	12.2405	13.3237	12.0102	12.2597	12.2704	12.6927	12.4224	12.6474	13.062	12.7424	11.7649	12.7342	12.5042	11.9708	11.8534	12.1297	12.2084	11.14	12.7746	11.3927	12.2442	12.4907	12.5241	13.4901	12.3781	11.6049	12.1152	11.0487	12.703	12.6568	12.4517	11.3448	12.7906	12.2309	12.2032	12.9892	12.4095	12.3482	12.6272	12.177	12.2774	12.1449	12.2679	12.9657	12.1973	12.6277	12.8018	12.5055
CELSR3	12.5699	10.5692	12.7344	7.79323	11.9754	12.3798	10.7589	11.7	12.1028	12.0302	11.1081	11.3174	12.3976	12.4973	12.2883	12.7503	11.3306	12.8419	12.198	12.3164	11.8058	12.4937	11.9639	11.67	11.7705	12.2289	11.7475	11.4974	8.42644	12.2838	12.3926	11.6645	13.0066	11.0815	12.3564	12.2026	10.521	12.5874	12.035	12.2505	12.6205	12.4813	12.847	12.3248	12.6106	12.9904	12.3617	12.3761	13.0249
SUGP2	12.5691	13.1881	11.8223	12.5604	12.8134	11.9892	13.262	12.3205	12.3311	12.1316	12.7795	12.186	11.7332	12.658	11.6536	11.7184	12.3516	13.0258	12.4272	12.078	12.9631	13.0139	12.5435	12.0633	12.4789	12.9604	13.5616	11.9813	12.4798	12.8802	12.7661	13.1612	13.643	12.3193	13.0047	12.2874	12.3086	13.2381	12.2115	11.867	13.0188	12.3795	12.5656	12.4665	12.5907	12.6616	12.3985	12.7172	12.7009
TUFM	12.5664	12.7194	12.4585	12.0731	12.1923	12.2001	13.2989	12.3711	12.3952	12.2806	13.5068	12.4151	12.1069	12.8056	12.2233	12.4642	12.7244	12.3045	12.9826	12.3328	13.5021	12.4892	12.0024	12.1233	12.6358	12.3413	13.398	12.6366	13.1298	12.6587	11.5864	12.4778	12.6729	12.7927	12.1472	12.1493	12.8638	12.6041	11.9673	11.7574	12.3875	12.4041	12.426	12.2256	12.3581	12.1113	11.0711	12.1012	11.4562
MYEF2	12.5647	11.9225	13.2189	12.4185	12.2198	12.6512	11.8918	12.0493	12.6747	12.6183	12.2311	12.5953	12.7136	11.873	11.9634	12.1729	11.8501	12.0099	11.8816	13.1524	12.0916	11.6288	12.5725	12.6824	12.4571	12.1307	11.9464	12.0949	12.1365	12.0768	12.4293	11.771	11.762	11.9614	11.7191	12.0509	12.2025	12.2305	12.1164	12.1527	11.8228	11.6497	11.6378	11.6787	12.0518	11.9786	12.6473	12.585	12.1182
CLIP3	12.5629	13.2764	12.2939	11.5893	12.339	12.7061	11.078	13.9058	13.8921	13.0114	12.5537	13.3292	13.3435	13.1246	13.5057	13.3477	13.4822	13.7483	13.4065	13.9805	13.7554	14.675	13.4189	13.2645	13.2726	13.1138	11.9337	11.4048	11.7236	11.4703	11.9664	10.8498	13.2108	11.2085	14.3892	12.2033	10.5065	12.1994	11.9378	11.6729	14.7481	12.7536	12.5845	14.3232	14.5029	13.5837	13.5507	11.5194	12.8116
TAX1BP1	12.5574	11.6143	12.6335	12.2954	11.0872	12.135	11.4458	11.9479	11.3075	11.0315	12.0049	11.3338	11.4904	10.9187	11.2234	11.8223	11.5324	11.1861	11.3803	12.1346	11.5051	11.5652	10.9586	11.8552	12.2837	11.3273	12.6928	13.1978	11.9685	11.3974	11.4949	12.4797	11.7322	12.8738	11.9635	12.0149	12.6407	11.8053	13.0901	12.5795	11.3318	12.6321	12.1394	12.333	12.0656	12.3078	11.8586	11.975	11.7558
PRRC2A	12.5567	14.0518	12.2907	13.5098	13.7635	12.4754	14.1993	12.336	13.353	13.7075	13.8593	13.9465	12.8384	13.6736	13.1631	12.9489	12.7187	13.8233	13.4665	12.7281	13.4402	13.0587	13.1285	12.6184	12.9789	13.2744	13.6431	13.4188	13.6787	13.4381	13.8052	13.876	14.5924	13.0663	13.4376	13.0821	13.2514	13.0538	13.0689	12.7512	13.8661	13.8602	13.9076	13.0109	13.2752	13.7261	13.2	13.3977	13.9977
OGT	12.5522	12.4491	12.505	12.6561	13.387	12.864	12.9153	12.8614	13.3396	14.1843	12.7276	13.1719	13.6095	12.5215	13.0085	12.9626	12.5202	12.8042	12.819	12.6501	12.312	13.3629	12.9578	12.4684	12.4294	12.791	11.9879	12.2403	12.4434	12.6832	13.0253	11.7856	12.8286	13.1088	12.2312	13.6526	12.3914	12.9468	13.1962	13.0997	12.7911	11.675	11.7706	12.4166	12.4102	12.0231	12.4633	12.3278	11.3984
ATP9A	12.5496	12.9544	11.0975	11.4943	12.1909	12.4624	11.2971	12.1444	11.8529	11.444	11.327	11.6522	11.0926	12.004	11.272	11.9363	10.954	12.7466	11.1168	13.0909	11.0509	12.5535	12.1132	11.4478	12.6161	11.7311	10.9505	12.002	10.8593	10.6656	12.6066	12.6441	11.6321	11.9618	13.464	9.66982	12.3296	12.8794	12.1605	13.0175	13.0365	12.1952	12.2488	13.0038	13.3264	12.6455	13.2093	12.238	13.5653
HTRA1	12.5475	11.0498	10.8214	11.2109	10.2508	12.0706	9.72586	10.7201	9.04646	8.96014	9.08638	8.0535	8.22495	10.0215	8.19861	10.2149	10.0574	10.1356	10.8138	7.31476	10.9959	10.6546	8.4116	9.21293	7.44501	11.4418	11.0106	12.3151	11.0103	11.7929	10.3636	11.9494	11.4503	12.4706	10.6984	11.7529	11.6196	10.2744	11.2303	11.899	13.3039	10.8118	11.2156	12.3898	11.6273	12.1394	12.2404	11.4196	10.118
PA2G4	12.5474	11.8636	12.827	11.7727	11.8067	12.8098	12.7446	12.4437	12.6606	12.2776	13.4541	13.0165	12.3621	12.3547	12.5033	12.3891	12.7856	12.0003	12.4602	12.5497	12.8294	11.9065	12.2327	12.9009	12.7684	12.3525	13.3776	12.2068	12.0956	12.3814	11.772	12.3634	11.7047	13.8254	11.7834	12.2074	13.8321	11.5793	11.8049	12.1153	11.8479	11.8902	11.8923	12.1118	12.2418	12.074	12.091	12.1183	12.1812
NET1	12.5458	11.4316	11.6152	10.3736	9.80214	12.8473	11.4981	10.1512	10.3755	9.90427	10.1778	10.0619	9.26719	9.4656	10.4055	10.3145	9.79166	9.81191	8.35202	10.3908	9.34309	10.3033	9.82737	9.70435	12.5802	10.6846	13.4132	8.83176	11.1386	10.1731	9.78541	9.16478	9.99265	9.83453	9.19486	8.86077	10.8426	9.32769	9.7784	9.05063	9.48618	9.45107	9.4639	9.64552	10.01	10.1464	9.76952	10.0303	8.37231
ZC3H11A	12.5453	12.1828	12.7841	12.6424	12.3916	12.4288	12.2509	12.515	12.8293	12.8147	12.5716	12.8422	13.2444	12.6582	12.6687	12.619	12.5018	12.683	12.9051	12.7776	11.8592	12.6286	12.8177	12.9133	12.9133	12.6264	12.6985	12.6209	12.4544	12.8002	12.5245	12.4224	12.5978	12.3485	12.45	13.0748	12.3286	12.9544	12.8953	13.0792	12.2659	12.4612	12.445	12.3194	12.3385	12.4365	12.6431	12.5225	12.3239
CGGBP1	12.545	11.7161	12.661	11.4071	11.3624	12.2729	11.9393	12.4518	12.3114	12.7873	12.2014	11.2479	13.1752	11.8453	12.6211	12.6092	12.3509	12.0479	11.6899	12.8995	11.9426	11.7425	12.2979	12.9716	12.9566	12.3479	12.2338	12.7169	11.3979	11.9358	11.3894	12.2163	12.0874	12.1088	11.9584	12.3316	12.8119	12.3676	12.8373	13.2626	12.1067	12.213	11.7245	12.6203	12.6846	12.1107	12.7649	12.2733	12.1327
SMC1A	12.5434	10.6098	13.1463	11.2063	11.3112	12.0106	10.8884	12.0932	11.6716	13.0473	11.4853	11.733	12.8536	11.8697	11.4252	12.0248	11.7915	11.6914	11.2189	11.9907	11.2061	11.4545	11.8577	12.5205	12.6771	12.0442	10.7365	12.556	10.3523	12.0285	12.4691	11.7657	10.9675	12.8129	10.5641	12.2926	13.1584	11.5772	12.3851	12.952	11.3257	11.806	11.7706	11.7594	12.1197	11.8011	12.1747	12.3137	11.6396
TRAK2	12.5421	10.5946	11.9607	10.0291	9.98571	12.2413	9.94979	12.0004	10.567	11.5201	11.0467	11.2987	11.803	11.2181	10.7815	10.4471	11.4645	11.2998	10.552	12.6754	10.937	11.8495	11.5545	11.503	11.4942	11.5524	11.2767	14.2181	12.131	11.7899	12.3611	14.9999	11.9888	12.9222	11.9852	13.6121	13.0424	12.1052	13.0874	14.4842	10.9131	12.6389	12.2433	12.0575	11.3563	11.6806	11.8493	12.6292	12.534
NTPCR	12.542	10.6645	11.8505	10.8873	9.97038	12.0013	11.2101	11.1137	11.2724	10.8287	11.8146	11.0683	10.5094	10.4255	11.1583	11.1829	11.5152	10.8098	11.1608	10.0082	12.3483	10.1816	10.2678	11.1889	10.4394	10.4012	12.297	11.5437	12.3996	11.4974	9.72311	10.9021	10.563	10.9481	10.4339	11.167	11.2047	10.62	10.9427	11.3904	10.2952	10.4559	10.1011	10.6232	10.1529	10.0892	9.6864	9.73069	9.24181
PTBP1	12.5418	12.0385	12.9669	12.3614	12.547	12.5946	13.4781	11.9078	12.7213	12.5927	13.492	13.2581	12.7965	12.6495	12.6684	12.9023	13.3326	12.2108	12.6062	12.1113	12.9425	11.5779	12.3979	12.9197	13.1645	12.8245	13.135	11.5262	13.078	12.257	11.5656	12.3125	11.5769	12.279	10.566	12.2331	12.9639	12.4295	11.8293	11.9255	11.0863	11.6087	11.797	11.261	11.7857	11.9543	11.4111	11.9092	11.9489
LRBA	12.5397	10.0935	10.6146	11.4656	10.3014	12.4336	10.9743	10.5808	11.0027	10.2516	11.0808	10.8367	10.7787	10.2469	10.5892	11.0198	10.1344	10.0767	10.1963	9.88976	10.0499	10.0179	9.84397	11.9216	11.3593	10.5875	11.4269	10.7536	11.5271	13.6287	10.9199	10.5556	12.065	11.1194	9.6619	13.3563	13.1279	10.932	12.3892	12.0699	9.82985	10.6168	9.98653	9.9776	10.2975	9.94489	10.6776	10.284	10.2584
EPB41	12.5397	9.94959	12.245	8.42497	10.9451	12.5317	9.77116	12.3797	11.1069	11.6723	11.9788	12.256	12.294	12.2894	12.4263	11.8763	11.8259	12.1307	10.6869	12.4506	11.6064	12.6015	12.0209	12.0247	12.585	11.9086	10.6524	11.7207	10.19	11.0284	12.7516	11.7488	11.9745	12.9232	10.2683	11.5567	11.8109	12.5321	11.7365	11.7507	11.8768	11.8776	11.875	11.6843	12.0214	12.0724	12.2388	12.4345	11.8328
SSBP3	12.5392	11.9886	12.1667	13.6698	11.9371	12.647	12.2038	12.0478	12.0034	11.7403	12.9685	12.7269	12.4727	12.0559	11.8324	11.5073	11.9632	12.2459	12.4576	12.9248	12.9087	12.5024	12.4742	12.466	12.9752	12.4298	13.4894	13.4319	12.9948	14.4456	12.4994	13.2132	13.17	12.8466	13.2861	13.8426	13.0059	12.659	12.6151	13.8755	11.5625	12.4812	12.4693	11.9709	11.9612	11.4494	11.8247	12.6133	11.9485
SRSF7	12.5385	11.7887	12.7016	11.6126	12.3032	12.3637	12.7033	11.9503	12.411	13.2296	13.6027	12.4726	12.6312	12.6191	12.3942	12.2591	13.3211	12.4182	12.3427	12.291	12.9487	11.4985	12.2822	13.3936	13.3072	12.4251	12.1085	12.3163	11.9355	12.464	11.8648	12.9965	11.8547	12.483	11.3476	11.9387	12.9804	12.2305	12.5666	12.269	11.5843	12.0786	11.988	11.6752	12.416	11.4899	11.5486	11.8387	11.6662
GOLGA8A	12.5385	11.7714	12.5347	14.2113	12.6258	10.7562	14.2735	11.7673	8.25532	12.6305	13.6235	12.9474	11.629	11.8371	11.6876	11.5667	10.3666	13.1276	13.1663	12.4332	11.9866	13.6916	13.0511	10.0991	12.4808	13.3925	10.918	11.9992	11.9594	12.7333	13.8899	11.9051	13.2252	11.8522	12.0717	12.8757	12.2071	14.0979	12.1547	12.9288	14.1906	12.9697	13.5034	12.0833	13.6807	11.9612	12.3988	14.2028	13.5483
CAPN2	12.5382	11.5755	12.5165	12.8512	12.2238	12.3231	11.9877	11.4292	11.6703	11.2938	11.5315	11.4266	11.5539	11.4316	11.5525	11.3574	11.1483	10.9911	11.3526	11.2755	11.205	11.6007	11.1012	11.5246	11.2829	11.0505	11.7259	11.5571	12.662	11.6135	11.9372	11.2619	11.8205	11.683	11.4205	12.9065	11.1698	12.1592	11.8085	12.3263	12.8994	12.0777	12.24	12.0589	12.1743	12.2733	12.5755	12.525	13.7206
JUND	12.5356	11.9805	12.3621	12.433	11.9722	11.1688	11.9048	12.1755	12.9546	11.9213	13.2952	13.3398	13.3247	12.2426	12.8901	12.8439	12.935	12.2631	12.6079	12.679	13.952	12.556	12.6405	12.744	12.3687	12.6617	12.5713	11.7768	12.6284	11.8635	11.3125	12.4246	13.0333	12.3714	13.1853	11.4646	11.8298	12.1343	12.2127	11.3963	12.2912	12.0943	11.7405	11.8359	12.3794	12.8792	11.2865	11.6659	12.0591
ENAH	12.5349	11.8542	13.3765	12.4831	12.5386	11.7889	12.4875	12.0463	12.1014	13.4904	12.8852	13.0939	14.1336	11.9425	12.4308	11.6373	11.9976	11.4036	10.6362	13.164	11.9644	11.2269	12.6188	12.9612	13.9516	12.4678	11.9864	13.5865	12.2362	13.2959	12.1212	13.7004	11.5615	13.2866	11.3005	13.4622	13.2032	12.9809	12.9635	13.2707	10.9103	12.1774	12.0403	12.1201	12.5392	11.9949	13.5029	13.082	12.4479
KIF5B	12.5337	11.7425	12.8866	12.0948	11.5352	12.1629	11.9743	12.2777	12.549	12.715	14.8794	12.5352	12.9638	11.9388	12.1843	11.9331	12.0334	12.144	11.0011	12.7457	11.8685	11.5764	12.4534	13.3279	13.3643	12.3052	12.5039	12.2252	12.6954	11.9321	12.25	12.4424	12.309	12.5844	11.7821	12.4836	12.7673	11.816	12.2153	12.4054	11.2572	12.313	11.652	12.0784	12.6705	11.6693	12.6909	12.6273	11.7806
PAIP2	12.5326	12.3293	12.6204	12.5179	11.6618	12.3741	11.7419	12.9323	12.5823	12.9616	12.9454	12.8388	12.9052	12.7249	12.5599	12.5693	12.8062	12.5888	12.5149	12.682	13.315	12.3618	12.343	13.9915	13.2386	12.576	12.0288	12.7563	11.4973	12.0431	11.9521	13.0184	11.5655	12.6697	11.9393	11.9848	13.1242	12.3374	12.4115	13.0336	12.6789	12.7163	12.4865	12.5735	12.7187	12.2306	12.0291	12.3243	11.862
JPT1	12.531	12.5844	12.9186	10.997	12.6305	11.4069	13.2337	13.0574	12.2028	12.2025	14.8395	13.2759	12.6033	13.3444	12.4745	13.2075	13.4656	13.2266	12.3656	13.6375	13.6762	12.8362	13.0194	12.9093	13.3674	13.2703	12.3751	13.137	11.9879	13.374	12.2663	13.0452	13.1342	12.7555	13.2852	12.6854	13.6169	11.1455	12.5852	12.5515	13.2743	13.1616	13.0971	13.7434	14.6325	13.6038	13.0529	12.9913	13.3537
CSRP2	12.5284	8.87456	12.9906	12.9189	9.81927	12.3255	13.2155	10.0668	10.2357	9.24647	10.3052	10.24	9.07976	10.5533	9.65716	8.43361	11.1285	9.60968	9.48179	10.2598	11.4904	10.5781	10.4339	10.0898	11.7263	10.9192	11.1612	10.1449	9.03236	11.762	9.70865	8.86193	10.6041	11.1887	11.8808	9.34063	9.07897	7.05121	10.5042	10.3885	13.3632	12.742	12.8871	13.3928	14.5062	13.7257	12.7012	13.0635	13.4025
FKBP4	12.5209	11.22	12.9334	11.7906	11.328	12.417	11.3358	11.8964	13.0491	13.2656	12.7209	12.1713	11.9736	11.5326	11.7753	11.2287	12.2384	12.2535	11.4236	12.5008	12.2034	12.4428	11.8741	11.9251	13.182	12.0442	12.2878	12.8933	10.704	12.3643	12.4799	13.352	11.397	13.7073	12.2613	12.568	13.045	12.0102	12.0025	12.5649	12.2001	12.2925	12.5411	12.4919	12.5971	12.5405	12.2695	12.2586	12.1444
USP5	12.5191	11.4511	12.2379	10.8669	11.6769	12.6725	11.9971	11.6231	11.5022	11.301	11.8758	11.6986	11.6065	11.7562	11.3269	11.6017	11.9138	11.3353	11.596	11.7529	11.9958	11.9962	11.5042	11.4095	12.7724	11.481	11.1279	12.1391	11.4265	11.9313	12.015	12.5956	10.8479	12.2082	11.6308	11.9914	12.015	11.1847	11.3909	11.909	11.3112	11.5406	11.835	11.5478	11.7122	11.6975	11.4285	11.6124	11.8733
SLC39A6	12.5174	11.7182	12.785	11.1441	11.7845	12.5087	10.3469	12.2892	12.1363	12.7377	12.4118	11.8456	12.4504	11.5977	12.131	11.9872	11.5194	11.8802	11.4159	12.5263	11.5283	11.7742	11.8522	12.5906	12.8125	11.7565	10.5173	12.2284	9.90458	11.1176	12.4012	12.0061	10.63	12.8382	11.0573	11.8853	13.0507	12.3597	12.057	13.1259	12.2365	12.0708	12.008	12.4891	12.3539	11.8171	13.0263	12.0004	12.945
IGFBPL1	12.5164	7.55406	9.63427	6.19173	9.97124	12.4828	4.17184	12.1243	12.2026	13.0775	12.6925	12.1814	13.1519	11.8704	12.9424	11.8218	12.4266	11.0855	10.682	12.6297	12.0474	11.3233	11.8343	13.1128	14.0547	10.9521	8.4664	8.3923	5.58122	9.03567	10.7576	8.27197	8.05191	10.9326	8.29403	9.74347	8.4622	5.10043	9.96784	10.6515	10.8506	10.7004	10.6974	10.9686	11.5522	11.0443	11.821	11.8162	12.5765
TCAF1	12.5159	12.5934	12.6593	11.4492	11.5741	12.2098	12.0578	13.1781	12.5692	11.7811	11.1757	12.6464	12.8824	12.4349	12.5932	13.3253	11.9433	12.5611	11.971	13.6882	12.4466	12.7576	12.5191	13.1117	12.8179	12.479	12.3052	13.5678	12.5867	12.5341	13.0803	13.1357	12.788	13.1737	12.6559	13.2738	13.2055	12.5776	13.7113	13.8656	12.9755	13.8462	13.4592	13.4618	13.4944	13.7233	13.6756	13.1475	13.0883
APOL4	12.5155	5.07752	12.5733	6.41778	6.30164	12.0574	7.10169	11.9677	10.7789	11.756	11.2107	12.1945	11.8258	11.6744	12.2325	12.283	12.9114	10.4547	9.94498	11.5703	11.3001	10.1489	10.292	11.9453	13.5439	11.4667	8.79763	10.9895	7.3723	7.94253	8.60818	12.3276	5.7992	8.82281	6.62414	6.7698	8.42734	6.91869	10.6042	10.2763	6.96444	8.22816	7.93167	6.91204	6.39444	7.91166	7.60345	7.47047	8.4283
HUNK	12.5139	8.76398	12.6135	6.965	10.4177	12.9773	5.3857	10.0442	7.80081	7.67312	8.2215	9.23462	10.5078	10.5148	9.33854	6.85587	10.8201	9.61213	8.76119	11.476	8.70865	10.5226	11.2802	6.37965	8.48142	10.3961	9.37062	10.3418	9.39536	9.02053	9.46856	9.31005	8.57658	9.2994	10.1261	8.16175	8.45644	8.28475	9.04382	9.61235	11.1916	10.9402	11.7563	11.7062	11.4705	12.456	12.425	10.995	11.5905
TAGLN3	12.5138	12.3528	12.3679	9.59749	11.6486	11.4627	4.48634	12.1272	11.6854	10.538	12.6562	11.8573	12.1248	11.5681	10.0543	11.6081	11.2617	11.9731	11.7357	14.0191	12.2766	12.515	12.2742	11.9622	12.2538	11.7886	11.3102	11.7977	5.83642	10.7228	9.69587	10.8217	11.8371	8.82659	13.1639	9.57759	5.99676	6.1712	13.2743	11.5328	11.5102	11.4053	11.244	12.4414	11.273	11.0609	11.6562	10.9527	10.5692
SF3B3	12.5137	13.0311	12.6955	11.9087	12.8311	12.5287	12.8318	12.7298	12.3928	12.7282	13.1526	13.1191	12.3152	12.7215	12.8789	12.7908	11.7582	12.4472	12.4661	12.3998	12.7823	12.4829	12.4194	12.7557	12.8827	12.1422	12.2676	10.8579	12.2574	11.8911	11.5823	12.1724	12.044	12.0321	10.9238	12.3874	13.0067	12.2548	12.253	12.0431	12.4306	11.3781	11.4593	12.2305	12.5076	12.2805	11.8646	12.1945	11.5839
LAMA5	12.5124	8.94431	11.5442	11.7362	10.089	13.4546	12.8002	9.43331	10.9696	10.6258	10.5131	9.42579	10.0105	11.035	12.4014	9.4723	11.091	11.8026	11.3316	10.9525	10.8403	12.1399	10.4175	10.5552	10.6111	11.0936	10.2247	11.4401	12.3773	11.434	12.6137	12.3156	12.4273	9.29036	10.5449	11.7842	9.68998	12.9574	10.7851	9.86453	11.1	11.0718	11.5857	10.4423	8.91765	12.2119	10.3336	11.2326	10.7899
GOLM1	12.5103	12.2381	12.2555	14.0609	12.4905	12.3365	11.9612	13.6153	13.1585	11.9713	12.2767	13.0716	12.5165	12.6799	12.0732	12.9733	12.3749	12.7154	12.8248	12.6963	11.9802	12.891	12.7553	13.5072	12.8383	12.7095	12.0681	11.8042	11.1684	11.7121	12.2208	12.4218	12.0563	12.3505	12.5974	11.5038	12.6079	11.8803	11.7422	12.7948	13.0778	12.7057	12.6061	12.935	12.693	12.6394	12.4973	12.921	13.7205
RAB7A	12.5099	12.7433	12.472	13.0267	12.0526	12.1922	12.5439	12.455	11.9101	12.4688	12.5006	12.4012	12.4263	12.1216	12.1975	12.4305	11.9222	12.3454	11.9844	12.9695	12.3928	12.4976	12.0068	12.6409	12.3107	12.1039	13.069	12.8991	12.8643	11.9643	11.3843	12.2179	12.4245	11.9674	13.1229	12.4036	12.1644	12.3199	12.9517	12.5512	12.5713	12.0974	11.9252	12.5373	12.547	12.4965	12.0977	11.8176	11.6573
CHD7	12.5091	10.034	13.6611	12.0833	12.2778	13.3709	11.1028	12.9104	14.1443	14.4055	12.4123	14.165	13.7432	13.7132	13.222	12.685	13.4732	13.1087	12.4398	13.2403	12.0582	12.7859	13.8497	12.4363	13.4359	13.3438	11.3337	11.9293	11.0554	12.598	13.1377	12.5905	12.127	12.7038	9.94426	12.5744	11.254	12.3522	12.5199	12.9809	13.5698	12.1095	12.3652	11.887	12.9578	12.7512	13.1995	12.1531	13.4336
GLT8D2	12.5087	6.56372	11.1862	6.4332	7.61143	12.696	8.37583	8.42024	7.80698	5.69953	6.14359	6.48507	6.37784	8.09234	7.57843	6.09331	8.13989	7.08201	9.14859	6.56801	7.63322	7.46439	8.64595	7.34208	5.08823	11.1075	7.80781	8.98703	6.93757	9.15757	6.80175	7.73846	6.91773	5.86473	8.28594	9.25625	6.90488	7.45101	7.91044	6.75862	6.66431	7.56385	7.24077	8.38609	6.05768	10.7013	8.26873	8.81875	6.94075
SCD	12.5079	13.848	12.9424	13.1821	13.4157	12.646	13.5233	11.5548	12.4737	12.0275	13.1389	11.718	12.4956	11.8357	11.1888	12.6555	10.8761	11.5802	10.8773	13.019	12.1478	12.0463	11.5281	13.3645	12.6975	11.9877	13.8879	10.4928	10.9968	13.2787	11.4659	11.1211	11.6672	11.8438	11.6198	11.5368	11.6675	10.9752	11.1082	11.4684	11.7288	9.96502	10.4083	10.8998	11.4286	11.7834	11.3234	11.2554	10.6482
SUPT16H	12.506	12.4935	12.6923	11.568	12.2843	12.2612	12.4743	12.3145	13.0186	12.1487	13.0972	12.4588	12.3755	12.6845	12.6361	12.4101	12.5676	12.4411	11.8441	12.4703	12.3862	12.3811	12.0516	12.6994	12.8008	12.1577	12.1934	13.0143	12.221	12.398	12.2649	13.2597	12.7569	12.7274	12.041	12.2603	13.0931	12.6337	12.9805	12.5867	13.1906	12.5759	12.6332	12.256	12.6699	12.5267	12.3961	12.1939	12.4466
IP6K2	12.5029	12.4674	12.1709	11.4803	12.6022	12.3906	13.1483	12.784	12.4775	12.6231	12.5931	11.785	13.3557	12.9175	12.963	13.9086	12.7122	12.9515	13.1588	13.6777	13.0028	12.5846	12.065	12.388	12.7836	12.1971	12.8392	12.354	12.3418	12.495	11.8266	12.2715	12.482	12.1924	11.9598	12.3661	11.9222	13.3558	12.5249	12.8472	12.1101	11.829	11.7767	11.7406	12.4111	11.9543	11.6081	11.4469	11.4759
TRIB2	12.5026	11.6558	11.5933	9.48347	11.8087	13.2154	12.953	11.3192	12.8929	11.9364	12.4415	11.7192	11.2946	11.2921	12.099	11.2961	12.6073	12.0993	12.9838	12.1106	11.797	11.4421	11.9417	13.438	12.6303	11.433	11.6057	11.5726	11.1925	11.2729	12.0718	11.6995	13.2865	12.2641	13.0234	11.4659	11.5605	11.198	11.6278	11.9497	9.97439	12.5579	12.2215	10.9539	10.5265	10.5859	10.3172	12.1624	11.1847
DPYSL2	12.5007	12.8793	13.2872	14.7006	13.1169	13.0774	11.9435	14.2239	13.2358	12.8529	12.865	13.2824	13.2066	13.3824	12.6494	12.9939	12.4771	13.6457	13.0402	14.6493	14.0074	14.6905	13.3329	12.7131	14.2773	13.0782	12.1898	12.4906	10.2674	12.1177	11.8976	12.6116	12.0691	11.1431	13.6747	11.8101	10.969	10.9616	11.805	13.1803	13.4289	11.6754	11.6016	13.34	14.1656	13.195	12.5342	11.1779	11.8085
NME1	12.5006	12.2253	11.8362	10.5829	11.6955	11.5058	12.6972	11.6721	11.4168	11.7651	14.5605	12.3248	11.3695	11.7336	11.7378	11.9456	12.7948	11.533	11.6525	11.7901	13.4417	10.9712	11.1212	12.6674	12.3177	11.9684	13.3492	13.186	13.4814	13.1628	11.6151	13.1838	12.3	13.1804	12.3366	12.2441	13.7657	11.4936	12.8286	12.5548	11.4934	12.1887	11.8143	12.2206	11.9575	11.8685	10.917	11.7164	11.3575
CRYAB	12.5004	11.4891	9.82011	11.1601	9.13396	11.9383	14.3274	13.3572	13.8898	10.1016	9.95541	10.4929	10.264	9.39643	13.3885	12.9739	13.1192	12.0602	14.1068	8.57921	14.2267	13.5734	9.01156	10.0173	8.55466	11.2939	13.1354	12.2045	11.7948	11.2589	11.0041	10.8744	11.8982	12.299	13.3687	9.83746	12.1171	10.1437	10.6658	12.4369	11.5836	12.0417	11.9528	12.0479	10.6953	11.73	10.4536	11.2985	10.1833
NDUFA11	12.4989	11.5529	11.5752	11.0007	11.4436	11.8299	12.369	11.5367	10.98	10.7729	12.5867	11.6435	10.8908	11.4454	11.8848	11.8518	12.8996	11.1573	11.8209	11.31	12.9287	11.4228	10.8508	12.0879	12.0173	11.7879	11.5701	11.7873	12.1529	11.44	10.5751	12.5516	11.6161	11.8709	11.5833	10.7443	12.1455	11.2096	12.1587	11.7625	11.432	11.5467	11.3408	11.561	12.039	11.3752	9.83237	10.9097	10.7265
CHGA	12.4981	12.0124	11.681	3.54706	9.38262	12.2829	6.13479	13.1542	11.5705	10.3507	11.7623	12.0126	11.1299	11.8787	13.8036	13.5881	12.7293	12.8587	15.6128	12.206	12.1708	13.5904	11.9644	10.9577	11.0444	13.7953	11.3357	13.4837	8.6747	14.0615	13.5027	12.5213	13.5718	13.8716	13.2447	14.4245	15.69	12.9264	13.6024	13.5009	13.1344	13.9597	13.7306	13.2988	14.2713	13.646	13.2876	11.2993	12.4214
2020-09-09	12.4966	11.9065	12.0628	11.1653	12.3716	12.8112	11.5771	12.5982	10.0659	12.1697	12.2574	12.3189	12.064	12.8902	12.1829	11.8014	12.9383	12.1443	11.7385	12.0954	13.2717	13.2311	12.1128	11.9235	11.9844	12.2523	12.3084	12.4276	12.742	12.904	12.6185	12.5319	11.7994	13.233	12.2637	13.3137	13.1111	12.1378	11.8546	12.3738	13.2529	12.6279	12.719	13.2348	14.2718	13.567	12.7312	13.1426	13.408
EIF3A	12.4931	12.0858	13.314	12.4849	12.6459	12.7752	12.6336	13.1499	13.2753	13.2543	12.5903	12.7399	13.6153	13.1883	13.392	13.3931	12.2065	12.3749	12.6202	13.444	12.7461	12.4484	13.0915	13.3223	12.7525	13.0541	13.0267	12.0015	12.3571	13.3433	12.1748	11.8695	11.1624	14.7576	11.8665	12.8433	14.3906	13.1426	12.1515	12.4534	11.6566	12.0672	11.8596	12.0781	12.3896	12.0204	12.754	12.5488	11.4396
AKT3	12.4908	10.8437	13.2101	11.5607	11.2862	12.2002	10.7557	12.3581	13.0586	13.0367	12.4929	12.6659	13.6245	12.0103	12.9397	12.3628	12.1008	12.109	11.5362	13.5067	11.7027	12.2709	12.7432	12.9707	12.4529	12.3907	11.952	12.1436	11.3586	13.2944	12.2258	10.8	11.8477	12.264	12.9693	13.6084	12.1525	12.1701	11.8863	12.6407	12.3309	12.6615	12.5766	12.813	12.8055	12.2389	13.2365	12.5144	13.0741
EFS	12.49	9.29935	12.3562	11.8402	11.6753	11.9244	13.8671	11.3317	12.6297	12.07	11.6017	12.4837	12.7575	12.3725	12.5768	12.6727	12.2861	12.0309	12.3926	11.6068	12.5532	10.5364	11.9718	12.4479	12.9689	11.7732	10.952	11.9721	11.4682	11.4937	10.7148	11.9519	11.6435	10.9128	9.24022	10.8887	11.669	9.12569	11.627	10.6493	11.9441	12.1161	12.2394	11.4371	11.5502	12.2112	11.159	11.519	12.0684
PNN	12.4859	12.5556	12.5462	12.1437	12.8129	12.8263	12.9497	12.2127	13.0835	12.6928	12.8657	12.943	12.7466	12.9791	12.6414	12.3167	11.9485	12.8449	12.9424	12.6728	12.4606	12.3533	12.6799	12.7984	12.8032	12.6267	12.5443	12.5277	12.3071	12.4668	12.2376	12.3489	11.8868	12.9433	12.0711	12.6486	12.9698	13.3934	12.6746	12.6856	12.1302	12.1895	12.28	11.79	12.0471	11.9242	11.8283	12.0516	12.2703
KDELR1	12.4859	11.9125	12.2253	11.779	12.1411	12.2683	12.5705	11.9776	12.2755	11.7538	13.028	12.8422	12.3216	12.4095	13.0816	12.5212	12.2839	11.9728	12.7113	12.5009	12.7132	11.8604	12.1115	11.7029	12.6491	12.3169	12.5483	11.561	12.8351	12.1549	11.2122	10.9171	11.4401	12.775	11.4479	11.5973	12.5271	12.1435	12.2232	11.4552	11.2676	11.2589	11.147	11.1554	11.2098	11.3466	10.9818	11.2395	11.0853
PPP2CA	12.485	12.0734	12.9313	11.7384	11.7266	12.2528	12.4517	13.3149	12.3813	13.4641	12.9681	12.7746	12.8103	12.4946	12.4894	12.8596	12.6838	12.514	11.8127	13.2368	12.5669	13.3539	12.8385	13.228	13.6172	12.6058	12.5768	12.3127	11.6517	12.3585	12.7985	12.9705	11.9871	13.5041	12.7223	12.9268	13.5043	12.9609	12.578	13.1002	12.1004	12.5888	12.2831	12.6064	12.789	12.1142	12.7294	12.4462	12.6716
DDX39B	12.4827	13.9592	12.6815	12.9678	14.0392	12.648	14.3486	12.8294	13.3175	13.5277	14.0482	13.7946	13.1159	13.7945	13.6198	13.2944	13.4703	13.7361	13.8108	13.1191	13.9551	13.0319	13.2046	13.4981	13.5954	13.2697	14.2266	13.8777	13.6273	13.5243	13.2027	14.0184	14.1728	13.1875	13.2734	13.2089	13.679	13.4707	13.6313	12.9481	13.5041	13.3329	13.6015	12.7127	12.7095	13.3008	12.8881	12.7722	13.3807
CENPF	12.4824	11.4921	13.35	11.2698	12.1066	12.0822	12.9989	11.8512	13.2215	13.1837	13.1762	13.2717	13.0776	13.1988	12.1395	11.5613	12.5539	12.1698	11.3898	11.9278	11.6992	10.9425	12.3962	13.0101	13.8255	12.5561	12.4059	11.5313	10.7473	12.8532	11.5132	12.4838	9.52605	11.5305	9.36396	11.7304	12.603	11.0452	12.457	12.7504	10.5334	12.1935	11.9662	10.8377	12.4667	11.6559	11.0416	11.6478	11.7895
PHB2	12.4801	12.7173	12.2545	11.0802	12.5916	12.4494	13.3037	12.5786	13.2593	12.6008	13.328	12.8573	12.5087	13.0972	13.0277	13.6752	13.7363	12.149	13.4493	13.1878	13.7924	12.2805	12.4398	12.9008	13.6327	12.5756	13.9602	12.7104	13.1321	12.6595	11.5356	13.0116	11.6252	13.6628	11.578	12.2128	14.0036	12.2287	12.3167	12.1076	11.8135	11.9424	11.8931	11.5886	11.9603	11.8364	11.286	11.4607	11.6714
HERC2P2	12.4799	10.5806	12.012	12.6091	12.1502	12.8731	12.5315	12.9132	12.6748	13.3492	12.2033	12.8693	13.486	13.4408	13.9345	12.0889	12.2991	13.3236	13.8458	12.3417	12.9941	12.8734	13.5538	14.0385	12.7617	12.946	10.8479	11.8053	11.3293	12.2801	13.0689	11.8766	12.7506	10.8452	11.6165	13.114	10.1599	12.8315	12.2595	11.3289	12.5147	11.3964	11.6289	12.3811	12.1333	13.4862	13.16	12.5448	13.0077
PNMA1	12.4796	12.4454	12.5495	12.4229	12.0887	11.9429	11.6766	12.8577	11.4479	11.9248	12.6022	12.3897	12.4662	12.3715	12.1049	12.8702	12.238	12.3044	12.2389	12.7163	12.9794	12.8259	12.3472	13.2292	12.4098	11.9879	11.5438	13.2325	11.1931	11.9341	12.3484	13.3738	11.92	12.1501	12.5824	12.0256	12.4857	12.089	12.6178	13.5636	13.1754	12.8784	12.709	12.8514	13.1844	12.4344	12.5782	12.192	12.7062
PLCB1	12.4789	9.58992	11.0876	8.59159	8.19908	13.1163	5.51556	10.2299	9.50822	7.52865	10.0067	8.89114	7.79623	9.43967	6.27828	8.2243	7.26694	9.6301	5.99815	9.65925	8.637	10.012	9.26626	8.20149	7.87705	8.85658	8.2731	8.34789	6.99806	7.08853	9.56101	6.38498	9.12199	7.22405	11.0527	8.79561	8.38703	9.49696	7.77041	9.39762	10.9126	8.00022	7.27579	9.84749	10.3874	8.03425	8.29314	9.44332	11.2413
USP11	12.4785	12.733	12.5155	12.6714	12.7849	12.618	12.3688	12.5214	13.1743	12.5819	12.0802	12.12	12.558	12.6404	12.2661	12.1446	11.8433	12.8753	12.3096	12.1115	12.5427	13.248	12.4244	12.1296	12.5901	12.373	11.188	13.1096	11.8847	12.5258	13.2362	12.8627	12.6017	12.4715	13.4067	12.6299	12.3305	12.5008	12.9414	13.0948	13.7527	13.065	13.1897	13.0884	13.0932	12.7959	12.4305	12.827	12.1275
SOD1	12.4763	13.0306	12.2871	12.8242	11.7997	12.1421	12.6591	12.7363	13.021	11.6328	13.121	12.4962	11.7843	12.5107	12.5801	12.0503	12.2992	12.2723	12.4957	11.7938	13.4869	12.4002	11.8236	12.8557	12.7623	12.3163	13.4414	12.5495	13.2723	12.6198	11.0167	12.6221	12.7913	12.825	12.6968	12.1913	13.3521	11.9284	12.918	12.1706	12.739	12.3516	12.0077	12.7928	12.9126	12.3696	11.6017	11.3986	11.3227
CAPNS1	12.4758	12.5917	12.604	12.3495	12.3811	12.4596	13.6379	12.6707	12.4457	11.5504	12.462	11.8299	12.0783	12.5018	12.3513	12.7213	13.0295	12.3672	13.0014	12.363	13.6696	12.8249	12.1555	12.619	12.3992	12.5242	12.4427	11.7293	13.1634	12.0131	11.3579	12.7816	12.6373	12.2662	12.685	12.0694	12.4869	12.8945	12.2047	12.559	12.4897	11.8625	11.7088	12.3624	12.4788	11.9828	11.4312	11.8075	11.5653
MYO7A	12.4754	6.48907	11.1545	8.82618	7.40495	12.2958	7.24588	10.0236	12.1961	12.1465	12.7448	14.0754	11.5655	9.96532	9.23824	13.7935	13.0803	11.0764	13.3422	9.26093	12.1695	10.0258	9.2762	11.5421	12.4844	10.487	10.4083	11.0321	10.8797	11.5922	11.3535	10.4812	10.8086	11.5614	7.09594	11.258	10.2358	9.7723	10.4181	9.86109	8.64117	10.9005	10.8628	9.01335	7.34514	9.51817	8.12816	11.4398	9.09309
CDK4	12.4742	11.1844	12.8319	10.773	11.8965	12.3787	11.9027	12.4318	12.8033	12.3149	13.1344	12.9921	12.816	12.4937	12.9432	13.4642	13.6224	11.6362	12.7071	12.0938	13.4976	11.3118	12.0462	13.5166	13.3742	12.2199	12.7659	12.1511	12.0681	11.867	11.2353	12.2912	10.7395	12.3861	10.2978	11.7647	12.9822	11.2418	11.7186	12.0927	11.0655	11.5813	11.6301	11.5683	11.9029	11.6061	11.3582	11.7528	11.4412
GAS5	12.4719	13.1695	12.5511	11.0242	13.0079	13.191	14.5345	13.1226	14.4269	13.5313	14.4025	13.7422	12.8445	13.1958	14.3917	13.6665	14.0206	12.5713	14.4671	12.9947	14.4492	11.6707	12.0938	13.1603	11.7484	13.5678	16.7453	12.1169	15.2007	14.3053	10.2914	12.3733	12.2833	15.1881	11.7862	12.0099	14.7839	13.5089	12.6358	11.4947	10.694	10.8515	10.5624	10.4148	10.5113	10.6954	9.62497	10.4767	9.37655
CMIP	12.4719	10.6916	12.8399	10.4898	10.7066	12.4423	10.2286	12.1834	12.7272	12.0019	12.6989	13.1591	14.0128	10.7706	13.039	11.54	8.54036	11.0318	9.57145	12.2719	12.1094	11.4042	11.3599	12.9735	13.3289	11.6944	10.0136	9.18039	9.34219	9.66784	9.20902	9.44128	10.3756	9.98302	11.6872	10.8271	10.0807	10.5999	9.97606	9.44144	10.8585	10.0444	10.0274	11.4197	11.1547	10.9055	10.7576	11.2043	11.3201
STT3B	12.4714	11.605	12.5335	11.9949	11.6928	12.3978	11.5437	11.3417	11.8331	12.2538	12.1353	10.7781	12.4711	10.9672	11.582	11.7427	11.4906	11.0062	11.1515	11.6211	11.3887	11.6333	10.9553	12.1038	12.0924	11.4953	11.7656	11.6057	11.826	11.7216	11.2386	11.0939	11.3854	11.9574	11.683	11.755	12.0486	11.3295	12.0611	13.0873	11.3272	11.4429	11.3674	11.2827	11.8628	11.2885	11.6476	11.4546	11.3287
ATP6V0B	12.4688	12.1521	11.7145	11.0825	11.2662	11.5223	11.7603	11.9289	10.894	10.1068	12.8309	10.5784	11.1023	11.4025	11.2833	11.0294	11.4314	11.9848	11.3462	12.1612	12.3653	12.4186	11.2525	11.1258	11.4769	11.4869	12.1297	13.4517	12.1591	11.9272	12.1627	13.6122	12.6648	12.172	12.8513	11.5214	12.4767	12.3015	13.0816	12.5159	11.9051	12.1064	11.9392	12.4822	12.2427	11.8214	11.07	11.6298	11.0627
ST6GAL2	12.4667	9.6961	12.04	9.39181	10.4072	13.0583	6.11146	10.979	12.241	10.1621	10.3712	11.9591	11.0637	10.137	9.29104	6.42624	11.3508	10.0775	9.74639	11.5729	10.8676	10.2138	11.5116	11.5784	12.5484	10.8592	8.56194	9.08684	6.84445	8.36444	8.36141	8.78403	9.78982	8.28655	12.1805	8.96265	5.38019	6.8171	7.71337	7.1453	9.53539	10.2471	10.3856	11.6919	9.76224	10.4979	12.1046	8.92962	11.1909
MCL1	12.4657	12.5013	12.7103	11.8434	12.5601	12.0931	12.4969	12.415	12.9871	12.2019	12.7132	12.236	13.2587	12.2683	12.2352	12.734	12.4496	12.4455	11.9527	12.6971	12.3545	11.7391	13.2883	13.0439	12.9494	12.287	13.0913	13.0232	12.9344	12.5332	12.4825	12.6384	11.551	12.4909	11.9575	12.746	12.6265	12.4587	12.7957	12.5284	11.6557	11.8451	11.7689	11.7373	12.1443	11.8091	11.9585	12.0583	11.989
PPA1	12.4642	12.0966	11.7483	10.9587	11.1908	11.9891	11.8833	12.8343	12.0772	11.5068	13.0136	12.6066	11.7977	12.1449	11.7661	12.528	12.4321	12.303	12.372	12.752	13.268	12.1401	11.9445	13.0249	12.4691	12.6144	13.209	11.3604	11.9897	12.9469	11.6716	12.1324	11.598	13.9802	12.1713	11.7232	14.2546	11.7429	11.8815	11.5326	11.1856	11.6423	11.3277	11.508	11.5301	11.2515	10.6778	11.7883	9.49801
PSMB4	12.4623	12.8121	12.1575	11.8302	12.3918	11.9612	13.2742	12.6358	12.8932	12.2157	13.2809	12.3967	12.5094	12.7335	12.8691	12.7144	13.0287	12.4181	12.8519	12.3452	13.6368	12.6927	11.9682	12.7879	12.9156	12.2254	13.8742	12.9884	13.5441	12.7699	11.7181	13.2406	12.8215	12.4963	13.0214	12.3709	12.7652	12.6092	13.226	12.6067	12.5681	12.4226	12.2846	12.173	12.2108	12.1178	11.4026	11.7604	11.1642
IPO5	12.4596	12.2093	13.0729	12.1258	12.6191	12.4147	12.9426	12.9236	14.0787	13.2593	13.1625	12.644	12.9555	13.1532	13.4923	13.091	13.716	12.9127	13.2742	13.2722	13.2496	11.9868	12.7854	13.4247	14.1614	12.8868	13.6746	12.7992	13.1111	12.7596	12.5242	12.667	11.3011	14.2683	11.8682	12.5951	14.6165	13.0525	12.8225	12.3923	11.8454	11.9124	11.7145	12.168	12.3642	11.8437	11.9695	12.4317	12.117
NDFIP1	12.4596	13.1999	12.1676	12.786	12.5724	12.303	11.7653	12.9684	12.1467	12.6449	12.0146	12.011	12.447	12.1765	12.1593	12.5519	11.8683	12.6651	11.8577	13.0938	12.6174	12.7858	12.4356	12.2277	12.3508	12.5738	12.6335	12.3202	11.9615	11.838	12.5042	12.6571	12.7939	12.8799	13.5636	12.266	13.28	12.2801	12.2188	13.2126	13.0983	13.0072	12.6559	13.119	13.0204	12.357	12.9654	12.6277	12.7925
CEMIP2	12.4594	8.53861	11.7303	9.92649	11.2265	12.9738	7.7139	8.09089	9.66036	8.01912	8.18731	9.00044	7.46668	8.6782	7.55746	7.91939	9.71778	8.67152	10.324	8.55324	6.55624	8.93674	9.71887	7.55628	10.3617	8.43616	9.96847	9.06924	10.2093	8.25787	9.31819	8.61727	8.47548	8.39212	8.63556	8.42379	7.53185	7.6514	9.8727	9.82479	7.72411	9.20437	9.25672	8.6704	9.13118	8.21136	8.38639	8.48071	10.0696
MAP2	12.4589	13.9777	12.416	13.2404	13.4934	12.4251	11.9378	14.5856	12.9406	13.7165	14.0348	14.5615	14.3658	12.8261	13.1184	13.5805	12.6092	13.6858	11.8279	15.1749	13.5925	14.2884	13.8384	14.5264	13.2251	13.7323	13.3936	14.5022	11.5435	12.5738	14.1652	13.9216	14.1028	13.9562	15.5261	13.2217	13.6055	10.1223	13.8273	14.2221	14.8667	14.4484	14.1265	14.7397	15.0633	13.9476	14.8023	14.1139	14.4328
NCAM1	12.4546	12.4415	12.864	13.311	12.2514	12.5985	6.49779	14.531	14.0087	14.2533	13.7076	14.1376	14.3328	13.9826	13.9697	13.6923	13.5008	13.7926	13.2412	14.7083	13.8534	14.578	14.6757	14.3088	14.3336	13.7327	11.3023	12.7385	10.6604	13.3265	13.6932	13.2581	12.1739	12.7983	14.5485	12.6389	12.2368	12.6452	13.1174	13.8115	13.6387	13.1508	12.9695	14.0885	15.1078	13.5153	13.5101	12.9125	13.7517
SUN1	12.4489	12.3537	12.5456	13.1931	12.6713	12.6897	12.3262	12.2781	12.7708	12.7481	11.7243	11.6247	12.6394	12.4539	11.9178	12.5323	11.6523	12.5737	12.3691	12.9797	11.6749	12.6716	13.0356	11.619	12.0755	12.7744	12.0722	12.1928	11.3591	12.8347	13.1279	11.9644	12.8184	12.5422	12.5227	13.1452	12.7947	13.6282	12.028	12.1391	12.8132	13.0091	13.0705	12.7829	12.125	13.1896	13.2143	13.3606	13.2333
FKBP8	12.4473	13.3768	12.471	12.9242	12.9252	12.2876	13.2136	12.7312	12.2587	12.5562	12.9209	12.6279	12.4796	12.7845	12.783	12.8657	13.3914	12.809	12.997	12.6139	13.2691	13.347	12.2144	12.4564	12.6518	12.6694	12.7282	12.3813	13.7036	12.4082	12.3505	12.8922	13.5145	12.6287	13.753	12.0495	12.6735	12.6407	12.8631	12.517	13.4567	12.9081	12.8634	13.1632	13.411	13.0463	11.7928	12.6755	12.4118
ROBO3	12.4461	9.1602	11.5423	10.7827	10.4927	12.2184	8.7388	8.38275	10.5945	10.9974	13.1311	11.008	9.10361	10.42	11.1273	10.6084	10.1929	10.8714	10.5116	10.1532	10.6188	9.61863	9.08571	8.14585	10.5737	12.5319	10.8083	13.4485	11.8532	12.6977	15.8951	13.1794	12.3414	14.4687	11.2511	10.3096	12.5715	12.2543	11.9015	13.1456	11.3619	13.4323	13.5629	9.40939	10.9723	9.49955	9.20587	12.8707	10.5072
CAMKK1	12.4371	8.62615	12.1158	6.80809	8.74635	11.3497	8.35168	11.5128	9.9107	9.63584	10.6004	10.8172	11.7679	10.4172	10.1496	12.4333	9.9724	10.3494	10.3448	10.446	13.009	12.0903	10.2305	11.6045	8.4	10.0584	10.8104	11.6881	8.49863	11.7424	12.1328	12.832	11.9544	11.2171	11.3034	10.8579	10.3024	11.0861	11.6845	11.6467	9.39119	11.2657	11.3436	10.1898	10.6418	9.57861	9.69729	9.75722	9.62775
EMC10	12.437	12.2709	11.8882	12.8139	12.1087	12.3255	12.689	12.0673	11.5368	11.4539	12.143	11.3174	11.7176	11.5951	11.7452	11.8862	11.9696	11.5865	12.2349	11.8931	11.976	12.1947	11.5787	11.612	11.8204	11.8718	11.8694	11.2072	12.7979	11.5732	11.0485	12.1459	11.208	10.9043	12.3989	11.2714	12.2402	11.912	11.9977	10.1685	12.2621	11.4306	11.3315	11.6918	12.3859	12.0355	10.7409	11.527	11.6458
CCT6A	12.4365	12.8851	12.5649	12.3128	12.49	12.209	13.7705	12.3152	13.1752	12.9185	14.1755	13.2758	12.3285	12.8603	12.8526	13.0071	12.6928	12.7335	12.4986	13.1949	13.1401	11.952	12.229	13.2041	13.3981	12.669	13.3954	13.2333	12.3547	12.7429	12.1565	12.9697	12.7056	13.4458	12.1192	12.6095	14.0226	12.663	13.3664	12.4507	11.5718	12.9887	12.7666	12.1625	12.1179	12.6385	11.9161	12.26	12.4141
ENSA	12.4355	12.2273	12.4081	12.5323	11.8243	12.0252	12.8454	12.665	12.0986	12.6214	13.1773	12.3586	12.7527	12.2479	12.5102	12.6087	13.0586	12.2366	12.1397	12.6241	13.1022	12.5263	12.1136	13.1453	12.5251	12.201	12.6954	13.4571	12.5091	12.5916	11.8266	13.155	11.8788	12.1395	13.492	12.3943	12.3796	12.1589	12.9841	12.5802	12.027	11.8956	11.7108	12.2062	12.4606	12.0332	11.8882	12.1223	11.6331
PFKM	12.4344	11.5858	12.6327	11.2239	12.1244	13.0766	11.3429	12.3496	12.999	12.6519	12.5313	12.6288	12.4736	12.3297	13.3469	12.5793	11.6385	11.4406	12.5656	12.703	12.7188	12.3567	12.1084	12.4502	12.5526	12.1575	12.0139	12.6857	11.5179	12.1512	11.5034	12.4539	9.60594	13.3307	11.6183	12.4315	12.4827	12.3366	11.5061	11.4948	11.8381	11.4232	11.4422	11.7732	11.179	11.9708	12.4713	10.5686	11.9115
CHN2	12.432	7.88534	12.1324	9.47316	8.35636	9.52813	5.6951	10.6515	7.79925	6.21175	8.36479	7.36107	7.41604	7.9616	8.74503	6.20293	8.07126	10.0751	9.19935	7.54017	8.2689	11.1361	8.79183	7.04006	7.88718	9.36186	9.81376	12.6684	9.90955	10.6996	12.6947	11.3924	10.8108	13.9053	10.5634	13.1083	10.9639	10.9773	10.6945	12.5322	13.2632	12.3291	12.4558	13.0774	12.228	13.5488	12.7338	13.0544	12.5369
CD47	12.4315	10.4076	12.4607	10.4533	10.072	12.4318	8.99001	11.5979	11.6671	11.9086	12.3032	11.5142	11.9454	11.1627	11.3831	10.9862	11.3071	11.6421	11.847	12.7911	11.794	12.0501	11.3385	10.3011	11.2609	11.1651	13.1977	11.3856	11.8234	10.9708	10.5649	9.63729	12.259	11.1609	12.8973	11.4793	10.1524	10.2045	11.2238	11.6342	11.0896	10.7085	10.6001	11.2994	11.4299	10.8981	11.0522	10.6997	10.5705
MYL12B	12.4303	12.5416	12.2986	12.0311	12.0149	11.7528	14.2129	12.7731	12.1922	11.6502	11.8429	12.0943	11.6615	12.573	12.5212	12.3712	13.1527	12.4232	12.5121	12.4923	13.4709	12.3714	12.0068	12.7692	12.7953	12.2095	13.2124	13.5975	13.2344	11.6432	12.1234	13.7857	12.8177	12.3633	12.921	11.9349	12.9706	12.4192	13.2308	13.0817	12.3684	12.8321	12.6219	12.7	12.6191	12.4341	11.946	11.758	11.8106
TRMT9B	12.4303	8.72645	11.7795	10.4658	11.1832	12.4778	5.89924	11.347	11.4069	11.3078	9.36231	10.5806	12.3618	11.2518	10.1131	12.3958	10.7898	10.9831	11.7909	11.4503	11.3822	11.6285	12.2987	9.55189	10.7878	11.6513	9.92916	8.97566	8.46864	11.181	9.9823	10.1763	11.5383	9.61561	12.4269	11.7557	7.46045	9.97172	8.81151	10.6224	12.7584	10.6124	10.6607	10.7907	12.1445	11.5947	12.6842	12.6904	12.9804
CERK	12.4302	10.9429	12.9924	11.0748	11.9385	11.7884	10.7443	11.3872	11.9685	11.9431	12.7592	12.6073	12.7697	12.0779	12.1083	12.4606	11.741	11.4619	11.3014	12.6916	12.5894	11.0324	11.7976	12.1039	11.5141	11.8503	11.0389	11.8782	10.9871	12.1104	11.9095	12.1617	11.4989	12.0646	10.8545	12.2748	12.4013	11.7833	11.897	11.1409	12.9683	11.9282	12.0778	12.5523	13.0782	12.8837	12.5295	12.4721	12.8455
LAPTM4B	12.4279	11.7859	13.8395	11.591	13.1414	12.8837	11.6371	11.6265	12.3959	12.9979	13.258	12.4606	12.27	11.6142	11.7813	11.5145	11.8371	11.2736	11.3099	11.6846	12.3313	10.9577	11.5264	12.0226	13.2634	13.1821	12.9509	14.032	14.8061	14.1119	12.4448	15.348	10.8483	13.9727	10.5469	14.2795	14.6264	13.1967	14.6322	13.4299	9.01417	11.7183	11.5105	9.8996	8.4013	9.30046	9.16877	11.4383	9.90007
DCTN2	12.4273	11.8303	12.6416	11.6393	12.1613	12.2895	12.1908	13.1949	12.8352	12.102	12.9862	12.9842	12.791	13.4213	13.0295	13.3013	13.3743	12.9469	13.0181	13.6596	13.7474	13.1735	13.1517	12.9672	12.9328	13.0143	12.8781	12.9269	12.1192	12.52	12.0816	13.258	11.6193	13.404	13.0016	12.4882	12.8857	12.3519	12.3975	12.5358	12.477	12.5549	12.6486	12.6479	12.6568	12.6976	12.3035	12.4277	12.5445
RAD23B	12.4263	11.9876	12.8277	11.9567	11.5342	12.4398	12.1061	12.739	11.432	12.1607	11.8578	12.9843	11.5505	12.2957	11.6918	12.4283	12.598	12.1948	11.7303	12.6094	11.8337	12.3191	12.3501	13.4573	12.2619	12.6332	12.3718	12.8784	11.4947	12.5483	11.8273	13.0704	11.7593	12.4906	12.2838	12.3864	12.9477	12.1054	12.3017	12.4012	12.0241	12.4694	12.1038	12.331	12.4229	12.0905	12.1615	12.3353	12.0592
COX7C	12.4252	13.3696	11.9108	13.2272	12.2908	12.1609	13.259	13.7179	12.9504	12.5056	13.8674	13.18	11.9175	13.2055	13.2955	13.3501	12.724	12.9903	13.797	13.4067	14.6091	12.7527	12.1426	13.286	13.4975	12.6852	14.8999	13.8534	13.7969	12.6274	11.6484	13.2519	12.7852	13.453	13.1563	12.0806	14.126	12.7898	13.6908	13.4198	12.1978	12.3533	12.0662	12.2315	12.6047	11.6444	10.7182	11.3301	10.5825
HDGFL3	12.4231	11.9007	12.582	11.0416	11.7174	11.7068	10.8039	12.3297	12.2883	12.5934	12.2952	12.5538	12.435	12.1783	11.838	12.1793	11.9917	11.9537	11.3826	13.7074	11.7066	11.8263	12.3968	13.3106	13.2997	12.0871	10.0344	11.7536	10.2142	11.361	12.0563	11.67	10.8276	11.251	12.6232	11.457	12.0544	11.4275	11.8772	12.0545	12.1022	11.9454	11.615	12.6427	12.7058	12.3372	12.4732	12.4155	12.3455
ANP32A	12.4214	11.8677	12.9823	12.1315	12.3316	12.3326	11.959	12.946	13.1199	13.4438	13.6697	13.3482	12.9236	13.3501	13.1926	12.809	13.1624	12.837	12.3346	14.0178	13.1878	12.9011	12.6974	13.4095	13.9581	12.8097	12.4746	12.9067	11.9458	13.2392	11.4452	13.3214	11.8759	12.9823	12.2969	12.9747	13.5712	12.7712	13.1042	12.6857	11.7908	12.4734	12.4862	12.4005	12.5467	12.3431	12.4395	12.6569	11.5331
STMN3	12.4179	13.8116	12.8463	11.0768	11.9977	12.5816	10.3483	12.7816	12.1344	11.8603	12.733	12.0073	12.1667	12.5891	11.9615	11.8236	12.2517	12.4475	12.2296	12.6411	12.8854	13.6193	12.4782	12.0627	11.1297	12.2361	12.1624	12.8735	11.534	11.2708	13.0037	13.7648	12.9459	12.9493	14.0493	11.9688	12.7374	13.4471	12.7362	12.9584	13.3192	12.9183	12.7375	13.3431	13.6286	13.3727	12.3589	12.2382	12.8359
UBE2N	12.4169	11.999	12.2487	12.2621	11.8293	12.16	12.1194	12.5421	12.1158	12.0658	12.6825	12.4274	12.3182	12.2261	12.0832	12.1618	12.8099	12.0744	11.6859	12.3552	12.5839	11.7614	12.2683	13.4293	13.0811	12.1814	12.7421	13.0661	11.5607	11.7213	11.8298	13.0892	11.9254	12.4274	12.0519	11.5521	12.8731	11.6708	12.3238	12.7573	11.8541	12.6429	12.2092	12.2239	12.6802	12.4646	12.5004	12.4333	12.1431
PSMD2	12.4161	11.9839	12.4975	12.1813	12.1838	12.1934	12.5555	12.2526	12.4553	12.8859	12.3579	12.6578	13.0549	12.7539	12.0823	12.9608	12.392	12.4334	11.7908	12.9886	12.3323	12.6051	12.6106	12.2675	12.7752	12.3042	12.1119	12.175	11.6444	12.152	11.7264	12.3645	11.3161	11.8442	12.1884	12.3735	11.9274	12.7205	12.5856	12.3125	12.079	11.918	12.2044	12.0429	12.4396	12.3264	12.0554	11.9915	11.9045
PCNA	12.4128	11.7461	12.4686	11.1341	11.4987	11.6838	12.1633	11.7476	11.7332	12.3701	13.1585	11.8496	11.8947	12.4933	11.0678	12.2853	12.0111	11.797	11.7437	11.2627	12.8895	10.7824	11.562	13.0442	13.0402	12.2336	11.8176	11.9723	11.3283	10.9438	11.6389	13.4665	10.7599	11.796	10.4801	11.595	13.3795	11.6827	12.2316	12.1986	11.1903	12.3573	11.9824	11.6028	12.4855	12.27	11.3218	11.7148	12.324
BASP1	12.4128	13.7609	12.6208	10.6741	12.5238	11.9177	7.99282	13.6513	12.744	12.9708	13.941	13.476	13.7208	13.8741	13.091	12.7266	13.3068	14.2672	12.6601	14.2399	13.9286	14.0235	13.7038	14.1557	13.9688	13.546	12.7891	12.8937	12.2498	13.0579	12.0235	13.9676	13.6325	10.8309	15.0265	10.0763	7.8659	13.9532	10.2057	14.0033	14.2596	13.9925	13.8153	14.2032	15.0591	13.6145	13.3418	13.6899	13.8583
2020-09-07	12.4095	12.7714	12.3994	12.8813	12.6204	12.1209	13.8986	13.3599	12.8647	13.1809	12.7222	12.5435	12.5689	12.7968	12.9621	13.0715	13.031	12.6169	12.3627	13.4322	12.5941	12.5852	12.5938	13.1851	13.1827	12.6325	11.9878	13.1603	11.2941	11.85	12.6159	12.9915	11.909	12.5152	13.4401	12.4623	13.2277	12.0446	13.4252	12.9337	12.2566	13.1845	12.8747	13.0717	12.758	13.0643	12.8848	12.7588	12.9022
TMPO	12.4088	11.9281	12.7357	10.4721	12.0458	12.2891	11.8004	12.0904	12.5638	13.3952	12.4774	12.4846	13.0869	12.4073	12.8353	12.3345	13.0764	11.9793	11.5825	12.4523	12.0117	10.7568	12.5936	13.1385	13.8712	12.7313	11.6332	12.2781	11.3704	11.7197	12.0903	12.859	11.2799	12.4689	9.80015	11.7453	13.0324	11.3886	11.5205	12.2605	11.2126	12.4058	12.0413	11.9802	12.644	12.2839	12.9512	12.7776	13.1851
CTSD	12.4085	12.404	11.714	12.1296	12.7251	12.5045	12.277	12.3445	11.634	11.3621	12.9494	11.1658	11.8303	13.0345	12.4872	11.8523	12.5955	12.2446	12.8111	11.5874	12.3272	13.0289	12.2564	11.2649	12.0718	12.0136	11.0079	12.3107	13.2245	11.6617	12.3507	11.7813	11.2598	12.0253	12.8458	11.0444	12.5156	11.5396	11.6261	11.8148	11.8226	11.4904	11.497	11.868	11.6023	11.6576	11.1628	12.0903	10.842
KIF1B	12.4068	13.9716	12.8422	13.0078	13.8648	12.6454	10.9524	13.9228	12.687	12.7315	12.7009	13.1535	13.3091	13.1074	12.6616	12.9396	12.3303	13.3027	12.0453	13.8887	12.9902	14.1403	13.6315	13.0179	13.2197	13.353	12.4465	13.5956	12.4876	12.8391	14.241	13.8028	13.5638	13.1047	13.8483	13.5568	13.2314	13.6377	13.4986	13.6987	14.1678	13.5157	13.5399	14.0129	14.8405	13.9192	14.4815	14.1501	13.9132
TNPO2	12.4042	12.3382	12.6514	12.5032	12.734	12.8667	12.3579	12.3926	12.5296	12.8582	12.5944	12.9183	12.7575	12.4385	12.1416	12.1987	12.4119	12.1896	12.3451	12.6179	12.0222	12.7887	12.7726	12.4806	12.5928	12.6985	11.7767	11.8674	11.1809	12.5085	12.6354	12.5685	12.0472	12.5263	12.571	12.61	12.5488	12.9858	12.0771	12.522	12.6586	12.1994	12.1906	12.4525	12.3836	12.5151	12.8892	12.8419	12.9713
CLDND1	12.4023	10.6182	11.4974	11.0636	10.4658	11.58	10.5782	11.1038	11.5118	12.1085	10.8212	10.907	12.1422	10.5911	11.0258	11.5159	11.0363	10.894	10.5532	11.5597	10.2013	10.9181	11.434	12.1068	11.6078	10.9197	11.3368	11.1994	10.6583	11.2118	10.4287	10.5041	11.4097	10.8442	10.4949	11.2173	10.9094	11.4927	11.3946	12.3311	10.3872	10.8844	10.4534	10.9059	11.0752	11.0123	11.2144	10.9459	10.5169
DYNC1I2	12.4007	11.7797	12.3325	11.7098	11.7817	12.023	12.0126	12.4832	12.3439	12.5628	12.7849	12.7667	12.5419	12.5966	12.1084	12.0987	12.7757	12.4361	11.937	13.9834	12.2131	12.1486	12.8178	12.7242	12.854	12.3698	11.4537	12.7671	11.3963	11.5002	11.4905	13.6015	11.9466	12.2185	12.2551	12.0685	11.8676	11.9401	12.7201	12.3888	12.4342	12.5748	12.326	12.5027	12.7709	12.5141	12.2667	11.6776	11.8939
ARPP19	12.4002	12.1677	12.6665	12.4882	11.7723	12.0455	11.2797	12.7883	11.6819	12.626	12.7402	12.3862	12.9432	12.2681	12.3933	12.3317	12.073	12.3211	11.3059	14.0621	12.1426	12.7606	12.4001	13.6101	13.0325	12.1356	11.4268	13.2727	11.283	11.7339	11.9442	12.8963	12.1274	11.9374	12.5537	12.4276	12.8145	12.3437	13.1114	12.813	12.8405	12.3822	12.2417	12.9643	12.8091	12.6333	12.4276	12.4138	12.2812
RHOQ	12.3982	10.2683	11.6265	11.0296	10.4252	11.5902	10.6358	9.60709	10.5785	9.58754	10.9446	10.7549	9.75002	9.8386	9.02915	8.42073	10.3434	9.52612	10.3003	11.276	9.48271	10.5093	10.3003	9.16335	11.0642	10.2059	11.7025	10.6032	11.0701	11.1004	10.5594	10.5497	10.5424	10.8632	10.4021	11.6343	9.96488	9.93252	10.8453	10.2263	9.7176	10.5859	10.5603	10.2017	10.058	10.4867	10.3891	10.1018	10.0664
MIF	12.3973	11.7597	12.4691	10.8309	12.6469	11.1103	9.62061	11.6972	11.0803	11.9512	14.5551	13.534	11.3271	11.9715	12.3743	11.8525	13.2525	11.851	12.1026	12.6837	13.731	12.2569	11.4101	12.056	12.0146	12.1456	12.4972	12.4806	13.5366	12.8348	10.844	13.323	12.8586	12.7429	12.6105	11.7551	13.3811	11.2952	12.1729	11.1555	11.2701	12.3483	11.798	11.8471	12.9087	12.0362	9.02671	10.746	11.1497
RNF220	12.394	11.5058	12.6051	10.7016	11.4723	12.7346	11.8128	12.2554	13.6631	12.1141	11.438	11.4667	12.6049	13.0472	12.3269	12.4837	12.8355	12.7652	13.4808	11.9599	13.0388	12.3602	12.7084	11.7154	12.0812	12.4268	11.2248	12.1487	10.8682	12.9117	11.9663	12.5163	11.877	12.1604	12.0437	12.1682	11.9494	11.7106	12.4474	12.3741	12.2851	12.0737	12.2703	12.5746	12.6287	12.3318	12.6519	12.2045	12.9435
CRTAP	12.3939	10.6439	12.4746	10.1125	12.279	12.2824	12.864	12.014	12.8017	13.0823	13.3583	12.3919	12.9233	12.9149	13.3014	13.1683	13.633	11.697	13.1297	13.0571	13.2412	11.0739	12.7959	12.2407	12.5507	12.1034	12.847	10.7532	12.2678	10.9285	9.79924	10.862	9.48015	13.1045	9.93803	10.4788	12.2882	10.3262	11.2372	11.3015	8.93435	9.21597	9.2391	9.22946	9.04192	9.49691	9.47312	9.38379	9.46278
PARP6	12.3923	12.0309	12.6141	10.9864	12.0342	12.2382	12.5788	11.9092	12.6475	12.1092	12.6525	12.0489	12.16	12.5342	12.0356	11.6701	11.5835	12.4569	12.357	13.4867	12.9372	12.3971	12.1484	11.9448	11.8562	12.052	12.6574	12.9629	11.9477	12.4901	12.849	14.0843	13.7163	11.7147	12.8631	12.5811	11.9118	12.9801	13.5943	13.1452	12.6532	12.5069	12.7887	12.024	12.3749	12.8447	12.2497	12.5577	12.2914
AIMP1	12.3875	10.3579	11.7154	9.88978	10.3128	13.1603	11.0179	10.7126	10.8291	10.5762	11.2918	10.9029	10.2041	10.0903	11.1649	10.3456	10.5187	9.99144	10.4386	10.084	10.5397	10.0345	10.117	11.5976	11.0271	10.2952	10.8346	9.8536	10.1844	10.4739	9.69934	9.80526	9.69659	10.6422	9.64232	10.0929	11.1795	10.0468	10.8449	10.6155	10.1432	10.1205	9.97351	10.1669	10.0371	9.97256	10.6277	10.2912	9.85448
ARPC5	12.3862	11.7239	12.5088	11.0699	11.4977	11.859	11.7246	12.5667	12.0882	11.3932	12.3605	12.0066	11.9756	11.8872	11.818	12.2962	12.3855	11.7092	11.9914	12.5963	12.0622	11.83	12.1167	12.4858	12.6271	11.6264	11.7587	12.699	12.5114	11.1615	10.8502	11.7869	10.9232	10.6559	13.0597	12.0082	11.6158	11.0206	12.0183	12.2624	11.0388	11.8291	11.4614	11.8686	11.8543	11.6087	10.9661	10.9764	10.9235
CCT2	12.3857	12.7029	12.5567	11.9084	12.2022	12.2815	12.8174	12.841	12.983	12.5382	13.7609	13.0023	12.469	12.6664	12.9157	12.5465	12.7993	12.5109	12.3962	13.0671	13.2259	12.1757	12.4274	12.8505	13.2308	12.565	14.0862	13.0318	12.8048	12.5138	11.9534	13.0645	12.6676	13.8676	12.3184	12.33	13.7106	12.1918	12.4805	12.7506	11.9962	12.492	12.2155	12.1598	12.6247	12.2594	12.1026	11.9922	11.899
SNRPD2	12.3856	12.8371	11.8825	11.0115	12.0186	11.7861	13.5527	12.6362	12.7362	12.1345	13.7684	12.7696	11.7265	12.5145	13.2046	13.0847	14.0712	11.9778	13.1374	12.2361	14.2778	11.5632	11.5108	13.1297	13.1624	12.4918	14.2709	12.3728	13.179	12.3328	10.5721	12.6618	11.5814	13.0423	11.472	11.2771	13.1742	12.095	13.2403	12.3745	11.1901	11.4698	11.3668	11.474	11.6351	11.3425	10.1157	10.6217	10.2689
BUB3	12.3854	11.0153	12.6168	10.8129	11.3639	11.8547	12.2336	11.9925	11.7557	11.6703	12.0478	11.4269	12.4616	12.0295	11.5302	11.8093	12.3005	11.8121	11.607	11.8255	12.6173	11.5379	11.5398	12.4121	11.646	11.9477	11.8227	11.5325	11.1222	11.5113	10.6787	12.4392	10.6261	11.8384	10.6751	11.1678	12.4483	11.196	11.6453	11.4353	12.0729	11.3741	11.196	11.6052	12.6419	11.7266	11.2878	11.4884	10.675
B2M	12.3852	12.9218	12.2059	13.7459	14.4797	12.6884	14.6278	14.5806	12.6317	12.5733	14.0708	12.6102	12.7925	14.0473	14.4329	13.2547	13.3999	13.7054	14.6096	13.4544	13.6435	13.8213	13.997	12.6818	13.5768	13.0603	14.3778	14.0371	13.7872	13.5487	12.2042	12.7352	12.5986	13.0043	14.0759	13.7795	14.3939	13.2543	13.3703	12.3756	11.7952	12.0206	12.2077	13.3332	11.3857	11.8355	12.2378	12.2762	11.3693
PLXNB1	12.3851	11.647	12.0569	13.709	12.4133	12.5798	11.247	10.2427	11.8742	12.0045	11.9762	11.0575	13.1032	12.5887	11.6471	11.8515	10.9652	12.4338	11.6353	12.361	11.3895	11.6889	11.5226	11.4113	12.2015	12.3879	12.0618	11.3929	12.4975	10.988	11.8003	11.5225	12.8134	10.2976	11.173	12.2915	10.8762	12.855	11.9046	11.5888	12.8942	12.2727	12.7407	11.3044	11.5959	12.5296	12.1025	12.0443	12.1833
TMED4	12.3829	11.6382	11.9703	11.8974	11.7547	12.1012	10.8382	11.3739	11.5339	11.669	11.3302	11.3513	11.704	11.4226	11.8687	12.3245	11.6121	11.2781	11.4158	11.8883	11.7018	11.4356	11.4184	11.7034	11.4937	11.2755	11.4372	12.146	11.3143	11.408	11.9368	11.4535	11.0656	11.6261	10.6958	11.7278	11.9788	11.8581	11.9981	11.9979	11.5327	12.0902	11.9217	11.8415	11.4335	12.0425	11.9148	12.1079	12.3702
NDUFA13	12.3814	12.4261	11.8371	12.0888	11.8413	11.6748	12.995	12.7396	11.9942	11.2634	13.0665	11.9246	11.2785	12.1746	12.3928	12.4974	13.6948	11.7587	12.5319	12.2035	13.458	12.182	11.6702	12.1786	12.7558	12.1209	12.8773	12.5164	13.1153	11.8905	11.0733	13.0714	11.8911	12.0284	12.8377	11.1763	12.3827	12.0091	13.4018	12.6166	11.8433	12.0256	11.7763	12.2459	12.3146	11.39	10.6585	11.0529	10.8812
PRKAR1A	12.3814	12.2231	12.7488	12.9276	12.0674	12.5013	11.3639	13.0182	12.3402	13.0135	12.537	11.8952	13.0949	12.1185	12.5552	12.5492	12.5764	12.2475	11.8953	12.8725	12.1884	13.0062	12.6701	13.2507	13.1153	12.5934	12.0868	13.2748	12.3378	12.0221	12.6376	12.7072	11.8207	13.0648	12.6865	13.0424	12.9856	12.1861	12.7264	13.2496	12.8626	12.5191	12.4642	13.3897	13.4465	12.5671	13.8929	12.9628	13.6806
BCAP31	12.3776	11.7185	12.238	12.0135	11.1873	12.167	11.9228	10.7879	10.8967	10.4559	11.2863	10.1334	10.3566	11.1658	10.8874	10.2784	10.654	10.9855	11.0543	10.9827	11.1341	11.1921	10.6951	11.1869	11.2911	10.8942	11.9398	13.2664	11.9831	11.4362	12.5579	13.1573	11.6739	12.1769	12.2239	11.6151	12.7736	11.9714	13.1266	13.4079	11.6308	12.0464	11.9436	11.872	11.7026	11.5336	11.0137	11.417	11.3285
ITM2B	12.377	12.9611	11.7353	14.4045	11.9821	12.9379	12.3753	13.8075	12.894	11.842	11.9828	11.5208	12.3888	12.4989	12.8655	12.2239	12.7896	13.4731	12.9538	11.8213	12.5838	14.2672	12.5881	12.8669	12.3901	12.5061	13.7727	12.8866	14.5759	11.7571	12.216	12.0142	13.1997	12.5507	13.5023	12.183	12.3447	13.3207	12.1264	12.2462	13.9954	12.3958	12.0122	13.3186	12.8269	12.9539	12.4035	12.7462	12.3113
C1orf21	12.3751	11.3443	12.3386	9.91278	10.0186	11.4869	9.69869	11.4301	11.7926	11.7305	12.5705	11.793	11.4571	10.9298	11.3939	11.5054	12.2418	10.6877	10.8416	12.2112	11.9319	11.1112	11.2519	11.8148	11.6371	11.1572	12.0307	11.4763	10.9906	10.2362	11.2587	11.2514	9.8953	11.9908	12.3124	9.78313	13.1807	7.91682	11.3494	10.9274	9.72016	11.4069	11.0315	9.67483	11.2693	9.67905	10.1711	10.2133	9.98428
ELOB	12.3738	12.7825	11.627	12.2799	12.0631	11.63	13.2377	12.4676	11.5376	11.531	13.4204	12.1367	11.8508	12.252	12.905	12.2946	12.8143	12.497	12.4316	12.6087	14.1156	12.1191	11.5374	12.6016	13.1258	12.279	12.5174	12.7404	12.9627	12.7018	10.9205	12.4758	12.6271	11.3545	12.6577	11.3965	12.7082	11.3486	12.891	11.7948	11.7872	12.2323	11.9601	12.0921	12.2577	11.8629	10.1035	11.1969	10.865
TBC1D1	12.3736	10.1471	11.8499	11.5496	10.7398	10.4026	8.79404	10.5501	11.9186	11.3678	12.1512	11.6761	10.117	11.9733	11.5514	11.0075	11.2327	10.929	11.8199	11.7488	11.6236	9.97419	11.9373	11.8418	12.3725	10.9281	10.8044	9.73034	11.5735	10.0443	10.64	9.23625	10.8165	9.28964	10.5238	9.627	9.99196	8.57079	11.0638	10.124	10.4671	11.4403	11.6929	10.4463	11.0374	11.8136	11.787	11.134	11.3024
FADS1	12.373	10.9881	12.9078	11.1197	10.5286	11.8707	10.6182	10.9858	12.0705	12.0445	12.6566	12.0749	11.956	11.1901	11.3809	11.4302	11.2691	10.652	10.7459	12.3161	11.7372	10.2693	11.2878	12.0243	12.4978	11.2007	12.0646	11.1324	10.6929	12.2163	11.3474	11.1873	10.8684	10.9081	10.917	10.5061	11.9393	10.1791	10.5152	10.8671	10.4152	10.9266	10.7824	11.4552	11.4341	10.9287	11.2344	11.4593	11.1129
GOLGA2P7	12.371	11.862	13.3335	11.6258	12.947	11.5862	12.6748	11.3287	12.1547	13.055	12.9449	12.5205	12.3845	13.1456	11.8397	11.6701	12.1062	12.4062	12.554	13.6506	13.0969	11.8092	12.5759	12.2767	12.6753	12.4097	10.6967	10.8663	11.0134	11.4967	12.0206	10.9214	11.0847	11.1586	10.8426	11.6951	11.7926	12.2034	11.6127	11.1027	11.7245	10.6204	10.9965	11.5322	11.3027	11.4234	11.2641	11.4275	11.6413
SH3PXD2A	12.3704	9.39986	11.6742	13.329	9.97088	12.1414	11.3873	11.9333	11.2952	12.3232	9.52333	12.2876	11.2903	10.9326	10.4279	8.95663	12.205	11.4123	11.0731	10.8503	9.40226	11.8186	11.5369	10.4074	9.2582	12.012	10.7994	10.3046	9.36625	11.7846	11.9645	10.3169	11.5365	10.4873	12.2162	10.8726	9.13424	11.9123	10.4227	10.6032	13.3649	11.3179	11.7071	12.5496	13.1961	12.9066	12.6748	12.7089	11.3686
DDX1	12.3703	11.7613	12.2569	11.573	11.3244	11.9387	11.8903	12.5747	12.471	12.4081	13.0505	12.5367	11.8817	12.5463	12.2455	12.1523	12.8848	12.3528	12.2097	13.1819	12.6137	12.287	12.2295	14.072	12.7521	12.2478	12.2776	12.6896	12.1444	12.0566	11.7367	13.5033	12.0268	12.505	11.955	12.2871	12.7171	12.1781	12.8978	12.5073	11.9746	12.06	11.9795	11.8475	12.2643	11.829	11.8685	11.6493	11.6862
RAB6A	12.3687	12.1206	12.5426	12.2827	11.5179	12.1791	11.982	12.7605	12.3875	11.7059	12.4402	11.9615	12.4019	12.1126	11.8321	12.1492	11.8515	12.5857	11.4584	13.1281	11.9302	13.0011	12.6489	12.5394	12.4028	12.2826	11.6193	11.5305	11.7373	11.3136	11.8244	11.279	12.3055	11.5497	13.4109	11.1956	12.0974	11.5985	11.5843	11.5556	12.4385	12.0035	11.8217	12.6562	12.6026	12.131	12.3885	12.1252	11.7463
XBP1	12.3677	9.53309	12.0783	10.2095	10.0258	11.988	11.7163	10.6674	10.5968	11.2472	11.3767	11.5194	11.5475	10.4478	10.4987	10.4472	11.2089	10.1995	10.3876	10.801	11.0348	10.2261	10.4592	11.9599	11.2499	10.2732	10.0589	10.4678	11.511	10.4869	10.8554	11.0436	9.68984	11.7228	9.81884	10.5899	12.1928	10.0859	11.5158	10.3062	9.59233	10.2969	10.0285	10.7227	9.98741	9.83297	9.01015	10.2231	9.14724
CTBP1	12.3672	12.4461	12.1002	12.1163	12.368	12.4525	12.3792	12.2507	11.6653	11.801	12.4911	12.4027	12.4332	12.5819	11.8405	12.4649	12.0477	12.506	12.136	12.3764	12.2754	12.9095	12.3338	12.0223	12.9329	12.2587	11.162	12.4607	11.9144	12.1457	13.0824	12.1108	12.5547	12.1003	12.6668	12.0552	12.83	12.1153	12.2701	12.0403	12.7236	12.6387	12.5608	12.6154	12.5061	12.6342	12.5217	12.6705	12.9206
CNTNAP2	12.3647	13.1882	14.1261	7.19688	11.1941	12.0903	6.80831	10.0633	9.63913	7.81296	8.05736	7.63899	8.26835	9.62719	8.84114	7.9491	8.30369	11.1121	9.56321	12.0124	8.59118	11.0793	9.52252	8.90974	9.19829	9.78752	11.4739	13.3313	7.11617	9.10986	12.8818	11.5206	12.3219	11.7219	12.9901	12.1791	11.3165	12.7384	14.5028	13.8113	10.549	14.0522	13.7663	14.0936	11.9927	14.7431	14.9039	13.8652	14.8123
G3BP1	12.3645	11.419	12.7895	12.0319	11.5064	12.6366	11.5541	12.4893	12.7808	13.6135	12.935	12.9643	13.1697	12.3072	12.5497	12.5222	12.8962	12.0257	11.5288	12.1398	12.4728	11.1568	12.3248	13.0792	13.2112	12.7676	11.8889	10.9084	11.9626	12.1185	12.2121	11.749	10.8883	12.8819	10.6347	11.7014	13.8193	12.2933	11.567	12.6242	11.0402	11.6086	11.4061	11.6527	12.4775	10.8601	11.8025	12.1107	12.2733
LPCAT1	12.3635	12.8043	10.526	11.9117	12.1444	11.9979	11.5105	11.0833	11.5794	11.7315	12.1153	11.2384	10.7014	11.7494	10.7432	13.4337	11.2945	11.9829	10.5841	11.5051	12.0048	11.6331	10.8926	11.7478	11.8055	11.2061	12.7867	13.864	11.2143	12.6544	13.8795	14.0336	12.4319	14.12	12.2378	12.4721	14.2019	13.4304	14.4434	14.5241	12.3019	13.8439	13.7175	12.0204	11.9876	12.0602	12.0063	12.2438	12.0653
STT3A	12.3628	11.2367	11.78	11.1858	11.4481	12.3393	12.136	11.1691	12.0254	11.8456	11.903	11.4278	10.8036	11.2336	11.9707	11.4322	11.5307	10.8192	11.2395	10.854	11.4839	10.8815	11.3511	11.4719	12.4897	10.9604	11.5061	10.7331	11.7297	10.9274	11.106	10.6708	10.2648	11.5373	10.1627	10.7881	12.0812	10.6549	11.4701	10.7518	10.4466	10.8593	10.6445	10.7363	10.8766	10.8849	10.5851	10.7329	10.432
HM13	12.3622	11.632	11.297	10.9142	11.7246	12.0833	12.3406	10.8046	11.0554	11.1558	12.289	11.5412	11.1774	11.1762	11.3386	10.8372	11.3217	11.0548	11.5055	10.7784	11.8589	11.0671	10.8077	11.3192	11.1982	11.0991	11.6301	11.2959	12.0277	10.4239	11.4417	11.5626	11.3246	12.1444	11.2613	11.3528	12.2675	11.7118	11.5354	11.3136	10.9244	10.937	11.0494	10.6813	10.7724	11.0242	10.459	10.7074	10.9351
DCTN4	12.3621	12.103	12.4336	11.9405	11.5655	12.3181	11.155	12.4932	12.6327	12.6563	12.324	12.493	12.8404	11.9263	12.3631	11.8007	12.0139	12.2783	11.9178	12.44	12.35	12.1118	12.1726	11.6811	12.8098	12.542	12.5825	12.4808	11.3806	12.1559	13.2931	12.9522	12.4673	12.8714	12.0985	12.2418	13.2618	12.8577	12.2023	13.126	12.7305	13.1333	12.7722	12.7475	13.0318	12.5256	12.9034	12.979	13.2222
RBM15B	12.3619	11.7331	12.7357	11.1571	11.8238	11.7519	11.6066	11.6973	11.683	11.8879	12.4024	11.3235	12.9435	12.5707	12.0229	12.7245	11.8339	11.7152	11.48	12.8821	12.2085	11.5514	11.3431	12.1765	12.5791	12.049	12.0936	12.105	11.5969	12.2777	11.4732	11.8528	11.6136	12.0598	11.4724	11.8604	12.3448	12.5834	12.7571	12.6991	11.767	11.8683	11.8355	11.819	12.2522	12.1055	11.6639	11.6988	11.7631
CUBN	12.3604	7.04656	10.5216	9.65373	8.29535	11.0392	5.76042	7.76558	6.8577	7.62791	6.1832	5.29822	7.15969	7.08412	6.60194	5.75061	5.89409	7.07774	7.97684	6.89262	5.56645	8.14591	7.16788	6.53115	5.13331	7.92807	7.5912	8.51976	7.23806	9.22813	8.63519	6.77048	7.73371	7.99546	11.04	5.84031	6.66722	7.67739	8.82075	8.49226	7.67772	9.36779	8.25227	8.58427	7.02625	9.7369	11.4782	9.77243	7.98713
SRRT	12.3588	12.0447	12.2671	12.2006	12.4734	12.5392	12.9357	11.1738	12.7597	12.4156	12.5936	12.8481	12.379	12.9785	12.1766	12.3741	12.1789	12.6119	12.8234	11.7084	12.6655	12.1488	12.2424	11.5578	12.2517	12.248	12.5309	12.1904	11.8576	13.0267	12.6486	12.227	12.661	12.0653	11.9772	12.6979	11.9199	12.5776	12.2905	11.7889	12.864	12.8503	13.399	11.9045	11.82	13.0662	11.9888	12.7684	12.8772
LMO2	12.358	9.12504	12.4038	8.50229	9.05292	11.7342	7.84558	9.68435	8.05289	10.1845	10.2715	7.43261	9.57889	11.069	8.57264	6.87995	8.48952	10.1457	9.45154	8.55096	9.59547	9.97617	9.85293	7.4814	8.86379	11.5549	11.5032	10.0782	9.87211	10.2549	8.70042	6.27403	10.1695	8.32378	10.5067	11.011	7.57159	7.13032	8.72759	8.43281	9.97695	9.17712	9.34706	10.1589	8.96869	9.51278	8.76142	8.23456	9.71774
PPP1CC	12.3567	12.0064	12.6043	11.676	11.5604	12.309	12.5267	12.787	12.9375	12.4705	12.9302	12.7468	12.6754	12.4538	13.0144	12.8207	12.837	12.2064	12.3139	12.2514	12.771	11.5524	12.2773	12.8389	12.9913	12.4271	13.8285	12.8509	13.4852	12.9397	11.8503	12.5347	11.6442	14.3301	11.8673	12.8238	13.1195	12.3731	11.8654	12.7315	12.274	12.6343	12.3034	12.2069	12.5504	11.9902	12.2647	12.805	11.8808
STXBP1	12.3558	12.6487	12.6213	10.5108	11.0974	12.8382	10.6906	13.8244	11.5146	11.076	11.0632	13.2041	11.3983	12.5487	11.3268	11.3428	11.085	13.5992	12.0781	13.2148	11.2708	14.9754	13.1753	12.0657	11.2714	12.7149	11.1776	13.0975	9.4091	12.6828	13.5055	12.9285	13.3669	13.0564	14.8445	12.7667	12.3465	11.9538	12.3279	12.7235	14.2463	13.5913	13.7773	13.8212	13.6232	13.7163	13.8131	13.7175	14.5608
SRSF9	12.3543	12.7037	12.3877	11.8785	12.4379	12.2734	12.4926	11.9527	12.5234	11.5489	12.8437	12.3633	11.9715	12.6606	12.3968	12.3196	12.551	12.1479	12.3418	12.0139	12.856	11.9635	11.8167	12.6159	12.5596	12.0318	12.7164	12.2888	12.3108	11.8743	11.7034	12.3685	11.1122	12.1749	11.4938	11.6329	12.2317	11.7056	11.5787	11.8993	12.5034	11.8421	12.0868	11.7189	11.9869	12.1631	11.9698	12.0586	11.9364
MED28	12.3536	11.0123	12.3596	10.5788	11.9353	11.8725	11.526	12.116	12.3182	12.469	13.1859	12.9056	12.735	12.1305	13.3892	12.944	13.6783	11.5162	12.4965	11.9305	12.8917	10.9546	11.6087	13.0939	12.8416	11.9162	10.7292	12.0829	11.477	11.7574	11.4513	11.8042	9.65897	11.971	10.3917	11.211	12.6818	11.3057	12.4237	12.0326	10.8251	11.6001	11.2509	11.4081	11.6256	11.0889	11.841	11.4587	11.3732
MTHFD2	12.3533	9.22526	12.5558	7.74555	11.0453	12.5472	11.3102	12.3698	12.1098	12.9629	13.9452	13.3969	12.4832	11.2337	12.0217	10.8755	11.6136	10.3015	10.868	12.1242	12.045	9.91337	11.5882	13.4079	12.2952	11.4811	10.244	10.7151	10.1456	11.752	8.97443	11.5766	10.2156	13.0727	9.54813	10.4695	13.1453	9.76737	10.7512	8.88869	8.11949	9.42803	8.82179	10.1566	8.85572	9.1918	9.32497	9.0356	10.2794
CCDC14	12.353	11.3829	11.9587	12.2261	11.7027	12.1579	12.1141	10.3526	12.0853	12.5128	11.9858	12.5276	12.0973	11.7807	11.055	11.6247	10.8933	11.2615	12.0613	11.6934	11.2652	10.2236	11.6953	11.6373	12.2468	11.8354	12.4736	11.1809	11.9749	11.801	10.98	10.3939	11.9619	11.3884	10.7243	12.0959	11.4424	12.723	12.0769	11.4896	11.502	11.385	11.464	11.0282	11.8639	12.293	11.7861	11.7748	11.1806
CCT8	12.3525	12.8476	12.5978	11.6441	12.4992	12.5152	13.5868	13.1534	13.3041	13.4349	13.8788	13.3999	12.8636	13.0265	13.5466	12.9112	12.6174	12.5377	13.0959	12.9578	13.3259	12.159	12.4042	13.3137	13.7289	12.5676	13.7151	12.4811	13.1034	12.468	11.1725	12.9044	12.3841	13.9789	12.1337	12.2138	13.6273	12.1718	12.637	12.2651	12.0242	12.0047	11.6707	12.1133	12.2894	12.0408	11.6014	11.5505	11.6662
KCNK3	12.3517	7.12234	9.84238	4.27781	5.91997	11.4316	5.0321	10.0375	7.50028	9.34788	8.82214	8.92873	7.66091	7.88977	8.23939	5.24746	9.33636	9.07889	7.09605	9.0916	10.1098	10.4271	7.92754	7.99173	8.29507	7.77364	7.54776	11.6293	7.41737	11.7571	11.9378	11.4609	9.16276	11.2966	11.0652	11.146	10.3426	10.2369	10.532	11.1652	9.55646	10.775	10.5374	10.4975	9.86035	9.43439	9.32022	8.63745	9.73666
MFAP2	12.3512	10.5179	13.1755	8.39861	11.0005	10.8133	8.53044	10.8373	10.1242	8.15817	10.2635	8.07157	10.8357	12.241	10.2436	9.58039	11.3094	11.0867	11.4829	12.0936	11.0601	11.0184	11.4467	9.01465	9.91501	11.8406	11.3245	10.9855	11.8902	11.262	10.6801	10.2007	10.6777	7.75727	8.28396	11.0552	9.46769	11.2222	11.9325	11.5679	11.147	10.0609	10.3812	10.5747	11.8473	11.6013	10.8126	10.5326	10.7286
BANF1	12.3509	12.6832	11.8298	12.2612	11.8149	11.7561	13.1359	12.0676	12.2652	11.5879	13.2324	12.2	11.6999	12.2201	11.9371	12.1331	12.6425	12.2773	12.3944	11.6544	13.4793	11.7577	11.51	12.1093	12.7527	11.8042	12.8457	12.3087	12.5296	11.8097	11.3731	12.3922	12.8976	11.4855	11.7983	10.4799	12.2768	11.5097	11.9638	11.5054	12.0233	11.6872	11.6245	11.7145	12.1077	11.5556	10.5527	11.2822	10.9326
SNRPN	12.3499	13.4661	12.0614	11.6236	12.5571	12.178	12.4353	13.3524	7.49191	11.2879	12.9115	12.7879	12.9447	12.5396	12.9798	12.4229	12.8319	12.9894	12.9041	13.7883	13.6266	14.082	12.3973	13.0731	12.3621	12.4011	12.1613	12.8495	12.3027	12.3479	11.9079	13.2	13.3031	11.9786	13.9435	12.3559	12.8466	12.494	12.3235	12.1056	13.9823	12.8712	13.0226	13.5799	13.4697	12.8349	12.4257	12.7785	12.8659
SRSF10	12.3473	11.6217	12.7717	11.7812	11.8975	12.384	11.5567	11.8329	12.2517	12.6541	12.3253	12.3479	12.5814	11.7575	11.9199	11.8817	12.1592	11.8445	11.6543	12.0368	11.545	11.3411	12.1504	12.7494	12.5847	12.3755	11.4521	12.1749	11.1523	12.2987	12.0733	12.3102	11.9656	11.9702	11.1483	12.253	12.3356	12.3174	11.9553	12.0678	11.5751	11.898	11.6196	11.7334	12.1486	11.881	12.8411	12.7424	12.4418
SOCS2	12.3466	10.0444	12.6365	10.5441	9.78443	12.1906	10.5024	11.3668	10.9175	7.42284	9.82171	10.9284	9.38401	10.0603	8.87519	8.99214	9.99921	9.99721	10.9921	11.047	10.5875	10.6979	11.3616	9.20294	8.46223	10.6564	9.48373	10.3187	9.18643	9.70437	8.64921	9.25792	9.07233	7.76014	11.2683	8.74594	7.26289	7.61196	10.0187	9.46553	10.9197	10.0828	10.0602	10.5954	11.0069	10.4066	10.1556	9.77118	10.0618
DSTN	12.3447	12.201	12.49	12.7589	12.5742	12.0485	11.5274	13.1689	12.1867	11.9855	12.3861	11.67	11.5118	12.6465	11.3069	12.2131	11.2045	12.5749	11.9581	12.5117	12.9868	12.9305	11.9513	12.2553	12.4683	12.2987	12.8134	12.3653	11.8932	11.1615	12.0078	12.9304	12.0103	12.9114	12.9243	12.5279	13.4325	12.3893	12.4317	12.7009	12.2308	12.025	11.8681	12.3802	12.6082	12.0938	11.984	11.6663	12.0222
MAP6	12.3431	12.249	13.1908	13.0466	12.2507	12.1064	11.195	12.1255	13.3999	11.2096	11.725	12.61	12.5372	12.5426	11.8499	11.7758	12.7271	12.6441	12.7973	13.3949	12.7229	12.4986	13.0916	12.9621	13.2715	13.2085	10.7695	11.0071	9.2189	10.3592	12.1335	9.12371	12.5362	9.37234	12.6425	8.93045	9.44899	10.5035	10.647	11.0842	12.382	11.0679	11.5362	12.2737	11.6183	12.2358	11.9906	11.6197	12.7506
TM9SF3	12.3418	12.2571	12.3822	12.4739	11.6634	12.4172	11.9	12.1961	11.4571	11.4856	11.1678	10.8302	12.0312	11.4155	11.2858	11.687	11.4649	11.6898	11.1782	12.0481	11.2619	11.7375	12.002	12.2925	11.4007	11.6785	12.5939	11.6894	12.0185	11.4225	11.2629	11.3056	11.9329	11.6864	11.7244	11.9153	12.3003	11.6013	11.8246	11.8319	11.8188	11.7957	11.4619	11.9702	12.0943	11.8233	12.413	11.9428	11.0739
DDOST	12.3417	11.8965	12.0543	11.5002	11.9866	12.0446	12.8493	11.8902	12.1038	11.7452	12.6612	11.7265	11.7725	11.8941	12.2165	12.1347	12.1957	11.4755	12.2645	11.5638	12.5031	11.5368	11.437	11.8254	12.4551	11.6011	12.2094	11.7959	12.9328	11.972	11.3687	12.0944	11.015	12.8924	11.2818	11.427	13.1003	12.0967	12.2256	11.7836	11.3318	11.2177	11.0718	11.3787	11.2513	11.1763	10.9219	11.2271	10.9887
BRD2	12.3414	12.7372	12.2757	12.7091	12.8397	12.2962	13.0699	13.0629	13.3544	13.3518	13.0181	13.5736	13.0443	13.1517	13.2599	13.2677	13.0508	13.0172	13.2094	13.0616	12.7598	13.0332	12.9902	13.291	13.1206	12.7783	13.2421	13.765	12.4857	12.997	13.3868	13.7891	12.4634	13.7422	12.807	13.0173	13.6562	12.9942	13.2899	12.9612	12.7546	13.0824	13.0848	12.4339	12.7821	12.4946	12.7665	12.7334	13.1049
ELAVL3	12.3399	11.2304	13.1332	4.8918	11.1859	11.3	7.50149	13.158	11.7107	13.0238	12.646	12.9489	13.1022	12.3878	12.4741	12.0523	11.3738	12.7385	11.3025	13.5684	12.0827	13.5585	13.0207	12.875	12.7934	12.6461	9.50451	8.3796	6.37971	8.28078	10.2121	7.40028	11.3997	8.57822	12.7371	10.2211	5.61965	7.04351	9.1037	9.56838	11.5812	11.1177	10.9374	12.3177	13.2568	12.4462	12.3768	10.863	12.0365
IGSF9	12.3398	8.94099	11.6995	8.14392	10.3097	11.8032	4.99603	8.61952	10.4143	11.7795	11.2243	11.5664	11.0572	10.0135	9.97017	10.3746	7.73063	9.34889	9.99455	8.5528	10.1305	7.74982	9.70455	9.74864	10.7019	10.1751	12.0019	10.9446	11.5263	10.3733	12.6134	10.4523	10.5331	10.805	8.35158	11.4607	7.99635	11.538	10.4396	11.3102	8.67562	12.0681	11.8637	7.80552	9.34275	8.45963	8.79288	10.4237	6.88031
EIF1AX	12.3389	11.5309	12.2204	11.4069	10.6429	11.9431	11.4632	12.7887	11.7471	12.3118	12.4876	11.8772	12.5809	11.8196	11.9214	12.0804	12.7051	12.331	11.294	12.8911	11.6928	12.1378	12.0707	13.1529	12.8727	12.1532	11.1726	12.419	10.9458	11.23	11.6428	11.6088	11.3037	11.9826	11.5121	11.8298	12.9672	11.3912	12.4868	12.7189	11.8591	11.5932	11.336	11.7572	11.8984	11.2901	11.803	11.7369	11.0242
KHSRP	12.3374	12.2147	12.6681	12.1497	12.5282	12.5355	12.2619	12.2401	12.3912	12.7344	12.6227	13.0422	13.1707	12.4227	12.611	12.4384	12.8476	12.2721	12.3016	12.2039	12.5673	12.319	12.5844	12.5271	12.9881	12.84	11.2814	12.0634	12.0371	12.8163	12.7666	12.8424	12.0013	13.2571	12.209	12.4523	13.6816	12.8703	12.2023	12.334	11.997	12.5498	12.1218	12.4255	12.6334	12.6701	12.3784	12.9078	13.005
UBE2I	12.3359	11.7839	12.2936	11.3005	11.9701	12.026	12.2639	11.8554	11.9449	12.3145	12.9491	12.7541	11.9882	12.4526	12.2838	12.3136	12.3777	12.1842	12.0312	12.07	12.4356	11.6916	12.0942	12.6248	12.7974	12.1056	11.6496	11.8048	11.5826	12.1399	11.4048	11.838	11.444	11.5144	11.1976	11.5148	12.2448	11.6171	11.6176	11.0987	11.617	11.9284	11.8591	11.7178	12.1059	11.9895	11.2844	11.9542	11.4381
NAPA	12.3356	11.7787	11.2622	11.7747	10.844	12.2156	12.1568	12.8029	12.0981	12.8702	12.8546	12.5951	11.9208	12.8758	12.3527	11.9346	13.2949	13.0658	12.5533	12.4286	13.3509	13.7131	12.4133	12.8733	12.4016	12.6411	11.1711	12.034	11.3574	11.719	12.3044	12.333	12.4938	12.0835	12.6118	11.5776	11.8521	12.2218	12.2744	12.1414	12.3328	12.1391	12.0139	12.1017	11.8419	12.1006	11.353	12.2276	11.9903
ATP5F1E	12.3334	13.1214	11.7973	12.6162	12.3795	11.6049	13.2882	13.3793	12.6452	11.8958	13.9661	12.43	11.4081	13.2529	12.7104	12.3803	13.0615	12.7545	13.2756	13.0978	14.5085	12.7239	12.2328	13.2735	13.6969	12.6717	13.8577	13.6754	13.2232	12.302	11.6724	13.5393	12.4798	12.5851	13.51	12.5468	13.3543	13.1185	13.8186	13.3683	11.8466	12.0177	11.6679	11.9977	12.2165	11.811	10.6754	10.886	10.7173
LMAN1	12.3319	10.7588	12.1194	10.8786	11.2014	12.2284	11.1973	11.167	11.9324	12.364	11.7526	11.6161	11.5861	10.8837	11.7435	11.132	11.6067	10.9772	10.4539	11.4	10.4079	10.7987	11.5445	11.5178	10.933	11.4078	11.7189	12.3486	11.8927	11.4803	12.5863	12.1773	10.9433	12.9002	10.3609	12.1766	13.0152	11.7771	11.9307	12.6219	11.0442	11.814	11.468	11.1424	11.125	10.5799	12.3037	11.8358	12.4518
SMARCB1	12.3314	7.49625	12.0944	11.748	11.4202	12.3421	7.68425	12.457	12.2654	12.7667	12.7908	12.6706	12.744	13.2721	13.4049	12.6376	13.9035	12.8795	13.5713	12.6	13.7338	12.6285	12.403	13.0076	12.0546	12.5086	11.6188	12.861	11.4753	12.1476	12.4652	13.4725	12.1995	12.7829	11.7714	12.0757	12.7354	11.979	12.0916	12.1581	13.0107	13.2195	13.1072	12.757	13.1536	12.6635	12.5702	12.5263	12.6399
CLASP2	12.3299	13.0121	12.7044	12.7985	12.7475	12.8291	9.72566	13.44	12.8106	12.9174	12.081	12.0563	13.7941	12.6598	12.6867	13.2144	12.179	12.6221	12.7624	14.3524	12.1753	13.3294	13.4606	13.181	12.9046	13.0538	11.8501	13.1391	10.1647	13.1103	13.3478	11.9607	13.2674	12.8128	13.5357	12.6261	12.1108	13.9337	12.9195	13.5146	12.5333	12.9759	12.9051	12.8333	12.3388	13.1687	14.0547	13.7349	13.6876
VDAC3	12.3276	11.9438	12.6521	11.4481	12.2036	12.2755	13.2896	12.7691	12.4657	12.502	12.0956	12.4017	12.1333	12.3659	12.1027	12.0581	12.1445	12.1266	12.1764	12.6639	13.1432	12.2783	12.2094	12.1678	12.8709	12.2147	12.3761	11.482	11.7913	12.2029	11.0679	12.7946	11.7942	11.9104	12.2393	11.8845	11.4307	11.6439	12.0938	12.1465	12.1682	11.1793	11.1487	11.9734	12.5421	11.666	11.1838	11.0504	10.8114
MBTPS1	12.3263	12.0451	12.1123	11.8151	11.7249	11.9767	12.2799	11.5547	11.8662	11.6707	11.6406	12.0738	11.9748	12.0632	12.0005	11.8579	10.8098	10.9319	11.7548	11.8315	11.2383	12.2337	11.9076	11.8221	11.8068	11.6575	11.6419	10.984	12.0171	11.5319	12.0869	11.9073	12.1338	12.0623	11.0411	12.3417	11.7792	12.2958	11.7435	11.9659	12.1275	12.3739	12.2027	12.2183	11.806	12.4594	12.326	12.9495	12.1129
KDM5C	12.3263	10.929	12.2689	11.6929	11.8986	11.8464	12.0027	12.0307	11.9132	12.1984	11.9563	12.2237	12.3559	11.6677	11.8271	11.4411	11.7461	12.3184	11.8039	12.5426	11.0566	12.1455	11.8486	11.8996	12.375	11.9192	10.7012	12.2399	10.7976	11.3873	12.1603	11.4859	11.4872	12.0372	11.5799	12.4361	12.3607	11.899	11.8721	11.7998	11.8814	11.703	11.8255	11.7336	11.5603	11.6118	11.9504	12.088	11.4709
FASN	12.3257	12.7131	12.4145	12.1218	13.2583	12.4407	13.0888	11.097	11.5028	12.4772	14.4431	13.0112	11.6906	12.2704	11.6511	11.4791	11.4401	12.5236	11.6527	12.57	11.4816	12.7958	11.1816	12.488	12.8705	12.287	10.4951	10.9527	11.7969	13.9117	12.3685	12.3776	11.6661	13.435	13.1348	12.5919	13.1682	11.6038	11.5847	11.5677	12.1967	11.8628	11.9278	12.4411	13.2094	13.0977	11.4137	12.4814	12.9108
CEP164	12.3253	10.5484	11.8949	11.1093	11.6302	12.6618	11.032	10.363	11.6509	11.0926	10.5506	11.3912	10.4144	11.4067	10.5956	10.2161	10.322	11.1775	11.525	10.8876	10.3197	11.4833	11.5544	10.4638	10.5299	11.3152	10.6729	10.4518	10.8886	11.9017	11.747	10.5851	12.3783	10.3676	11.5258	10.9273	11.0501	10.6371	10.4606	10.2125	12.2057	11.2827	11.7759	10.6786	10.7642	11.4975	11.7738	11.4084	11.3785
C12orf57	12.3245	11.8069	11.1869	9.92346	12.1941	11.9056	12.4793	12.7096	12.3766	12.1081	13.0761	12.3526	12.1889	12.6544	13.2049	13.1775	13.3915	12.0264	13.1747	12.8264	13.7759	11.8969	11.8759	12.3887	13.8987	11.8584	11.403	12.2235	11.6209	11.1831	10.6949	12.8402	11.0091	11.9781	11.7782	10.5469	12.3886	10.3803	11.4812	11.2959	11.2271	11.3198	11.1798	11.2887	11.9816	11.4833	9.86228	10.5183	10.4181
TMEM45A	12.3234	9.21829	11.2415	8.55234	9.24653	11.0017	8.3453	10.1137	9.8092	10.3259	9.09593	9.8146	9.2094	9.13291	10.0995	11.3932	10.0725	8.98995	9.71803	8.36152	9.59732	9.00883	9.24098	9.78921	9.7695	9.56458	9.42743	9.67886	8.98246	9.57483	9.24659	8.15188	8.01317	8.67591	8.91666	9.37561	8.28954	8.62864	9.75659	9.22297	9.23168	9.12491	9.09856	8.45144	8.60529	9.31134	9.5025	9.33717	9.13482
NCBP2	12.3228	12.2674	11.9207	11.8329	11.5625	11.9796	11.8128	11.5907	11.7302	12.5803	12.8011	12.8339	12.4153	11.7239	11.7808	12.3281	11.8496	11.7428	11.1766	12.6912	11.8896	11.355	11.4381	12.4052	12.2747	11.8774	12.5712	12.5228	11.6227	12.1196	11.2848	11.6965	12.3616	12.12	11.7095	11.8359	12.514	12.4115	12.3932	12.2392	12.1967	11.7263	11.5807	11.72	12.0018	11.8694	11.9318	11.4432	11.6735
ZC3H7B	12.3209	11.2768	12.5185	11.8328	12.2132	12.826	11.5983	12.5531	12.0951	12.8021	12.3638	13.3521	12.5888	12.4855	12.7939	12.7064	12.2372	12.1201	12.5421	12.6354	12.6755	12.5383	12.49	12.3442	11.527	12.4127	10.8063	12.1202	11.7748	12.0036	12.925	12.3185	11.7909	13.0102	12.7415	12.2253	12.9529	12.4655	12.2755	12.1823	12.8197	12.4604	12.3706	12.8656	12.5806	12.5696	12.5197	12.8277	13.1119
DDAH2	12.32	11.8305	12.7382	12.2763	12.3161	11.2106	11.2767	12.3613	12.0746	12.1633	12.594	12.4614	12.757	13.4688	12.8872	12.8474	13.2896	12.8319	12.9696	13.1088	14.0914	12.0524	12.7087	12.1631	13.3489	12.9267	13.1941	13.0816	12.184	11.356	12.1739	13.2583	13.8032	11.1239	11.184	11.0201	12.3452	10.041	12.629	12.3161	12.7144	13.65	13.5444	12.7043	13.443	13.5979	12.5658	12.6237	13.0954
RBFOX1	12.3199	7.15446	12.2682	11.0968	6.54854	12.2916	6.23036	11.0757	10.8117	10.6551	11.1677	11.6225	11.8281	8.55559	9.9474	11.9145	9.4043	10.2869	7.8828	10.9898	9.76537	11.9157	10.713	10.3163	10.8043	10.1793	8.69964	9.13719	9.397	11.1363	9.23893	6.98856	11.1925	8.23125	11.9634	10.5709	6.69589	8.5488	8.35476	7.88809	13.3545	9.58023	9.59673	13.0077	12.8235	13.4963	12.7182	10.1763	8.74369
CAPZB	12.3183	12.0871	13.1791	12.395	11.9157	11.9669	12.6164	12.2866	11.7374	11.678	12.6251	12.6414	12.094	12.294	12.0192	11.9816	12.4376	12.0491	12.3314	12.1164	12.9018	12.2513	12.3223	12.2846	12.6779	12.1818	11.7152	12.5744	12.4311	11.6493	12.0676	12.893	11.8467	12.3878	12.4933	11.3776	12.7515	12.0867	12.2592	12.2617	12.1312	12.2343	11.8772	12.3184	12.411	11.9369	11.777	12.1905	11.7664
RHOBTB3	12.3173	10.6011	12.4193	12.2145	11.5907	12.3824	7.97539	12.6121	13.2169	12.9253	12.3403	13.0804	12.3608	12.1151	12.0618	12.2079	12.203	11.9857	11.3196	11.7329	12.1363	10.0756	12.8872	13.5433	13.2951	12.3959	12.9279	11.8581	11.2765	11.2591	11.6677	11.2997	11.1179	12.4258	9.36576	11.5655	13.2618	11.2264	11.3576	12.3603	9.61747	11.4652	10.8641	10.6565	10.63	10.2078	11.3614	10.7381	11.3048
C1orf43	12.317	12.0539	12.5611	11.4778	11.937	12.1094	12.6868	12.6784	12.4205	12.4081	13.2054	12.5847	13.0348	12.1471	12.8223	12.7687	12.6055	12.148	12.3903	12.5179	12.7992	12.2564	11.8434	12.7224	12.4577	12.1222	12.8773	13.1216	12.917	12.9227	11.7163	12.8192	11.5951	13.254	12.6248	12.9574	13.3229	12.5064	13.3158	12.9276	11.9134	12.3274	12.0618	12.0027	12.0784	11.8031	11.4171	11.8323	11.1604
AMBRA1	12.3152	9.79392	12.4463	9.71153	10.474	13.6751	10.4799	10.5802	10.3131	10.303	10.3012	9.71122	10.6065	10.667	10.324	10.1074	10.1697	10.5505	9.71036	11.0237	10.3553	10.9407	10.6034	10.5868	11.0887	10.3975	9.98139	10.2444	10.6259	10.5442	10.777	10.6587	10.159	10.4878	10.6896	9.72484	10.7847	11.1104	10.3734	10.1071	10.8103	10.3325	10.2661	10.5574	10.7947	10.5063	10.3747	10.6481	10.232
FAM168B	12.3145	12.2425	13.0073	11.8904	12.1502	12.2791	11.9467	12.718	12.6634	12.9428	12.988	12.9382	12.9877	12.5916	12.6949	12.6261	12.7262	12.2856	11.802	13.4228	12.1714	12.8042	12.7699	13.2138	13.1457	12.5012	11.3858	12.8256	11.5073	12.3322	12.5395	13.0257	11.6656	12.7102	12.1627	12.6483	12.5623	12.1844	12.6499	12.6408	12.6859	12.4049	12.5525	12.6288	12.8603	12.659	12.9881	12.4855	12.8594
MLLT3	12.3135	10.437	12.4291	9.90975	10.3835	11.8193	10.5921	11.0237	10.7212	10.6795	11.5251	10.5043	11.1349	10.838	10.5428	9.52765	11.7972	10.8313	10.1964	12.3523	11.5862	10.3387	10.2164	12.0571	10.5214	11.4602	9.72794	10.1691	10.737	11.6995	11.2231	11.2217	10.7499	10.2463	9.44046	11.6628	11.3934	11.9804	10.4363	9.82094	12.3148	12.0327	11.9903	12.2963	12.9516	11.8565	12.1198	11.5566	12.9914
DNAJA1	12.3103	12.4144	12.8852	12.6179	12.3524	12.2875	11.6643	12.4867	12.41	13.3314	13.955	12.3703	13.2781	12.1909	12.8538	12.0145	13.2112	12.1711	11.8545	12.8892	13.3278	12.0281	12.3211	13.8266	13.5762	12.166	11.8929	12.7287	11.7701	11.9319	11.9857	13.5449	11.0839	13.0199	11.9872	12.4373	12.9611	12.4576	12.7694	12.7379	12.0662	12.5115	12.5938	13.016	12.8312	12.57	12.4845	12.3847	12.3046
RAB11FIP2	12.3087	9.2578	11.9084	8.9803	9.18499	11.9486	8.27595	10.1655	9.53976	10.035	8.89704	8.73862	9.95559	8.54808	8.92447	8.9741	9.15608	9.35924	8.63181	10.2787	8.22485	10.393	9.99887	10.4402	8.92805	9.86526	10.6142	10.163	9.08528	10.1275	9.24055	9.61164	9.5759	10.4309	10.2519	9.66953	10.5157	9.85078	9.77447	9.81317	9.53358	9.02872	8.80631	9.63356	10.0157	9.02864	10.3812	9.74572	8.79849
RALY	12.308	11.8031	12.5103	11.769	11.9244	12.0663	12.4774	11.9168	12.1098	12.5419	12.652	12.1673	12.125	12.7979	12.2256	12.3168	12.6997	12.2536	12.2127	12.3828	13.0371	11.7755	12.1796	12.6693	12.8586	12.068	11.2622	11.437	12.1182	10.7113	11.337	12.5718	12.1131	11.717	11.1742	11.3256	12.5621	11.5805	11.6909	11.7982	12.0764	11.8078	11.7016	11.9154	12.7296	12.1908	11.5274	11.2661	11.5208
PDS5A	12.3064	11.6408	12.4628	11.4138	11.9093	11.9521	11.7469	11.8981	12.2941	12.2047	12.2605	12.2224	12.2268	11.6327	12.0709	11.9081	11.9367	11.671	11.1982	11.9326	11.6915	11.5527	12.0506	12.5953	12.7574	11.9607	11.7354	11.621	11.2059	11.6018	11.7682	11.4183	11.4609	11.8418	11.1802	11.7688	12.3835	11.5486	12.3583	12.0625	11.3	11.8518	11.4882	11.4655	12.0766	11.4059	12.414	11.8303	11.8638
RPS2P5	12.3063	11.8965	12.3817	10.3896	11.7338	11.4431	11.8107	11.8603	11.3767	12.5514	12.6041	12.3792	11.8004	4.40386	13.2058	5.28156	12.6127	10.7023	11.73	11.1623	12.8295	9.91472	11.2675	12.0989	11.7666	11.9236	9.33694	9.63885	10.5748	10.6031	9.24948	11.8579	9.65645	14.1316	9.84302	11.2145	13.493	11.4724	10.9276	9.81998	8.85947	9.41323	8.74131	8.26362	8.74291	9.52409	8.2815	9.3666	8.76948
DAZAP2	12.3058	11.7167	12.4037	12.179	11.4166	12.1493	11.4848	12.4582	12.0733	11.7038	12.06	11.7193	12.2418	11.9703	12.3526	12.41	12.2675	11.7054	11.776	11.7112	12.3217	12.1376	11.6409	12.7826	12.9253	11.958	11.8574	12.8873	12.0031	11.4861	11.4429	12.4208	10.7459	12.2583	11.4343	11.8029	12.1483	11.4212	12.0231	12.819	12.0126	11.6914	11.7709	11.9357	12.2213	12.0777	12.1869	11.9784	11.6985
PTPRD	12.3056	10.57	11.6966	11.7065	11.9171	12.7287	12.87	11.9879	12.3555	11.8295	10.3854	10.8759	11.6147	11.2856	10.7603	10.8002	11.6442	11.2026	10.5334	12.2494	10.5029	11.7574	12.1817	11.577	12.5421	11.9139	10.7116	10.6617	10.1696	10.6547	12.7116	10.6003	13.19	10.8394	11.4961	11.8325	9.69884	11.6341	11.0025	12.1751	11.3196	11.2306	11.0181	11.355	11.5684	11.397	12.7926	10.7143	10.4491
COX6A1	12.3049	13.4175	11.8008	12.1737	11.7985	11.7636	12.9034	12.9128	11.7349	11.1968	13.2337	11.7843	11.3551	12.1977	12.0509	12.4478	12.7908	12.3734	12.312	12.3217	13.4997	12.7585	11.5703	12.6177	12.8721	12.0844	13.9914	13.8967	13.197	12.4465	11.5678	13.3579	13.0204	12.5418	13.3175	12.0397	12.8685	11.2661	12.7862	13.3249	12.3866	12.7054	12.3307	12.6852	12.9109	12.733	11.275	11.6226	11.4886
ZNF638	12.3008	13.0596	11.8943	12.2347	12.4504	12.3658	13.0071	12.5161	12.9567	12.6215	13.3499	12.5297	12.3029	12.6225	12.8522	12.0016	12.4536	13.1068	12.9275	12.9294	12.871	12.7594	12.2696	12.4076	12.4677	12.336	12.9181	12.8452	12.6636	12.4857	12.3599	12.8374	13.9554	11.8552	12.9155	12.4253	11.8435	12.2216	13.3535	12.2743	13.26	12.7954	12.7998	12.3835	12.7512	12.7269	12.346	11.996	12.1574
TMEM158	12.2998	9.69914	10.7548	10.2289	10.3624	10.355	6.35325	9.62835	6.56798	6.42403	7.45489	5.3406	8.64582	9.29598	7.65996	7.7077	5.31979	10.6393	7.16708	8.27588	8.78826	11.1729	7.01699	5.86694	8.61071	9.59242	11.3126	9.73508	9.17389	8.62129	9.62904	8.61197	9.79787	8.87764	9.96894	8.1443	8.38656	8.91964	9.75193	11.7009	11.2875	10.3489	9.86148	9.46157	9.81877	9.59373	7.09661	10.1837	9.18496
AGAP3	12.298	12.0744	12.1514	11.2582	11.7986	12.3489	12.5307	12.1733	12.3326	11.6948	12.7168	12.7336	12.2935	12.6583	12.3462	12.9508	12.1785	12.865	12.668	13.2539	12.5189	13.116	12.5056	11.7051	12.1575	12.3406	11.4012	12.3139	10.76	12.0358	12.5593	12.593	12.9216	12.3352	13.0282	12.8457	12.8745	12.1172	12.3175	12.0484	12.7846	12.8568	13.1924	12.6609	11.8967	13.0002	12.1065	12.1986	13.0548
ANAPC5	12.2957	11.7912	12.1278	12.0378	11.9164	12.3393	12.7946	11.7657	12.5837	11.7343	12.628	12.138	11.9405	11.9797	12.1723	12.3814	12.1758	12.1153	12.3773	11.6625	12.3799	12.1798	11.7149	12.163	12.3561	12.0503	12.7956	12.3634	12.0329	12.383	11.503	12.425	12.249	12.2052	12.0006	12.0437	11.6815	11.861	11.7535	12.0236	12.2091	11.752	11.9437	11.7188	11.9805	11.9653	12.1308	11.9184	11.614
NXN	12.2849	10.2003	11.1643	9.74651	12.1761	11.4774	12.3892	8.77328	6.64546	8.61829	10.4627	6.87719	11.382	10.9783	9.0539	10.7256	9.5993	10.4872	9.99847	10.4426	10.4671	9.45525	10.3717	6.76213	9.02598	9.90923	11.2655	10.9036	11.9629	10.8663	12.0919	11.9055	10.8619	10.6219	9.8896	10.3557	11.1664	10.4223	10.7962	11.6332	10.591	12.1389	12.1322	10.2179	11.1788	11.4373	11.4595	11.0714	10.7545
PLD3	12.2839	12.943	12.0466	11.1676	12.6706	12.3461	11.8744	12.4327	11.4712	11.1603	12.1737	12.0463	11.7388	12.2067	12.0421	11.7929	12.1487	12.1217	12.2599	12.5539	11.9089	13.1457	12.281	11.1943	11.5647	12.2847	11.6357	11.2211	12.6457	12.1805	12.4769	12.2628	12.4328	12.4215	13.6631	11.9662	11.9188	12.3965	11.9761	12.2544	12.1767	11.7558	11.8891	12.345	11.9265	12.4065	11.9111	12.0663	11.6787
UBE2S	12.2822	10.6226	12.2569	9.82147	11.1001	10.9863	12.2871	11.1479	11.4873	12.4122	13.3304	12.166	11.6888	11.9916	11.8948	11.5165	13.0575	11.5613	11.1417	11.9387	12.1352	10.5212	11.6543	12.5577	13.0665	12.1616	11.2315	12.043	10.6756	12.3919	11.6357	13.4977	10.3465	12.6289	10.938	11.1684	12.9997	11.9009	12.5217	12.291	10.9633	12.0067	11.6706	11.2043	12.39	11.6034	10.7688	11.727	11.914
CXXC5	12.2812	10.5189	12.8647	12.888	8.7572	11.9193	9.60987	12.8247	11.6217	11.9368	11.4039	12.4244	12.6732	12.0023	11.9552	12.4552	13.1434	12.5628	12.303	12.8086	12.6826	13.4344	12.1643	12.3639	11.9993	12.8454	12.4196	13.1271	11.9653	12.1865	12.9956	13.6772	13.3524	12.3811	12.3178	11.2097	12.9435	12.2684	13.2629	13.3169	13.5834	13.8238	13.6912	13.7984	13.6916	12.8768	13.0653	13.2095	13.386
CCDC88C	12.2787	9.4299	11.9547	12.1225	10.6118	12.1548	8.64508	10.0651	10.3162	10.8271	11.3908	11.4186	10.8927	9.93064	10.6472	10.625	10.1548	9.61953	10.6529	9.19018	11.0408	10.4227	10.0997	10.7765	12.8643	11.2663	10.7253	11.7165	9.86195	12.6794	11.1168	11.4617	10.2856	12.9123	8.88313	10.7591	12.8154	12.4576	11.4486	10.0301	9.41247	10.7914	11.0001	10.067	10.0742	10.6075	10.3293	10.5753	10.9726
UBE3A	12.2784	10.9573	12.2454	11.9758	11.0607	11.8181	11.0297	12.3155	11.3634	11.863	11.963	12.4703	12.3408	11.6832	11.992	11.9607	11.6934	11.5154	11.7082	13.4893	11.8249	11.8392	11.8917	13.0159	12.3767	11.7113	11.3549	11.8633	11.659	11.5764	11.8323	12.0965	11.257	11.4713	11.7131	12.1234	12.3638	12.1153	12.414	12.3864	11.327	12.0088	11.4851	12.021	12.4762	12.0395	12.058	12.1341	11.7549
GNG4	12.2758	12.1848	12.0138	10.556	10.1895	11.6939	8.83655	13.0117	11.7252	13.827	13.6379	14.0331	13.8857	12.372	12.7185	13.4129	13.2	13.2439	11.5323	13.4368	13.3965	12.7904	12.946	13.9099	12.8698	12.7726	10.9424	11.716	9.51455	13.7156	12.1911	11.6981	11.4415	11.4386	15.5603	11.8289	12.3008	11.9109	12.4051	12.6739	12.4272	12.4064	12.2594	11.7339	13.2362	11.9261	11.6628	12.8339	12.1071
UBA2	12.2742	12.206	12.9296	11.1822	11.8505	11.7655	12.3382	12.4873	12.2089	12.6371	13.1604	12.3907	12.7559	12.0076	12.1999	12.3456	12.6953	11.5304	11.4909	12.546	11.8327	12.0748	11.9002	13.2578	13.0998	12.3033	12.3918	12.0702	11.776	12.0505	11.8207	12.4154	11.4797	12.9689	11.6286	12.1674	12.8456	12.0824	12.6004	12.6049	12.048	12.3968	11.7867	12.1729	12.5881	12.1483	12.01	11.8087	12.1145
TRPM3	12.2742	8.65431	11.5935	7.90744	10.531	12.9164	5.15101	9.44398	8.06766	5.38398	6.07201	6.1174	6.11779	6.47173	7.58166	8.45475	9.59349	7.88575	11.3939	6.31453	6.87677	8.0237	7.83546	6.2654	6.48701	8.54622	8.78282	8.21688	11.2066	8.36906	9.8873	7.93433	10.5264	8.4159	10.2043	5.93915	6.81808	6.09995	9.28558	10.138	12.4698	11.0971	11.397	12.2663	10.9362	9.33428	11.9796	12.6587	12.8229
MIB1	12.2736	10.8152	12.7119	11.3834	10.8902	12.0387	10.1632	11.9472	11.7486	12.5608	11.8082	11.7907	12.1288	10.9034	11.7035	11.5863	11.0122	11.3109	10.6798	11.9193	10.9316	11.5507	12.1486	12.2682	13.0118	11.8197	10.888	11.842	10.6419	11.3181	12.0222	11.9706	11.1091	12.1564	10.5742	11.7435	12.5868	11.7583	11.5531	12.5236	11.1438	11.6883	11.1729	11.6001	11.6555	10.9386	12.9773	11.9328	12.5963
RBM5	12.2716	12.3945	12.1647	13.1421	12.7591	12.6743	12.7566	12.1645	12.4112	12.3726	11.9009	11.3104	12.9516	13.038	12.6457	12.7259	12.5052	12.9026	13.2422	12.6981	12.1466	12.7776	12.2321	11.7929	12.599	12.5102	12.5134	12.706	12.1598	12.8605	12.6757	12.0334	12.9679	11.6959	12.2737	12.9192	11.7114	14.0332	12.2832	12.932	12.7243	12.2052	12.7141	12.224	12.5398	12.5509	12.8057	12.5112	12.8007
WAC	12.2711	11.4937	13.0501	12.0528	11.6967	12.1123	11.4984	12.8815	12.851	12.682	12.1795	12.7613	12.9082	12.0922	12.8077	12.4218	12.6128	12.0501	11.9328	12.4574	12.0101	12.3042	12.5718	12.9142	12.9798	12.1687	11.8707	11.9365	11.4389	12.1682	12.4565	12.1809	11.2806	12.8917	12.0012	12.1724	12.684	12.2723	12.0947	12.2386	12.065	12.1126	11.8977	12.3455	12.6282	12.0695	12.8137	12.6075	11.8036
GLUD1	12.271	12.4689	11.785	13.2779	11.6172	12.1	11.7082	11.9052	11.7684	11.2168	11.4745	10.7606	11.4107	11.2681	11.2951	11.905	11.8933	11.2457	11.3316	11.6075	11.9201	11.519	11.4721	12.2641	11.8261	11.428	12.9573	11.4153	11.4573	11.4646	11.1886	11.3015	11.7191	12.2963	11.437	10.8929	12.46	11.2023	11.5882	11.435	11.7286	11.8123	11.2348	11.5039	11.5102	11.3747	11.2602	11.6405	10.6715
PAFAH1B1	12.271	12.2513	12.9771	12.3417	12.2742	11.8404	12.1997	12.9125	10.8386	12.5663	11.3363	11.3668	13.0028	12.3765	11.5359	12.2083	12.5548	12.5459	11.7366	13.2461	11.9646	13.3142	13.2188	11.6925	11.8087	12.4148	12.4239	12.5191	11.7653	12.5769	13.4927	13.0273	12.6195	12.2682	13.3727	13.001	11.6839	12.8224	12.1907	13.3145	12.0601	12.9218	13.0676	12.2234	13.1637	12.4157	13.5438	12.9108	12.8161
COL2A1	12.27	8.98091	9.26692	6.19768	14.678	13.3694	6.76349	4.98366	7.21824	5.7602	5.61391	5.54123	4.77262	8.07381	5.75943	4.77136	7.97129	6.71233	4.66086	4.42053	6.15075	4.97884	5.49904	7.29303	5.95092	10.0227	12.1103	11.9267	7.05823	12.2075	10.0677	11.7464	8.85243	8.38515	8.27202	9.98461	7.56779	9.68724	9.09512	8.5229	6.33691	9.43182	9.70316	6.13879	7.60262	7.32196	5.72954	6.95408	8.9981
NFYB	12.2694	10.648	11.7943	10.4446	10.1539	11.9766	10.3564	10.9207	11.1003	11.015	11.0972	11.0861	10.6135	11.0961	10.907	11.1098	10.9433	10.6188	11.1537	11.0585	11.2972	10.5163	10.8179	11.836	11.4518	10.7713	11.4221	11.0615	9.74898	10.3487	10.7623	10.4038	10.5188	10.2861	10.3832	10.5946	10.872	10.1636	10.9843	11.2617	10.8272	11.2446	11.1757	10.5899	10.8567	11.2855	11.4176	11.0349	11.0277
GPX1	12.268	12.0954	11.746	10.8745	11.7737	11.8232	12.3266	11.6845	9.59621	10.9515	13.0785	10.979	11.1704	11.889	11.9798	12.4133	12.7543	11.5364	12.4606	12.0441	12.586	11.4471	10.8221	11.6288	11.7669	11.452	12.1736	12.4106	12.671	11.5968	10.7608	12.0005	11.8925	12.0123	12.3476	10.7188	12.4961	11.4019	12.0716	12.2388	11.1237	11.7478	11.5075	11.3164	11.6901	11.812	9.90253	10.5527	10.4814
MSL1	12.268	11.9834	12.2993	12.6407	12.4931	12.2899	12.4547	12.3163	12.4273	12.3207	12.0183	11.9699	12.5664	12.2772	12.0187	12.0521	12.2583	12.1449	11.9943	12.5482	11.7366	12.5791	12.5017	12.4969	12.3307	12.2447	11.5131	12.376	11.9914	12.5029	12.7383	12.191	12.3869	12.3422	12.4098	12.1089	12.3013	11.9855	12.0712	12.0852	12.9508	12.1527	12.4069	12.7725	12.4447	13.027	13.1558	12.7548	13.2654
AHCYL1	12.2673	11.8486	12.2914	12.7133	11.0699	12.1866	11.2131	11.8219	11.9154	11.7365	12.0611	11.5672	11.6268	11.3099	11.5149	11.4457	11.8245	11.3383	11.4406	11.5058	11.509	11.8705	11.5179	11.8194	11.5339	11.6231	11.5597	11.9386	12.9997	11.452	11.8898	12.1415	11.4138	12.0963	11.2223	11.7761	11.771	11.9287	11.9714	11.6858	11.946	11.2735	11.2151	11.6651	11.4644	11.8198	11.8796	11.5516	11.4182
KDELR2	12.2672	11.7548	11.8248	11.7155	11.7666	11.9585	12.2508	11.6785	11.3408	11.6348	12.2629	10.646	11.6656	11.8079	11.6872	11.8745	11.8811	11.4626	11.555	12.042	12.0173	11.3331	11.5905	12.1903	11.8073	11.8283	11.8505	12.1045	11.5759	11.6613	11.6324	11.8643	11.0705	12.3059	11.3114	11.8773	12.8726	11.5927	12.7202	12.1493	10.7471	12.1173	11.757	11.8984	11.2859	11.8239	11.5214	11.8592	11.8606
ORAI2	12.2646	10.5932	12.4007	10.4378	10.8952	12.0414	8.17829	10.7345	10.5315	10.8687	10.068	10.5689	10.9518	12.0003	12.1549	11.8831	10.7302	11.063	10.4056	12.3573	11.2715	11.3391	11.6147	11.1048	11.0991	11.117	11.2753	11.7629	11.2344	10.9755	11.8261	12.3904	9.57546	12.2052	11.0244	10.9285	14.0321	11.4392	12.6139	11.0367	11.857	12.0663	12.0025	11.9913	12.0924	12.2736	11.166	11.3179	13.3384
DYNC1LI2	12.2638	12.238	12.6988	12.4318	12.4381	12.6068	11.4423	12.5195	12.3754	12.2379	11.637	12.6931	13.2767	12.1945	12.0927	12.2704	10.8546	11.7594	11.7065	12.8091	11.6638	12.3138	12.9528	12.7713	12.7236	12.4154	10.6833	10.9975	11.0559	11.1523	12.2926	11.696	11.4718	11.5748	11.1943	12.6003	11.7517	12.5084	11.7006	12.1812	12.0115	11.0609	11.1475	12.464	12.467	12.4081	13.0981	12.8643	12.8531
ARID1A	12.2619	11.6725	13.4589	12.0515	13.1009	12.694	11.883	11.9159	12.6973	12.3976	11.8687	12.5619	12.7291	11.8659	12.2462	12.0377	11.4122	11.6905	11.4091	12.1935	11.2558	11.8158	12.3009	12.0908	12.6956	12.2171	10.7974	12.0005	11.3221	12.7088	12.7277	12.2553	10.8937	12.4741	11.5189	12.4542	12.062	12.7553	12.0662	12.2184	12.0209	11.6739	12.0221	11.9826	12.3473	12.0618	12.4761	12.5437	12.881
ATP5MC3	12.2608	12.0309	12.1056	11.2155	11.5458	11.696	12.2845	12.7126	12.4649	12.4569	13.191	12.5232	11.5356	12.5331	12.518	12.8103	13.116	11.8049	12.4033	12.8422	13.4429	12.3765	11.5924	11.8977	12.8499	11.9444	12.9404	12.8529	12.5056	11.7111	11.2964	13.2439	11.0848	12.6116	12.2976	11.1027	12.8854	11.5504	12.841	12.1343	11.7206	11.7585	11.5673	11.5566	12.1898	11.2494	10.7121	10.9061	10.7962
PDZD4	12.2576	12.4566	11.6843	12.8202	12.3653	11.904	7.24756	12.2452	11.6615	10.8179	11.545	11.1628	10.7695	12.2867	10.3794	9.30698	10.4579	13.2195	10.0659	12.8863	11.9065	13.7035	11.6718	11.8025	11.06	12.115	10.3299	12.5525	9.32829	12.4684	13.6126	11.7196	13.3798	11.2298	13.9838	13.2465	11.2153	10.6881	12.395	12.3887	14.3096	13.9963	14.2527	13.4029	13.7635	14.0872	12.8016	13.8427	13.5445
SPOCK2	12.2564	12.7178	11.4842	14.5529	10.8258	12.7756	8.72164	13.8806	8.66947	8.20632	11.0036	9.72201	10.9277	11.6007	10.5669	10.58	10.6983	13.3215	11.1399	13.8431	9.93325	14.3691	12.4481	9.45899	10.6426	12.4433	9.36264	9.78529	12.6563	10.0584	13.1599	8.58224	13.5244	9.83178	11.4798	9.4513	8.92075	8.37373	10.5734	11.166	14.6613	12.3992	12.4686	14.6136	13.769	13.5197	14.3276	11.5564	13.4499
ATXN7L3B	12.2556	12.4582	12.533	13.5195	12.2398	12.2493	11.7985	12.9023	12.0283	12.3378	12.9372	12.4099	12.7433	12.5103	12.6946	12.5326	12.422	12.52	11.9654	13.414	12.0375	12.9255	12.7191	13.4857	13.1892	12.4766	12.6698	13.9884	11.7905	12.3565	12.5747	13.5672	11.8274	13.1988	12.8826	12.7092	13.1941	12.5233	13.0937	13.4619	12.8837	12.9362	12.762	13.1844	13.0179	13.2617	13.2968	12.7023	12.846
HADHA	12.2554	11.8581	12.5699	11.949	12.2745	12.4068	13.1116	12.8515	13.3023	12.8717	13.1844	12.8219	12.6361	12.7301	13.5094	13.6665	13.7553	12.0547	13.3431	13.4565	13.3856	12.1708	11.8741	13.2528	12.6629	12.3815	12.5824	11.9721	12.6011	12.2062	11.5025	12.9392	10.8264	13.3544	11.1155	12.091	13.2989	11.8854	12.6442	12.4014	11.7954	11.8745	11.8814	11.5917	12.0559	11.4552	11.3694	11.4767	11.3646
CALU	12.2543	10.777	12.1396	11.4176	11.6869	11.9023	11.3888	11.1671	11.4646	11.345	11.2566	10.9076	11.1949	11.0747	11.2745	11.8225	11.4723	10.3351	10.7878	11.6502	10.756	10.5668	11.2346	11.5207	12.1869	11.2544	11.026	11.2582	11.2421	10.7222	10.8244	10.7901	8.65266	11.3273	10.4342	12.0811	11.8817	10.6463	11.6292	11.2378	9.40307	10.4535	10.3867	10.3523	9.9402	10.5395	10.7845	10.7999	11.1744
MAGED4B	12.2542	13.6038	11.7852	12.2201	13.9467	11.9148	13.2401	11.99	12.8194	12.6214	12.1649	12.1015	12.8021	13.3556	13.0763	12.7794	12.0264	13.4691	13.3759	13.0604	13.6321	12.1924	12.7168	12.069	13.0009	12.3685	12.0955	12.4419	12.0496	10.8509	12.0358	11.9013	13.514	10.3989	12.6252	11.3193	10.4197	11.5101	12.6065	11.98	13.5211	12.8363	13.4829	13.058	12.9922	13.0942	11.7516	11.9331	12.1304
EEF1D	12.2541	13.1675	12.617	12.8536	13.834	12.5429	14.4402	12.949	13.5031	14.0097	14.363	13.7996	13.5425	13.6549	13.7203	13.229	14.0101	13.305	14.1419	13.1189	14.95	12.5292	12.6	12.3967	13.0349	13.3685	14.3454	11.812	14.0875	13.0642	11.4285	13.0628	12.4654	13.4961	12.3562	11.6164	13.4009	12.773	12.6746	12.0708	12.126	11.4206	11.6524	11.4164	12.297	11.7483	10.3316	10.8094	11.0152
NAV2	12.2534	10.5473	11.4944	11.8082	11.6707	12.8898	10.9085	11.6401	12.1029	11.8463	9.20553	9.57234	11.4052	10.0498	9.47654	11.7977	9.35982	10.03	11.131	11.3517	9.02003	12.1799	11.5807	8.97445	10.7081	10.9518	10.5564	7.73495	10.0943	8.78459	9.21572	6.67652	8.29375	7.92945	10.787	9.88746	7.83967	7.49479	7.15993	8.58482	8.70279	7.44353	7.45055	7.62942	7.81945	8.62874	7.83276	8.48715	8.84547
FNBP1L	12.2532	11.7982	12.8633	11.8961	12.1061	12.2036	10.797	12.5425	13.0306	13.6926	12.7191	12.4145	12.4024	12.8341	13.1149	12.8524	12.2428	12.8326	12.2348	13.7134	12.2415	11.911	13.4204	13.329	13.0992	13.1016	11.6409	12.0836	11.2792	11.66	12.4407	11.9619	12.6046	10.9946	12.5506	11.912	11.7904	12.8888	12.6527	12.6842	13.3851	12.8728	12.7312	13.0667	13.6173	13.3002	13.6169	12.7734	13.675
VDAC2	12.2504	12.093	12.5474	11.2603	11.7797	12.0159	12.7735	12.8586	12.2887	11.8139	12.2305	11.7722	12.4119	12.5001	12.7594	12.584	12.3856	12.3703	12.3306	12.814	13.0576	12.7044	12.1287	12.9552	13.029	12.4377	13.7569	11.978	12.3032	12.3179	11.3363	12.6366	12.0109	13.3114	12.3301	12.1351	13.2571	12.1229	12.3953	12.2382	12.4738	12.2261	12.0465	12.2971	12.5459	12.1118	11.9143	12.0471	11.0742
NIPSNAP1	12.2491	11.1138	12.7581	9.94466	12.1008	11.9309	11.6805	11.8	11.4084	11.9859	12.4475	13.0315	12.0189	12.1799	12.2841	12.4092	12.0294	11.5107	12.176	12.9426	12.8529	11.6249	11.9951	10.9356	12.6954	12.0091	11.9307	11.9071	12.3308	12.209	10.8779	12.0698	10.7526	12.3459	11.7573	12.0878	12.5404	11.5515	11.8326	11.4577	11.5187	11.7868	11.5746	11.6572	11.306	11.4364	11.1386	11.1093	11.796
SETD5	12.2469	11.5433	12.6893	12.0208	12.4355	12.4112	11.2921	12.1692	12.44	13.1085	11.3335	11.8051	13.3893	12.212	12.3084	12.8909	11.657	11.7054	11.6283	12.9419	11.7167	12.1012	12.8587	12.2115	12.3486	12.2836	11.8685	12.282	11.155	13.075	12.4016	11.6915	11.848	12.1553	11.5257	12.6784	11.9801	12.8698	12.0989	12.5971	12.0544	11.4541	11.5709	11.6042	11.8987	12.0383	12.7433	12.0669	12.0682
CTDNEP1	12.2464	11.5873	12.5724	11.3819	11.9263	10.9596	12.0902	11.9962	12.0208	10.8388	11.362	10.8808	11.919	12.155	11.2867	12.1182	12.5202	11.752	12.4897	12.1987	12.522	11.8629	11.8807	11.3188	11.3569	11.5505	12.293	11.8199	11.7076	11.8713	11.8323	12.0837	11.542	11.2444	11.7285	11.0725	11.0011	11.4806	11.4122	11.9177	11.0166	11.9418	12.2006	10.9809	11.6786	11.0815	11.1096	10.9762	10.4893
TMEM123	12.2458	11.1049	12.7171	13.0032	11.7221	12.6328	10.5362	11.8461	13.0999	12.9995	12.6712	12.6882	12.3559	11.2188	12.2364	12.1118	12.1857	10.9923	11.4301	11.5093	11.2732	9.92667	11.8736	13.4689	13.2394	11.5463	11.3819	11.356	11.9483	11.0256	10.536	10.0979	9.67236	11.9649	8.48887	9.6733	11.2737	8.61662	11.1214	11.7296	7.72363	9.34335	8.81956	9.2704	7.42473	8.6487	12.0226	9.16843	9.18916
ATP6AP1	12.2458	12.4423	11.6299	11.7489	11.9023	11.9229	11.62	12.422	11.4515	10.8775	11.4941	10.9882	11.3813	11.7409	11.4149	11.3447	11.3201	12.3578	11.6332	12.1101	11.828	13.3928	11.7321	11.3396	11.5749	11.2589	11.5197	12.4178	11.8461	11.8952	12.4067	11.5329	11.4436	12.0505	13.1617	11.9461	11.4332	11.7152	12.5317	12.8082	12.8445	12.0788	12.1045	12.5588	12.0799	11.8708	11.3256	11.7535	11.7715
MAPRE1	12.2441	11.7177	12.2211	12.2416	11.5214	11.9777	12.094	11.6755	11.763	12.3588	12.5773	12.1029	12.2092	11.8895	11.5889	11.8705	11.8614	11.5967	10.9798	12.5122	12.0772	11.0975	11.9596	12.7606	12.5823	11.9744	12.2886	12.2201	11.8207	11.202	11.3048	12.5056	11.0663	11.9351	11.7007	12.235	12.5735	11.8412	12.3474	12.5779	11.4328	11.8135	11.7119	12.005	12.4753	11.9488	11.9279	11.614	11.9916
ULK3	12.2433	10.9335	11.4139	11.3834	11.3573	12.3934	11.086	11.1987	11.5302	11.0762	11.0692	11.0644	10.9962	11.8162	11.0295	11.1509	10.9901	11.9882	11.9726	12.8562	11.2609	12.4946	11.6892	10.4453	10.8894	11.8017	11.3573	11.8017	11.3628	12.2421	12.8896	12.5963	13.0205	11.3008	12.1506	12.2081	11.9771	12.9395	12.1186	11.6104	12.5504	12.1427	12.5856	11.7202	11.5954	12.3903	11.1652	12.481	12.0283
ABCA3	12.2419	11.1288	11.5905	10.8334	11.6257	12.3631	11.5079	11.8091	10.4632	11.2349	11.7348	11.1801	11.36	11.4695	10.8113	11.2484	10.5063	11.9164	10.796	12.155	11.3118	12.4251	11.5669	10.539	11.0756	11.6674	9.85328	11.5042	10.8419	13.1835	12.204	12.4047	11.8511	11.5629	12.4418	12.4444	12.2909	11.4769	11.743	11.3691	11.7408	12.1371	12.3555	11.8079	12.0068	12.5763	11.6134	12.365	12.4229
FKBP10	12.2418	13.1925	11.7407	12.1349	14.0628	12.8018	14.5365	12.0186	13.643	12.7018	13.1356	13.3121	12.1443	12.0735	12.4701	12.4436	12.4551	11.7437	13.7497	10.5419	12.8389	10.9981	12.0033	11.658	11.9405	11.9601	11.7388	9.08065	12.9903	8.76088	9.02001	8.17131	9.74939	7.21958	8.43228	9.16744	7.69883	8.06529	8.4213	7.70143	8.35263	8.21413	8.81933	8.25679	7.07829	8.53427	7.2483	8.1192	8.85703
WDR82	12.2377	12.665	12.6363	12.1761	12.2842	11.9009	12.1207	12.8593	11.8183	12.586	12.9208	11.7308	13.2581	12.5059	12.5249	13.4504	12.4311	12.4684	11.6142	13.9071	12.0999	12.8658	11.7269	13.3129	13.0281	12.3879	12.1745	12.8008	11.5083	12.3863	11.9932	12.566	12.4577	12.0125	12.6269	12.5653	12.2177	12.888	13.0145	13.4269	12.8824	12.3748	12.1784	12.9478	13.1734	12.7107	13.1594	12.5814	12.6374
NIN	12.2358	9.68614	12.0499	10.6436	10.3164	10.7108	9.56102	9.91288	9.57905	10.221	11.4286	11.365	10.4795	10.2516	9.48791	10.0013	9.95597	9.82877	10.5638	11.4628	9.3809	10.679	11.1993	10.5787	12.6865	10.6424	9.53863	10.0315	10.2029	10.3389	9.90116	9.57728	9.79334	10.6012	10.1406	9.82459	9.91208	9.77564	9.4953	9.94716	9.5209	9.49451	9.8507	9.45617	9.95425	9.51089	9.96042	8.47113	10.6641
TGFBI	12.2339	10.0842	12.1061	11.1766	9.88879	13.8333	11.4684	10.8633	10.4016	10.0664	11.4257	9.88858	8.54438	11.139	11.821	9.82833	10.695	10.4038	11.8268	9.34361	11.5751	10.4331	10.5956	11.2365	8.42201	12.4533	11.4136	10.4011	11.5678	10.6888	9.40539	9.45199	10.6996	8.41434	10.2899	10.2524	9.05589	11.0298	9.70921	9.96559	12.4691	10.9574	11.2825	10.9476	9.96622	11.5874	10.095	10.2218	10.6431
CCSER2	12.2337	10.1673	11.5032	10.554	10.3488	12.4517	9.91048	12.2226	11.4298	11.6262	9.49345	10.43	12.9247	11.7641	12.5912	10.9353	12.2627	11.5743	11.6963	12.1107	12.4069	11.473	12.3558	12.659	12.1352	12.4292	10.5051	9.88968	9.8401	10.7879	9.97234	9.607	10.5401	10.0449	11.3406	11.1082	10.1641	10.5186	10.4312	10.9977	10.813	10.6755	10.1985	10.7365	10.9301	10.7957	11.4342	11.0317	10.6398
LMNB2	12.2337	11.4173	12.86	10.7265	12.4659	12.0179	12.9853	11.4431	11.9732	12.145	12.9199	12.7655	12.5283	12.977	11.6872	11.7982	13.1154	11.8928	11.4821	12.1726	12.1683	11.1529	12.5795	11.8878	13.0693	12.8156	10.9926	11.1369	10.8218	12.2997	11.7065	12.6274	10.3672	12.6209	10.4977	11.1012	12.4979	12.0902	11.9029	11.617	10.5101	11.4806	11.3727	10.9599	11.6014	11.4036	10.816	11.7755	11.9562
PHF21B	12.2317	8.15329	12.1723	9.04917	9.97799	12.0394	9.39971	10.6444	11.7727	11.1514	12.0093	12.2321	11.6037	11.9633	11.4404	10.7536	11.5695	10.6649	10.9432	11.3053	11.9417	10.2046	11.7165	11.6951	11.318	11.2823	9.81169	11.2302	7.46209	11.0246	10.9258	11.2454	10.5265	12.1199	8.79859	10.4826	11.4248	10.4296	11.4716	10.8628	10.5676	11.0304	10.9187	10.5124	11.2295	11.0918	10.6507	11.5621	11.5128
MAP1LC3B	12.2314	12.0101	12.4256	11.7125	11.244	11.7142	11.4087	12.4505	11.4296	10.8676	11.8753	11.9799	11.768	11.7922	10.9526	11.6211	10.994	12.337	11.3083	13.1019	11.9948	12.7588	12.0624	12.5917	12.3252	11.7091	11.79	10.8252	11.4877	10.1726	11.1538	11.5174	12.3397	10.8976	11.3311	11.7808	11.084	11.3849	11.7418	11.6455	13.0416	11.1467	10.8613	12.5141	12.5178	11.8834	11.7802	11.6375	10.8528
EFNB3	12.2297	11.3395	11.3321	12.0468	10.9694	11.3751	8.13111	10.4488	10.1931	9.83268	8.85067	6.80491	11.944	9.65863	9.67501	10.7068	9.54554	9.64532	10.0431	10.9803	11.2023	10.4938	9.34732	8.66938	9.47088	9.93362	11.5052	10.4416	10.4958	11.2595	11.342	10.9682	10.2992	8.81182	12.4056	11.4295	6.61218	12.511	9.94772	13.0338	10.1382	11.7041	11.9887	11.4845	11.9453	11.1092	11.5916	10.2262	10.3855
EIF4EBP2	12.2296	11.6311	12.5126	11.8687	11.5516	12.2272	10.9195	12.8701	12.2208	11.4947	11.1758	11.3352	12.9351	12.6473	12.6278	13.1935	12.7128	12.4955	12.059	12.9928	12.8168	12.3355	12.6288	13.5921	13.5025	12.3773	12.6541	12.0036	11.6844	12.0425	12.2754	11.9917	11.8638	12.0126	11.8499	12.4162	12.8822	11.9086	12.2952	12.3174	12.5951	12.0392	12.075	12.4566	13.2386	12.7902	13.0126	12.5791	11.8202
GRIK1	12.2292	10.6505	12.3548	12.8858	8.10583	13.0026	6.45626	6.87894	9.02808	4.83846	5.86027	6.46229	4.77437	6.73362	4.49889	7.8694	5.44267	9.09698	6.26658	5.23704	4.94607	8.12371	5.78067	6.61427	6.33193	5.73865	9.96744	10.8026	8.00886	9.01326	10.6856	9.01181	8.42619	10.1095	11.1053	5.69559	6.93924	12.7932	10.4672	12.0497	6.00276	10.7756	10.9988	12.1017	5.65389	7.09054	8.77903	9.44634	7.82899
RAB5B	12.2271	12.2914	12.2104	12.1932	11.9795	12.239	12.148	12.3603	12.0876	11.7182	11.6519	11.9283	12.3558	12.0153	12.3338	12.4575	11.9553	12.0838	12.0552	12.5618	11.9797	12.3172	12.0461	12.4115	12.3093	11.8551	12.4042	13.2602	12.0253	11.6213	12.1528	12.8502	11.9979	11.9207	12.5356	12.1618	12.0646	11.8734	12.3024	12.6674	12.5006	12.4088	12.2956	12.5871	12.4824	12.5619	12.666	12.4117	12.1899
RBM17	12.2243	10.8452	11.8651	11.6593	11.2298	12.0219	12.1009	10.9756	12.3851	11.3864	11.9205	11.7107	11.6543	11.8304	11.7868	11.175	11.08	11.4374	11.3393	11.3649	11.5335	11.5267	11.6916	11.5042	11.7936	11.4957	12.3246	11.1222	11.1651	11.4654	11.7214	10.8768	11.6156	11.2988	10.7691	11.5651	11.7251	11.2224	10.9623	10.5464	11.6944	11.2641	11.6281	10.9682	11.1608	11.562	11.5575	11.611	10.7253
KIAA1191	12.2242	11.8945	12.1433	10.952	11.7597	11.8562	11.8977	12.5455	11.7313	11.7333	11.8019	11.8261	11.9639	11.8752	12.1637	12.3363	12.069	12.2933	11.995	12.4497	12.2973	12.2957	11.9715	12.1403	12.4224	12.0758	12.4389	11.9957	11.7814	11.6842	11.8862	12.3749	11.9804	12.416	12.288	11.813	12.6055	12.3922	11.2018	13.0544	12.1023	12.4175	11.9515	12.2904	11.9875	11.7482	11.8182	12.0408	11.7877
BEX3	12.2223	13.3901	12.0764	12.5895	12.3786	11.9066	12.5186	12.8476	12.2849	12.5757	12.7947	12.7268	12.1845	12.9861	12.9505	12.9033	12.571	12.6945	12.5291	12.3891	13.8646	12.6035	12.2522	12.8622	13.3712	12.3879	12.6556	13.4493	12.8455	12.5283	11.9767	12.2081	12.3495	12.1065	13.1642	12.4944	12.6159	12.2053	13.7821	12.6844	13.2579	12.4778	12.4678	12.6023	12.9696	12.4701	11.3638	11.8518	11.1203
SLC17A7	12.2217	5.75605	9.84509	5.45763	7.14766	11.7607	10.5407	13.2429	5.73286	5.5348	6.35773	8.22839	7.8324	8.0711	10.0573	5.77563	10.0911	12.9468	9.39685	9.33099	8.95189	15.0405	8.07322	5.64091	5.65441	10.7334	11.9808	12.4397	9.27743	13.1145	12.9977	13.5818	13.5871	13.4179	15.2376	13.7579	12.7276	13.6999	13.2331	12.3765	12.1919	12.2917	12.0981	12.2437	11.5387	12.1158	11.6069	12.4104	11.0257
TASOR	12.2205	11.1769	11.921	11.4951	10.935	11.552	11.1538	11.288	11.5825	11.6975	11.1036	11.1208	12.1344	11.2085	11.8157	11.4271	11.5312	10.9975	11.0442	11.4532	11.4605	11.0479	10.8046	12.0234	11.522	11.1466	11.4098	11.7451	11.2228	11.4984	11.0244	11.1203	10.8372	10.8956	10.7423	11.6157	11.0173	11.4882	11.6867	11.9251	11.5282	11.5503	11.393	10.7818	11.4055	11.318	11.5166	11.2648	11.4047
EIF3B	12.2201	11.8407	12.4901	11.7825	12.2814	12.5138	12.9434	11.9181	12.9531	13.1203	13.4362	12.1399	12.4132	12.2178	12.7278	12.9641	12.2727	11.9695	12.554	12.2285	12.6147	11.8812	11.9805	12.4581	12.2337	12.2787	12.1918	11.9571	11.7392	12.6714	12.4626	11.9681	11.5539	13.406	11.3106	13.0989	13.5838	12.7588	12.119	11.6159	11.8807	12.0853	12.5216	11.9265	11.6718	12.3764	11.9282	12.3668	12.3544
CAND1	12.2187	11.8095	12.4059	12.1047	11.8075	12.2401	11.3591	12.8099	12.846	13.0351	12.1997	12.2737	12.9918	12.0709	12.8579	12.2433	12.5037	11.8607	11.7112	12.7124	12.1247	12.0269	12.5637	13.0669	13.1826	12.3385	11.7515	12.8736	11.1827	11.9535	12.3144	12.5159	11.0319	12.9054	11.6827	12.5238	12.8033	12.2221	12.3166	12.7364	11.6043	12.2883	12.0484	12.2665	12.5723	11.7577	13.1813	12.5663	12.4902
RUNDC3A	12.2186	11.5885	11.8177	8.44551	10.2445	11.6539	7.25608	12.4239	11.795	10.9916	12.2126	11.8754	11.5636	12.1098	11.6014	12.2836	11.9529	12.5137	11.8431	12.676	12.4989	13.4816	11.999	11.5223	11.6237	12.0542	12.25	12.5175	10.6009	12.4964	12.2901	12.0812	13.5118	12.6019	13.3977	12.4606	12.4248	11.8545	11.9993	12.2055	13.6561	12.8296	12.8547	13.4671	13.2288	13.2928	12.1974	12.4113	12.5387
CTNND1	12.2183	12.3778	12.6378	12.0329	12.7974	12.3615	12.0939	12.0384	12.7106	12.7102	11.6625	12.7	12.7942	12.1606	12.253	12.2554	11.5826	12.1468	11.7258	12.6637	11.7982	11.851	12.9081	12.3011	12.6063	12.244	11.5463	11.0033	12.3581	12.3351	12.4728	10.8479	11.8191	11.2401	11.7474	12.2526	11.4622	12.5218	11.325	11.6699	12.0461	11.4752	11.5327	11.7544	12.0638	11.8701	12.4418	12.4679	11.9315
NUSAP1	12.218	11.0017	12.3483	10.3733	11.34	11.5124	12.249	11.4844	12.0557	12.8566	11.7292	12.1696	12.0192	12.4607	11.476	11.1781	12.5779	11.4564	11.025	12.0743	12.0836	9.66143	11.6228	12.817	13.0067	12.0548	11.1997	11.4357	9.98906	11.5732	10.7977	12.6386	8.90348	10.3765	8.13051	10.5102	12.1967	10.9772	11.6866	11.7376	9.55583	10.8154	10.6018	9.9229	11.4592	10.0001	10.5478	11.1746	11.6891
UBE2E3	12.2157	11.5802	12.0252	12.1635	11.8285	11.5436	10.4259	12.8244	12.6754	12.6118	12.9629	13.3126	12.5219	12.6119	12.3155	12.6425	13.4423	12.2705	12.2167	13.5395	13.0322	12.9687	12.4893	13.6488	13.3696	12.2049	11.1745	13.2815	11.1345	10.8871	11.6751	13.188	11.3495	11.2205	11.6003	11.7677	11.8297	11.7884	13.2897	12.1242	12.8907	12.3283	12.3185	12.5773	12.7129	12.0536	12.2431	11.5385	12.139
POLR2A	12.214	11.6553	12.8251	11.9608	12.4906	12.0192	11.9188	11.7264	12.1423	11.9706	11.0356	11.852	12.6226	12.1488	11.457	11.5142	11.6483	12.2575	11.4556	12.1096	11.4672	12.1035	12.3015	11.5069	11.899	11.9746	11.5923	12.2417	11.3723	13.1107	13.304	13.0533	11.392	12.3299	12.1208	12.8355	11.8583	12.1434	11.8365	12.1311	11.399	12.5875	12.5281	11.7641	11.9175	11.6258	12.5414	12.2158	12.1234
UQCRH	12.213	12.9988	12.3555	11.214	12.1775	11.6767	13.0995	13.2038	13.2466	12.3705	14.1433	12.9896	11.8889	13.2382	13.4154	13.2127	13.2143	12.4895	13.3602	12.6255	14.1555	12.5225	11.9091	13.4927	13.1245	12.374	13.6766	12.8863	13.1277	12.7123	11.0302	12.8407	11.8976	13.1411	12.8022	11.6186	13.6859	12.86	13.4761	12.3873	11.8677	11.7054	11.4213	12.2366	11.9871	11.6755	10.7808	11.2307	10.3306
GPC6	12.2127	8.98902	11.6049	6.606	10.2318	11.8299	5.44913	10.4114	11.9357	9.70781	9.30828	9.30281	11.155	8.94661	9.1401	10.5562	11.2003	8.16196	10.2361	10.5067	9.97054	8.27892	9.30655	10.7706	10.2519	10.3034	9.4529	9.62887	11.141	9.51146	10.4038	10.1263	9.25787	10.8567	8.25398	9.72585	10.5102	12.3609	9.76457	11.0027	10.1837	8.98735	8.62547	7.73712	8.35906	5.69978	9.13975	9.52388	6.037
PAGR1	12.2124	11.6396	11.5875	11.7429	12.1659	12.1009	12.8533	11.0794	12.6115	12.0736	11.8088	12.6079	12.6421	12.127	11.9598	12.2351	11.6271	12.241	12.8734	10.9106	13.5285	12.3132	11.2567	11.9773	10.2613	11.4414	11.1485	11.1895	10.6444	10.9156	11.5962	11.7281	12.3043	10.2743	10.5612	10.5931	11.9355	10.193	11.4434	10.7821	12.7038	11.7446	11.8775	11.2928	12.0202	12.5283	10.702	11.5936	11.4711
SINHCAF	12.2091	10.9964	12.5804	10.383	10.8983	11.9618	10.8487	11.3565	12.2351	16.5425	13.2852	13.0988	12.8932	11.3672	12.2413	12.4705	12.2061	11.1475	11.1741	12.5377	11.6944	10.4842	11.9394	13.7189	14.1757	12.4815	11.9921	12.8775	11.0383	11.4629	11.4712	12.6648	10.5855	12.533	8.93237	11.5829	12.7861	11.4403	12.4458	11.653	10.4696	10.7236	10.3272	9.58541	10.598	11.2066	11.31	10.5809	10.1583
EGR1	12.2089	12.4182	9.31155	10.7025	12.462	10.236	10.1354	11.3442	12.9764	10.9727	8.8824	10.1281	12.5371	9.87249	10.043	11.6581	9.69905	11.7587	12.2427	8.83086	13.4906	11.0284	13.9519	9.14048	9.42593	11.669	12.0361	10.5455	12.7833	9.36254	14.3043	10.0237	7.93921	11.5964	11.3546	10.9307	10.342	9.07679	11.3106	9.20705	7.98999	11.0853	11.5552	9.94758	10.0438	8.52938	10.157	10.4666	10.9049
ERH	12.2089	12.5563	11.5984	11.8729	11.5468	11.7641	12.742	11.9323	11.6283	11.63	12.9284	12.2579	11.8852	11.8112	12.0398	11.8458	12.4288	11.8118	11.8225	11.7147	12.8997	11.3206	11.477	12.7225	12.6945	11.8559	12.5073	13.0585	12.1826	11.3185	11.1362	13.1367	12.3629	11.9337	11.5499	11.0527	12.8184	12.0952	12.8273	12.2648	11.8765	12.3712	11.7775	11.6011	11.9268	11.3086	10.8524	10.9961	11.4022
RBPJ	12.2087	11.7692	12.0704	11.4687	11.3964	11.766	12.0549	11.8993	12.6533	12.2072	12.196	12.3583	12.9149	12.1643	12.8385	12.3183	12.4192	11.8474	11.6421	12.4733	13.4337	11.3284	12.1463	13.0118	12.8998	11.9939	13.9531	11.5986	12.0672	11.4185	11.2392	11.1576	12.7546	11.3828	10.7694	11.6611	11.3215	11.2409	12.0815	11.8481	11.565	12.1	11.7782	12.3405	11.9321	11.6917	12.6504	11.4041	12.0292
TMEM230	12.208	12.1196	11.683	11.9763	11.3395	11.9479	12.5182	11.8326	11.9887	11.6623	12.074	11.9914	11.3906	11.458	10.7909	12.1393	11.6682	11.5235	11.7358	11.0763	12.073	11.186	11.3314	12.5294	12.2725	11.5289	12.0288	12.4422	12.0778	9.92797	11.0445	12.4745	11.638	11.4053	10.9706	11.2449	12.0123	11.7732	11.6828	11.9368	11.3484	11.6559	11.1586	11.5737	11.1555	11.4571	11.0695	11.1938	11.3302
SAR1A	12.207	11.3538	12.0874	11.4468	11.3379	12.1213	11.6113	11.8444	11.5764	10.8754	11.1167	10.6143	11.7574	11.711	11.5885	11.8617	11.9053	11.6135	11.447	11.7181	11.8304	11.342	11.4399	12.4858	12.3656	11.7144	12.1588	11.5693	11.3481	11.4885	11.1703	11.5531	11.0296	11.6828	11.3852	11.5531	11.6369	11.4317	11.7882	11.6176	11.7882	11.1124	11.2789	11.3299	11.9118	11.6955	11.7587	11.3972	10.4143
VAT1	12.2067	11.8955	12.8135	11.3163	11.8883	11.946	12.0758	12.1636	12.6207	10.921	13.0971	12.6054	12.0776	12.699	12.3654	12.6213	12.6819	12.0187	12.4534	13.3474	12.7683	12.0275	12.7468	12.1123	12.5963	12.2939	13.9531	11.7616	13.6635	11.8888	11.6187	11.3166	12.2957	11.5934	12.3082	11.7963	12.4003	10.8832	11.9945	12.489	12.1833	12.394	12.6028	13.3913	12.6606	12.7695	11.6675	12.1907	11.7869
NOP56	12.2067	12.0163	12.5607	11.2216	12.248	12.0146	12.7598	11.4626	12.8738	12.8201	13.4242	12.6334	12.0459	12.4866	11.6406	12.2324	12.4943	12.0576	12.2889	11.6047	12.5771	11.7702	11.7445	12.0722	12.3218	11.983	12.677	11.5633	11.9868	11.911	11.6312	12.4645	11.2304	12.4337	11.5958	12.1804	12.2058	12.6887	11.3804	11.5279	11.9279	11.5883	11.8741	11.6231	11.6337	12.1808	11.6092	11.5531	12.1044
COLGALT2	12.2051	12.1009	11.5676	9.13493	9.93965	13.2111	10.7404	11.4028	11.7686	10.1242	8.70452	10.0514	9.41583	8.91862	10.4553	10.7288	10.6679	9.77305	11.3945	9.15475	10.564	11.7623	9.03634	10.9763	10.7431	9.72901	10.2559	7.90727	6.51665	7.87217	9.97818	6.0562	9.5235	8.9818	10.3026	5.80965	9.00189	4.41652	7.88341	9.36019	8.7972	8.11241	7.71308	7.67092	7.18119	8.952	9.03071	7.47043	8.19922
STAU1	12.2047	11.5768	12.7283	11.6455	11.3535	11.6655	11.2931	11.8951	11.9283	11.7971	12.0788	11.7403	11.6227	11.7192	11.7791	11.8201	11.5169	11.4948	11.4754	12.1565	11.9569	11.3907	11.8415	12.0854	12.5199	11.8983	11.706	11.7098	11.7774	10.9437	11.5583	11.8606	11.2468	11.798	11.6914	11.5376	11.915	12.2485	12.0116	11.9868	11.3881	11.8274	11.6307	11.8987	12.1154	11.7648	11.7564	11.6568	11.6221
INSM1	12.2044	8.50666	12.5875	3.58504	9.99031	11.7508	5.79951	12.9576	14.0902	15.0297	14.6409	14.1186	14.0442	14.7365	12.8296	14.284	13.7494	14.2076	13.3035	13.8323	13.8677	12.2075	13.9284	14.5906	13.0603	13.1647	10.6422	11.745	6.49649	11.5199	10.8124	11.4824	11.9437	11.8372	10.2325	11.6378	11.2138	5.85413	11.9154	12.1662	12.857	12.5564	12.2819	12.6497	12.0785	13.0085	11.5133	11.9966	12.4544
ITGA9	12.2038	9.14859	12.6296	9.34856	8.91815	11.4656	7.06915	8.31654	8.00746	7.47337	6.51851	7.73502	7.38834	7.82783	8.54621	6.78226	9.53751	7.32108	8.72818	8.94092	8.95507	8.77499	8.79423	6.60211	9.57554	8.05992	8.16212	7.60296	8.85697	7.18669	8.31691	6.02698	7.42482	8.03422	9.72698	8.76625	7.78212	7.47435	8.76143	10.0644	10.0534	8.22218	8.46333	8.55164	7.478	8.53539	9.2662	8.63939	8.49477
LGR5	12.1998	5.8423	11.9322	9.93268	8.57301	13.7516	4.9123	5.28057	8.70701	4.67724	8.96054	7.52557	4.52022	3.90309	4.3525	3.56567	5.24182	3.99938	5.94242	4.94286	5.08563	5.38965	6.54759	6.49981	5.91198	7.48562	5.95353	5.97345	5.7148	9.40509	5.85911	4.25383	7.70333	8.20856	6.46722	7.42274	5.08982	6.8176	10.1682	9.40875	4.09184	6.61177	7.04027	5.97943	2.70837	6.0397	6.07313	7.88856	4.83786
SMARCC2	12.1977	11.5843	12.4587	11.8188	12.3246	12.4331	11.1132	12.1067	12.0903	12.3192	11.2997	12.0187	12.6169	12.0377	12.1902	12.2446	11.4657	11.8479	11.7416	12.5886	11.3066	12.3968	12.3485	11.6724	12.6159	12.0226	10.5962	12.1245	11.0356	12.0631	12.4617	11.9704	10.6451	11.8984	11.831	12.434	11.6395	12.0717	11.2053	12.1355	12.3629	11.9181	12.0153	12.3474	12.5708	12.4922	13.0728	12.9278	12.755
RHOU	12.1958	8.71163	12.2695	10.471	9.52071	12.7285	7.90033	11.1503	11.0419	11.6911	11.6694	11.6928	11.7758	10.3443	9.91768	10.4783	11.0026	10.2796	10.2059	11.3348	10.8471	9.76562	10.4287	11.0037	10.9535	10.9023	10.9207	10.1604	7.74038	10.1922	10.0084	10.0825	8.96626	9.78675	9.39524	9.2967	11.0243	8.58382	10.7627	9.3795	9.57189	10.1565	9.85812	8.8668	9.04111	9.45638	9.62215	8.36883	8.36714
LRRN3	12.1947	9.49663	12.5588	13.0175	9.73233	12.7925	11.7215	9.83535	8.68977	8.47934	9.59637	9.9314	9.59547	9.63524	9.60568	8.25701	9.69994	9.91094	9.27317	11.6272	7.80435	9.13173	10.6167	8.99025	8.97037	9.25329	9.34837	10.9696	5.09243	8.92281	11.3617	10.029	10.3285	10.0429	9.56855	9.1977	11.5688	11.1815	11.8412	11.7865	8.98758	11.5927	11.1907	11.1784	11.3651	12.7186	10.6894	9.36154	11.5227
ATP1B3	12.1931	12.0551	12.9667	10.1094	11.5184	11.8304	12.5359	11.4752	12.4063	11.9721	11.9601	12.3637	11.7329	12.0137	11.0235	11.4206	10.9583	11.725	11.2244	12.4166	12.2822	11.9629	11.465	11.6389	12.5796	11.5117	12.0836	9.97681	10.7606	10.7283	9.61114	9.31986	11.4163	10.213	11.738	10.6328	11.1537	10.9662	10.5523	9.44524	10.4959	10.2808	10.4942	10.5367	10.5471	11.131	10.567	10.5012	11.2142
FABP5	12.1927	11.0346	6.5548	8.43213	11.6696	10.2499	9.58759	10.2982	7.29345	9.56379	11.7971	10.6766	10.6106	9.69225	10.073	9.90169	11.3686	10.1348	10.2327	10.2148	11.87	10.0543	9.42225	10.2651	10.578	11.0002	11.7658	9.82875	10.5062	10.764	9.48454	11.2567	11.2251	11.1077	11.6472	10.5676	10.9519	8.88892	10.5338	8.9569	10.0144	10.1945	10.1048	10.0564	9.67184	10.7181	9.38386	9.2477	9.37041
USP34	12.192	12.1246	12.269	11.5705	11.847	11.7996	12.196	11.8916	12.4152	12.1685	12.5157	12.4104	11.948	12.0521	11.7764	11.7637	12.0377	12.0296	11.1159	12.7391	11.3117	12.2201	12.0501	11.8186	12.3263	11.9678	12.3433	12.4927	11.9075	12.1615	12.1607	12.7638	12.2231	11.6089	11.9312	11.7375	11.3163	11.7925	12.9742	12.2632	12.374	12.0595	12.0381	11.6381	12.1089	12.0259	11.9225	11.6945	11.7689
NDUFC2	12.1917	11.7784	11.5956	11.3862	10.8056	11.5106	11.0446	11.7492	11.1788	10.4024	12.0507	11.2006	10.9005	11.7231	11.7871	11.5028	11.9715	11.6903	11.2481	11.7541	12.2303	11.7349	10.9057	11.6216	12.3887	11.7034	12.4318	12.338	11.8995	11.5515	11.6894	13.1373	11.574	11.5545	11.9488	10.807	12.5684	11.4163	12.5384	12.5386	12.2767	12.2409	12.246	11.9997	12.5844	11.8804	11.0184	11.9224	11.0859
CCT4	12.1914	12.0566	12.2881	11.5159	12.037	11.8671	12.9965	12.7748	12.6191	13.2378	14.088	13.0306	12.1791	12.4887	13.392	12.9529	13.6361	12.2123	12.7183	13.3464	14.0112	12.0816	11.9153	12.2013	13.0179	12.5112	13.7901	13.2433	13.1298	12.3096	11.229	13.4599	11.2141	14.0338	11.9965	12.0935	13.3943	11.7998	12.9865	12.2669	11.519	12.1747	11.8423	11.9704	12.2537	11.5152	11.1593	11.0032	11.1656
NSG2	12.1913	13.4298	13.3509	4.94974	12.5071	12.2623	5.64625	13.2747	10.8953	10.5577	10.924	11.1792	11.7271	13.1869	11.4948	11.0206	11.0163	13.4686	11.2115	14.6801	12.7762	13.2746	12.6601	9.85082	12.1199	13.3132	10.7335	13.3147	9.04098	13.0591	13.5335	13.9661	13.8624	13.4443	14.6081	13.4049	13.9523	13.8251	13.0872	14.4479	11.9073	12.8704	13.2854	13.1934	7.75575	11.715	12.166	12.7159	12.7939
CLDN11	12.1901	6.27477	9.63603	8.68705	7.53126	12.7625	6.4189	9.25108	9.3204	8.23483	9.68073	10.8757	11.4094	8.0089	11.4297	10.4233	7.65562	7.95919	9.91518	6.84996	10.6758	8.48252	8.57526	8.35249	5.29123	7.7833	6.81489	6.59588	6.6929	6.84577	7.99928	6.70035	6.33386	7.31903	6.52372	6.8862	6.45235	7.50216	7.9056	6.26083	10.0018	6.18255	7.11027	6.77905	8.90329	8.77396	7.93845	6.75046	6.53848
FADS2	12.1875	11.927	12.8921	12.7981	11.7379	12.2821	11.3221	11.5148	12.2708	12.0728	12.6309	12.5325	12.4649	12.5728	11.4265	11.7655	11.8402	12.0436	11.5654	12.8635	12.3903	11.6542	12.3632	12.5728	13.1385	11.9887	11.7809	10.7485	10.7129	12.5534	11.6321	11.1687	11.5761	10.7479	11.4688	10.3811	9.90815	10.9794	10.4095	11.3874	12.6262	11.0033	11.5408	12.2508	13.4703	12.1156	11.9369	11.8188	12.1224
CTNND2	12.1873	11.5615	11.4297	12.1692	11.3716	12.2526	6.10318	12.9649	12.5257	11.8106	11.6529	12.916	12.809	11.4861	11.5373	11.5484	11.2441	11.9123	11.7688	12.6073	12.7393	12.7849	12.6437	12.8635	12.1338	12.6176	9.68799	12.3956	6.09931	10.57	12.4586	12.1223	11.3294	11.3279	13.041	10.5165	10.6831	10.0285	11.5346	12.9186	12.3219	11.589	11.5157	11.89	12.4901	11.4153	12.1276	11.49	11.3146
H2AFY2	12.1857	12.0715	12.1372	10.2791	11.7146	11.6195	12.5482	11.1891	10.444	10.7679	11.659	11.0951	11.7206	12.232	11.7811	11.3526	11.8465	11.7239	10.8714	12.38	12.2826	10.9462	11.6214	11.9632	12.3421	11.6832	11.595	11.6141	11.7112	11.5132	12.1499	13.0852	12.5677	11.6694	10.6548	11.9016	12.8728	11.4551	12.8002	12.0574	12.8012	12.7874	12.6862	12.2044	12.9871	12.7431	12.1582	11.7988	11.3464
GLG1	12.1848	12.0215	12.2257	12.5232	12.3625	12.3546	12.2661	12.55	12.3552	11.6203	11.6519	11.8089	12.0931	12.0835	12.0824	12.0226	11.0258	12.119	11.8098	12.0462	11.6045	13.6177	12.1762	11.9789	12.2671	11.8061	11.6288	10.6445	12.4628	11.6001	11.6822	11.5356	11.674	11.4038	11.6631	12.3397	11.8083	12.1332	11.923	11.631	13.319	11.0089	11.2431	12.3051	12.7959	12.0189	12.1671	12.3434	11.8305
FAM120A	12.1828	11.2725	12.3169	11.7755	11.3255	12.2519	11.8357	11.2159	10.9036	11.0213	10.5342	11.5447	11.2061	10.7506	10.6525	11.2238	11.4274	10.8891	10.9659	10.6618	10.7367	11.3121	11.2288	11.9576	11.3102	11.3331	11.1309	10.7721	10.9867	11.2503	11.0223	11.1734	10.9154	11.4938	10.6444	11.3087	11.7106	11.2515	10.532	11.2087	10.7963	11.1616	10.7995	10.9204	11.1634	10.6971	11.2478	11.4907	11.0419
SPTBN1	12.1785	13.8286	12.6496	13.7012	12.8485	12.2824	12.6085	13.3889	13.5988	12.5025	13.1062	13.013	12.8095	13.3087	12.6357	12.8154	12.5972	13.5686	13.3507	13.8241	12.4506	13.8262	13.4422	11.6468	12.4579	12.7253	12.6427	13.6083	12.9355	12.3339	13.5063	13.7981	13.3711	12.7958	14.816	12.2732	12.8953	11.449	14.649	14.1478	13.0374	13.6396	13.59	13.3047	13.2633	13.4046	13.5895	12.7542	13.2786
SUMO1	12.1776	11.9398	11.963	11.2887	11.2729	11.9613	12.2211	12.2248	12.2113	12.3179	12.7874	12.6471	12.1501	12.2445	12.0457	11.9452	12.8949	12.0849	11.7905	12.7755	12.6675	11.6296	11.9238	12.8532	12.793	12.0472	12.2944	12.5929	12.0044	11.3852	11.2977	12.8271	12.0496	11.7367	12.0641	11.4582	12.2304	11.0594	12.6325	12.186	11.6948	11.9312	11.8116	11.6995	11.8185	11.5517	11.2386	11.0172	11.1074
SLC16A1	12.1753	11.0699	12.3153	11.6838	10.8687	11.734	10.5786	10.082	11.0848	11.8539	11.8034	11.1666	11.3921	10.4056	11.0983	10.9961	10.7807	10.2253	9.50979	10.091	10.0376	8.92384	10.1552	11.5242	11.4682	10.3725	11.7861	11.9233	12.4544	10.8931	11.686	12.5221	10.6487	12.4787	9.42113	10.3071	13.2047	11.7898	12.4091	14.2183	9.99825	10.6825	10.2495	9.87264	10.2032	10.9905	11.391	10.9761	9.48674
IPO9	12.1746	11.9456	12.6209	11.0814	11.9652	11.7197	12.7263	11.4629	12.2048	12.2295	12.5338	12.1865	12.4666	12.2811	11.9716	11.9222	12.244	12.1184	11.715	11.651	12.0365	11.4338	11.9187	12.4172	12.8633	11.748	12.3627	12.3134	11.94	12.0182	11.6045	12.4816	11.5441	11.024	11.8061	12.1012	11.7571	11.6196	11.9838	11.8716	11.1769	11.9761	11.8368	11.4106	11.5341	11.9023	11.6963	11.8303	11.8715
TMEM59	12.1735	11.877	12.2168	12.0928	11.514	11.9923	11.5087	12.5261	11.9837	11.3201	12.3537	11.4435	11.5779	11.6634	12.2623	11.9699	12.1321	11.6347	12.1404	12.0881	11.9906	11.9539	11.7751	12.0672	12.3274	11.8153	12.3848	13.1184	12.4331	11.9262	11.9846	12.9409	11.6392	12.6652	12.1764	11.9174	12.6966	12.217	13.0486	13.0934	11.8557	12.2022	11.8487	12.3464	12.1169	11.8951	11.8642	11.9806	11.5558
CDC37	12.1721	12.3371	12.0768	11.9101	12.6455	12.2602	13.3112	11.4841	12.1038	11.8443	12.7139	12.4995	11.7567	12.4612	11.9519	11.7073	12.2847	12.1263	12.6361	11.8655	12.5427	12.2267	11.9293	11.8982	11.9278	12.2217	12.2506	11.5076	12.3778	12.2695	11.6718	12.4938	12.4941	12.445	12.0777	12.0273	12.0946	12.6052	11.9842	11.6222	12.3966	12.176	12.3613	11.7069	11.8541	12.2252	11.2354	11.9783	11.89
RNF187	12.1714	11.93	12.1922	11.9593	11.6503	11.944	11.5348	12.694	11.7336	12.4191	12.7438	12.5402	13.7427	12.648	12.5015	13.209	12.3502	12.5529	12.4422	12.9213	13.8974	13.1308	12.2004	13.0924	12.6333	12.1506	11.4655	12.5216	11.5781	12.1072	11.9046	12.6744	11.5283	11.7623	13.6275	12.4881	12.1846	12.1568	12.2557	12.6446	13.0243	12.1388	12.2571	12.5535	12.4765	12.2905	11.9175	12.0635	12.1495
ERGIC3	12.171	12.9433	12.2543	12.494	12.6499	12.3926	13.2597	12.5877	12.9852	12.5351	13.2044	12.4378	12.295	12.7538	13.2093	12.9216	13.1448	12.1549	13.2885	12.477	13.7115	11.945	12.123	12.3338	12.7563	12.2339	13.9384	12.2984	13.8732	11.3216	11.7565	13.1483	12.3644	13.0228	11.7324	11.8296	13.3526	13.0235	12.5441	12.5468	12.2178	11.9989	11.8441	12.1333	12.1458	11.9205	11.5392	11.2166	11.8479
CYFIP2	12.1693	11.6591	11.9821	11.008	11.6745	12.0884	11.1424	12.0109	10.8099	11.2188	12.4216	11.697	11.0585	11.9535	11.5691	10.5669	10.9109	12.2883	11.3506	12.3505	12.2153	12.7916	11.6073	10.6466	10.5177	11.3404	12.5736	12.574	12.1734	12.0882	12.713	12.1928	12.5257	12.6335	12.9699	12.013	12.5627	11.8723	12.2727	12.1779	11.9162	12.135	12.1466	12.8491	12.3607	11.9859	11.4533	11.4156	11.895
DDX42	12.1678	12.1431	12.4353	12.1345	12.0908	12.1499	12.4888	11.7875	12.5273	12.825	12.5539	12.7249	12.6166	12.5174	12.4485	12.0322	11.9923	12.1665	11.9761	11.9603	12	12.0346	12.3104	12.228	12.2052	12.4062	12.6326	12.2911	12.4471	12.848	12.8065	11.7563	12.3335	12.4042	11.9773	12.6282	12.4728	12.3349	12.1255	12.2079	12.5327	12.1256	12.3418	12.2896	12.2143	12.3498	12.8036	12.6533	12.7897
AKT1	12.1675	11.6207	12.5118	11.8243	11.9655	11.9625	10.8351	11.9669	12.2187	11.8576	11.919	11.8709	12.3321	12.2721	11.7496	11.7227	11.771	11.7587	11.655	12.195	12.6715	12.3097	12.1089	12.913	12.6625	12.0288	10.4419	12.3397	11.3603	12.1143	12.4624	12.7541	12.2232	12.2037	12.0731	11.8688	13.4122	12.1357	12.2949	12.6142	12.1817	12.3337	12.464	12.2678	12.6265	12.1301	11.8449	12.137	12.3074
APH1A	12.165	11.899	12.2199	11.7898	12.3212	12.0701	12.2808	12.0556	11.9707	11.8244	12.4699	11.5757	12.4573	12.1556	12.3223	12.544	12.5879	11.4796	12.2077	12.3095	12.4714	11.6105	11.887	12.3685	12.5564	11.7157	12.2974	12.5389	12.579	11.9408	11.4177	12.203	10.6485	12.0806	11.4012	11.8676	12.4507	11.9429	12.4647	11.9774	11.7745	11.4663	11.4673	11.7733	11.7592	11.5481	11.3324	11.5008	11.6244
KTN1	12.1647	11.825	12.2642	13.0903	11.3965	11.9314	11.6736	11.6923	12.3636	11.3987	12.2405	11.5701	11.4474	11.7759	11.3148	11.0066	11.2942	11.7682	11.5577	12.2642	11.6006	11.8634	11.5091	11.6043	12.412	11.72	11.8087	12.9194	12.7916	11.4718	11.2245	12.3935	11.887	12.6319	11.7243	11.8493	12.5638	12.3033	12.8107	12.7646	11.5805	12.1222	11.8524	11.8923	11.7324	11.7852	11.452	11.567	11.4747
CRYZ	12.1616	9.7349	12.4595	9.36153	9.82334	12.5224	9.71779	9.72644	10.2755	8.93163	9.80936	9.46411	9.63721	8.57919	9.1019	9.19952	9.18235	9.28952	9.56558	7.41356	9.68553	8.15921	9.31507	10.0698	10.1189	9.50829	10.1737	9.43462	9.91447	10.6534	8.47747	8.75733	8.06254	8.30602	7.46903	9.33527	9.65485	8.61985	10.2939	9.70548	7.72049	8.4705	7.89522	7.13988	7.83999	7.1134	7.64899	8.68884	7.26025
PCNP	12.1614	11.9675	12.163	11.7911	11.5718	12.1027	11.5348	12.2319	12.4255	13.2229	11.8202	11.9303	12.5836	11.564	12.0118	12.6312	12.1041	11.8471	11.6169	12.7327	11.7071	11.6799	12.0778	12.6513	12.4124	11.8967	11.6532	12.4227	10.9222	11.4018	11.3464	11.8519	11.3277	11.9885	11.6239	11.5281	12.1517	11.9563	11.9937	12.6639	11.3955	11.6424	11.3163	11.8111	11.5938	11.3051	11.8501	11.7201	11.8385
RUFY3	12.1591	12.2296	12.0883	12.3244	12.1932	12.3785	12.2007	12.4974	12.6364	12.2127	12.3244	12.2845	12.5374	12.4528	12.2828	12.195	11.7953	12.4885	12.1309	12.7992	12.2109	12.0949	12.4305	12.7777	12.4857	12.2212	11.774	11.9507	11.6355	11.8815	12.2775	11.1921	12.7104	10.944	12.8763	11.8774	11.1967	12.0568	12.5067	12.1235	12.0901	12.4353	12.3426	12.4424	12.3234	11.9334	12.9521	12.6013	12.26
AP3B2	12.1589	10.7816	12.0476	8.16023	10.0284	12.0658	6.44433	10.8745	12.5005	11.6974	11.401	11.5087	11.8243	12.2431	11.4219	10.8378	10.5278	11.8584	11.7842	12.4498	11.6606	12.3588	11.6882	10.8217	10.4601	11.3915	11.4267	11.1945	7.93205	12.1806	12.6421	11.8096	12.2586	10.3817	12.7911	11.6021	10.8516	12.7974	11.9139	11.568	12.3643	11.4565	12.1433	11.8105	11.808	12.5768	11.6686	12.4259	12.2127
MSI2	12.1587	12.7715	11.7215	12.4571	12.5242	12.4201	11.8443	11.6778	11.8902	11.6355	12.0437	11.8619	12.7288	12.0112	11.4385	11.8997	12.4976	12.1152	11.6434	12.0653	11.4154	11.4746	12.4404	11.8765	12.2586	12.1222	12.6838	12.4461	11.9514	12.5182	12.0519	11.7634	11.2487	12.2661	11.5716	12.4155	11.7148	11.6697	12.2527	12.7825	11.3611	11.808	11.728	11.6195	11.5219	11.8658	12.7056	12.4271	12.934
PRDX3	12.1583	11.9402	12.1442	11.8263	11.4837	12.1241	12.0748	12.1899	11.6115	11.4289	11.807	11.1275	11.9892	11.3939	11.313	12.019	12.2428	11.4023	11.4021	11.3538	11.9536	11.4323	11.5766	12.6285	11.6805	11.6568	11.8855	11.4339	12.0081	11.7725	10.2096	11.4363	11.3331	11.6419	11.1939	11.1027	12.3366	11.2022	11.3672	11.3629	11.2903	11.4528	10.9706	11.3524	11.6008	11.3166	11.2354	11.3588	10.202
LAMP5	12.1583	6.71777	8.96349	11.4816	6.87882	14.0081	5.72877	7.41027	6.62526	6.50419	7.82055	6.42948	5.17829	6.48012	5.68284	4.90034	7.07359	6.09154	8.47534	5.348	7.67921	7.99849	5.83653	5.56681	7.56034	7.85539	7.04402	8.10954	9.3652	6.18524	7.28005	6.4572	6.19789	6.97543	8.12652	6.99587	6.28238	5.77272	6.36634	6.55495	6.56791	6.35263	7.02715	6.77671	5.18923	7.21105	5.49049	5.35786	6.11056
AKT2	12.1576	11.8487	12.1938	12.5085	12.6612	12.9504	12.6901	11.9648	12.0911	12.2082	11.0724	12.5621	12.8278	11.9552	11.9475	12.0976	12.4596	11.9747	12.3969	11.2532	11.6194	12.3001	12.0743	11.6187	12.0652	12.3894	11.3952	10.99	11.765	12.0934	12.5504	11.8254	11.3603	11.9846	11.4557	12.3066	12.3385	12.5725	11.7495	12.0484	12.4968	11.3631	11.5843	11.9747	11.8214	11.7862	12.317	12.6796	12.3818
SBF1	12.1575	11.1563	12.2608	12.3078	12.4648	12.2651	12.3509	11.6326	12.1047	12.2391	12.7066	13.7531	11.6245	12.4436	12.1114	11.9352	11.3509	12.6071	12.3103	12.5058	11.881	12.6167	12.3082	11.6813	11.1133	12.4731	11.0096	11.7641	11.7283	11.9669	12.4973	12.1627	12.3074	11.347	13.1915	12.2056	11.1733	11.7551	11.4215	11.2249	12.2273	12.496	12.3895	12.0928	12.2227	12.9703	11.6937	12.7175	13.1054
SEMA6D	12.1571	9.08203	12.436	9.18108	10.0214	12.2813	6.57245	11.8131	12.5005	10.5718	9.46444	11.9505	11.6276	11.7503	11.3706	12.0822	10.6947	11.418	11.9164	12.7359	10.9534	10.9179	13.2608	10.8761	13.0823	12.2582	10.6184	10.8732	10.2685	10.8991	12.1248	9.63219	10.4697	10.0999	11.4098	10.7008	9.69739	11.5909	10.4193	12.1547	9.9369	10.5927	10.5662	10.9662	11.2559	11.0004	12.006	11.4275	12.0444
ARPC3	12.1554	12.2599	11.9009	11.8356	11.4818	11.5487	13.2881	12.2451	11.8311	11.2405	12.5377	11.8753	11.254	12.0087	12.2727	11.9993	12.4528	12.0508	12.1299	11.9708	12.7496	11.8175	11.6529	12.1967	12.7397	11.8884	13.3915	12.6045	12.8681	11.8451	11.1216	12.6919	12.5649	12.0438	12.3044	11.2945	12.7333	10.9965	12.4062	12.4487	11.68	12.1511	11.8653	11.8735	12.0898	12.0892	11.6626	11.4483	11.1326
ARHGEF2	12.1552	9.65575	11.8528	9.23574	10.9006	12.1586	12.4633	12.1708	12.7271	12.386	12.0983	12.4995	13.5181	12.4957	13.0267	12.5501	12.9841	12.575	12.9061	12.3189	12.7989	12.2632	12.1862	12.0871	12.5345	11.9599	11.856	11.6007	10.9795	12.4732	12.1451	11.676	11.9401	12.4203	12.9484	12.1679	12.2996	11.2323	11.4365	11.1935	11.5617	11.694	11.7883	11.4552	11.8811	11.9131	11.6162	11.5774	11.6698
SCAMP5	12.1544	11.9035	12.4282	10.6675	11.3152	12.0664	10.0485	12.944	11.7733	12.1046	11.7614	12.186	12.4659	12.0414	11.8886	12.3732	11.3514	12.5372	11.9165	13.565	12.4354	13.9379	12.2267	12.1219	11.7333	12.0185	11.0715	12.0045	10.5489	11.9938	12.6774	11.9167	11.732	12.1237	13.78	12.404	11.7519	12.7345	12.5677	12.2547	12.7247	11.5509	11.9326	12.7176	12.5208	12.3511	12.3055	12.3339	12.021
DLG3	12.1543	10.9153	11.7383	9.41534	10.6754	12.0202	8.61632	10.9762	10.5521	10.1069	9.42556	11.2582	10.5741	10.4262	10.2877	10.0035	10.5662	10.9133	10.8782	11.1361	10.5	11.6816	10.9276	9.86713	9.23645	11.4533	10.3865	12.2373	10.3009	11.946	12.6839	12.1204	11.7226	12.5937	12.0245	12.3492	11.6204	10.5986	12.6724	13.2138	12.8542	12.4404	12.6084	12.1016	12.4702	12.6764	12.1377	13.1046	11.9474
BCLAF1	12.1537	12.0231	12.7226	13.0343	12.0244	12.0288	11.9039	13.1905	13.0132	13.7612	12.6402	12.8011	13.4238	12.5444	13.0529	12.686	12.297	12.1575	11.8981	12.8954	12.5602	12.0845	12.7503	13.539	13.5101	12.7157	12.4651	12.9324	11.8127	12.7476	12.8004	13.3111	11.6991	13.2196	11.9876	12.7617	13.865	13.0288	12.7356	13.3611	12.0165	12.4647	12.1064	12.576	13.0317	11.9392	13.4129	12.9769	13.1174
GORASP2	12.1523	10.5436	11.9478	10.764	10.8041	12.0899	11.0183	10.9432	10.8104	11.8163	11.6783	11.3363	11.4545	10.726	10.9426	10.8816	11.5107	10.4541	10.4551	11.2999	11.1763	10.8699	10.6049	11.8468	11.5111	11.081	11.244	12.4071	11.1064	11.7048	11.4276	13.2101	10.8574	12.5506	10.9537	11.7555	12.5773	11.553	12.3219	11.936	10.787	11.6354	11.3743	11.3693	11.2229	11.161	11.4422	11.2999	11.3066
AP3D1	12.1511	12.5009	12.1273	12.077	12.4863	12.1546	12.8788	11.7053	12.1376	11.3294	12.5153	12.3068	11.7912	12.1337	11.4139	11.6286	11.6939	12.385	12.0671	11.7531	11.7476	12.6384	11.8617	11.6016	12.0221	12.0032	11.7692	11.4227	12.3968	12.0265	12.2658	12.1149	12.2632	12.2777	12.7312	12.0864	12.0378	12.4168	11.857	11.7234	12.5738	12.4007	12.2925	12.0601	12.176	12.3402	11.7323	12.2089	12.3229
IST1	12.1511	11.7434	12.3861	12.1608	12.2972	12.2861	12.5697	12.0413	12.59	12.1886	12.0813	12.2564	12.6185	12.2365	12.4996	12.3375	11.3947	11.8402	12.1523	12.0258	12.2876	11.9885	12.4129	12.3041	12.8216	11.7972	11.7194	10.8063	11.99	11.329	11.9239	11.5235	11.8626	11.5396	10.6211	12.5643	11.933	12.134	11.7554	11.6116	12.3681	11.211	11.4328	12.2858	12.0723	12.166	12.3645	12.4853	12.0898
COLEC12	12.1477	8.68986	9.2307	12.8976	9.61292	12.5243	7.72347	11.9434	10.2377	8.9194	8.88698	9.7688	9.53515	11.88	10.6785	9.02046	11.033	9.91172	12.1671	9.03805	9.90996	10.5339	10.8024	9.50676	7.15803	10.8042	7.78833	8.25143	12.4784	7.65648	8.70287	6.10472	8.12419	7.7609	8.02058	7.10819	7.30392	7.27456	7.90134	6.45536	8.6786	8.91551	9.21181	8.41278	8.02863	8.36815	8.42991	8.21919	8.78304
SEC24C	12.1467	11.0649	12.0727	10.6962	11.6615	12.2703	11.2476	11.6927	11.4617	11.0998	11.0597	10.7989	12.3897	11.5537	11.9799	11.8533	11.4718	11.4462	11.5493	11.8559	11.7989	11.8373	11.5702	11.9182	12.3237	11.508	11.6971	11.4324	11.1519	11.9321	11.5834	11.5397	10.8157	12.0438	11.6296	12.1874	12.3206	12.0587	11.808	11.4335	11.8358	11.7507	11.7763	11.8404	11.9249	11.8655	12.0193	11.9739	11.0453
SLC25A5	12.1463	11.5279	12.2415	11.6664	11.303	11.6698	12.2496	12.8419	12.7802	12.3786	12.8834	12.2483	11.921	12.6875	12.3845	12.994	13.0203	11.8696	12.7186	12.1076	13.7689	12.5819	11.8369	13.0912	12.922	12.2419	12.7484	12.2967	12.4958	12.8569	11.4311	12.9667	10.6778	14.3174	11.5902	12.3766	13.7467	11.679	13.2469	13.2705	11.2341	11.876	11.8161	11.631	11.6612	11.4435	10.4264	11.493	11.2562
TMEM43	12.1445	10.8604	11.874	11.62	11.3603	12.0268	11.2132	11.271	11.0883	11.4348	11.4011	10.5117	12.4348	11.4248	11.5124	12.0899	11.0462	11.1338	11.6102	11.9296	11.2087	11.4183	11.6459	11.523	11.8766	11.1946	11.8916	10.7934	11.1756	11.3915	10.3262	10.3981	11.686	10.5336	10.7447	11.3381	11.3493	11.3578	11.196	11.9436	11.5489	11.1429	11.1461	11.3843	11.4499	11.7568	11.5611	11.016	11.4681
FAM57B	12.143	10.6572	12.2837	6.11023	10.4245	11.9084	10.1891	11.3864	11.2514	10.3865	11.8884	11.9741	11.0053	12.274	11.3772	10.9539	10.5047	12.1215	11.6747	12.5441	12.9606	12.1012	12.0038	11.5456	10.1524	11.923	10.1598	12.2997	8.14464	12.1031	12.0365	12.6618	11.1995	12.9891	12.4635	12.0645	13.2523	11.7395	12.1833	10.8501	11.7965	12.3642	11.993	11.5765	12.3303	11.8963	10.4479	11.3541	10.855
CELF3	12.1418	11.7037	11.6573	4.88773	11.2832	11.7345	6.23599	11.7554	11.2656	10.9022	11.9133	12.1851	12.2694	12.0457	11.3468	11.7187	10.3145	12.8044	11.428	12.8572	11.6623	13.002	12.1576	11.5781	11.5022	12.0428	10.636	13.139	8.8374	12.7879	12.8043	13.0621	13.8038	11.5725	14.6809	13.4453	11.129	12.8419	12.3195	11.9854	12.7058	13.4083	13.6219	12.9422	12.7729	13.3588	12.6153	13.5298	13.5005
CASC3	12.141	11.9815	12.3437	11.9207	12.1245	12.0494	12.3548	12.2121	12.7172	12.5731	12.9213	12.114	12.5635	12.4307	12.6101	12.621	12.7993	12.0387	12.2925	12.29	12.918	12.096	12.1234	12.2282	12.6655	12.1616	13.0617	12.8285	12.2443	12.5322	12.393	12.2736	12.3833	12.9147	11.4458	12.4755	12.8126	12.3111	12.5741	12.3575	13.2585	12.3744	12.6188	13.1695	13.0808	13.1315	13.0476	12.5987	13.0845
CEP112	12.1403	9.22046	11.9881	10.6427	9.48445	11.8777	8.36394	7.56742	8.58759	8.10961	9.0842	8.2435	7.56912	8.38652	8.05392	8.06444	8.69724	8.03793	8.15006	7.40531	7.72452	9.0212	8.54081	9.2786	8.69779	8.47864	9.16669	9.51209	9.54303	7.95894	8.64865	7.46983	7.22641	8.18557	7.55247	7.3134	8.59686	6.6042	9.88064	8.78307	7.07377	9.02757	8.82724	7.64329	8.05292	8.35647	8.04167	7.99043	8.00276
MAF	12.1402	9.50058	10.6333	9.45453	10.3301	13.7956	10.1415	9.98902	11.2784	8.03898	8.27933	8.05075	7.88292	10.4464	9.48202	8.31066	8.94464	9.324	11.531	7.73266	10.0925	9.3561	10.783	8.45926	9.0314	9.87397	8.68344	7.81674	9.32754	6.29507	7.61793	6.00689	6.9453	7.49122	7.64991	6.37739	7.26377	7.69698	7.31652	6.51224	7.24478	6.4764	6.79535	6.14453	5.76691	7.63812	6.34551	6.13551	6.68734
ARHGEF9	12.1386	11.7845	11.9817	11.2696	11.347	12.1168	10.5833	12.2624	11.9994	11.6677	11.5235	12.0455	12.0727	11.2001	12.3894	11.7547	10.5072	11.8149	11.6103	11.4488	11.8518	12.4042	11.4231	11.8102	11.4403	11.2642	10.7583	11.9355	11.4981	10.9232	11.859	11.2975	11.2415	11.0668	12.4948	11.949	10.6419	10.1775	12.4752	12.6953	11.9798	11.62	11.6781	12.3121	12.179	11.7877	11.7629	11.9569	10.7628
REPIN1	12.1376	11.375	12.8237	11.7856	11.6822	12.0874	12.2594	11.2336	11.5765	11.3483	11.6906	12.2999	11.5146	11.7761	11.6728	12.3205	11.7209	11.4085	11.4038	12.5887	11.847	11.8744	11.7277	11.9107	11.6493	11.8129	10.945	11.735	11.2553	12.2129	12.5948	12.1896	11.0157	12.3367	11.0045	12.2821	12.9781	12.5572	11.996	12.0173	11.0304	12.6447	12.7316	11.2907	11.378	12.3962	11.7058	12.6129	12.9134
ATP6V1B2	12.1374	11.8266	13.0191	10.0623	11.8294	12.2708	11.0316	12.5851	11.0499	11.7203	11.5081	10.965	11.0663	11.4608	11.3601	11.2187	11.3086	11.9803	11.5542	12.0394	11.5677	13.4004	11.9196	11.0101	11.9013	11.6928	12.612	13.0443	11.7953	12.9999	12.5423	14.2992	12.0474	12.6913	13.2687	13.1233	12.146	12.7525	12.3105	13.4063	12.6126	11.1358	11.0584	12.1455	12.157	12.0655	11.9788	11.9998	11.6418
CLNS1A	12.136	12.0025	12.0987	11.7013	11.6437	11.8234	12.1761	11.6996	12.2325	11.9478	12.9532	12.2748	11.7036	11.7809	11.9318	12.1678	12.1279	11.3144	11.8377	11.4224	12.5395	11.1019	11.059	12.443	12.1212	11.682	12.2033	11.4868	12.2153	11.5164	10.8573	11.452	11.106	11.9079	10.4903	11.0822	12.3692	11.4023	11.6266	11.0757	11.9035	10.9161	11.0863	11.0142	11.5347	11.0506	10.8928	11.3622	10.5904
TCF4	12.1357	11.1668	13.0083	11.9553	10.7353	12.7859	8.50984	13.537	13.1137	13.6577	12.8218	13.1634	13.5793	12.3111	12.8359	12.8882	13.0912	12.9518	12.4182	12.9291	12.626	13.0824	13.3015	13.2207	12.8718	13.1039	11.7304	11.9564	11.5535	10.2629	11.3322	11.167	11.3526	11.7782	11.6975	11.6907	11.9809	11.0388	11.189	12.0389	11.1291	12.0644	11.9666	11.6481	10.9516	11.4884	12.2277	12.3197	12.3507
CTSB	12.1343	12.8162	12.6816	12.3492	13.2453	12.3455	13.2593	12.9787	11.6857	11.6352	13.4452	11.8023	11.6667	12.851	12.9421	11.8221	12.9938	12.1895	13.0755	12.1835	12.5695	13.0881	12.6056	11.1019	12.4394	12.5965	12.5184	12.7057	13.6424	12.5378	12.2371	12.8721	11.4684	12.689	13.3394	12.1748	11.5714	12.0667	11.829	12.4684	13.0345	11.2515	11.245	12.4312	12.8717	12.3757	11.6852	11.6007	10.9568
PGRMC1	12.1339	14.0875	12.1645	12.3418	13.0329	12.1789	12.8756	12.003	11.3518	11.7737	12.6178	11.769	11.9758	12.0221	11.5363	11.7499	11.6296	11.9918	11.1598	11.9176	11.5418	11.6062	12.0769	12.3958	12.2439	11.809	12.3863	12.9208	12.9079	11.9722	12.17	12.2949	12.0488	12.4138	12.853	12.1465	12.5666	11.2728	13.4227	13.3833	11.9902	12.3762	12.0431	12.4206	11.9221	11.9467	11.5629	11.631	11.9463
PTEN	12.133	11.4786	12.2588	11.683	11.0968	10.917	12.0163	12.2246	11.8635	11.6342	10.6126	11.4696	12.1629	11.3757	12.3195	11.7807	11.9318	11.8921	11.8849	11.2578	11.8935	10.9997	11.8254	11.399	12.9492	11.6767	12.0292	11.6848	11.8667	11.6277	11.0008	10.8677	11.6243	11.8857	12.0615	11.4489	12.4121	10.9468	11.6653	11.8767	11.9678	12.3104	12.0049	12.2462	11.9868	11.1086	12.8605	12.5126	12.0583
NOP53	12.1323	12.6008	12.6963	11.3981	12.3741	12.6783	13.8729	12.8858	13.8072	13.6689	14.0358	13.5534	13.4866	13.6135	14.1988	13.412	14.5928	12.4182	14.2717	12.988	14.9413	12.4095	12.6163	12.976	12.7362	13.5254	14.72	11.7327	13.8	13.0042	11.5289	13.0143	12.4914	14.3803	11.3396	11.6591	14.8498	13.6135	12.7779	11.6862	11.8435	11.8931	11.4583	11.6242	11.8119	11.3735	10.5712	11.3819	10.6933
ATXN10	12.1318	11.3032	12.1954	12.1488	11.7627	11.8087	12.1492	12.4522	11.8382	12.3041	12.8136	12.7161	12.07	12.2529	12.1813	12.2005	12.1685	12.3371	12.1502	12.5644	13.1251	12.4639	12.0322	12.5142	11.8761	11.9836	12.5053	12.5939	12.1367	12.0161	11.7122	12.5544	11.2154	12.7051	12.7949	12.2335	12.4082	11.4306	12.5137	12.0107	12.2725	11.9904	11.9496	12.4963	12.6485	12.1889	11.8116	11.9849	12.2048
[truncated: 30,302 more rows]
[truncated: 14 more columns]
