# Supplementary material for: Genomic and Transcriptomic Analyses Reveals ZNF124 as a Critical Regulator in Highly Aggressive Medulloblastomas
Source: Front Cell Dev Biol. 2021 Feb 18;9:634056. doi: 10.3389/fcell.2021.634056 (PMC7930499; doi:10.3389/fcell.2021.634056)
Supplement: Supplementary file 3 [file Table_3.XLSX]

## Sheet: Sheet1
gene	Group3	Group4	NORM	SHH	WNT
A4GALT	5.61315	5.94531	5.47305	9.52376	6.61426
AANAT	9.4451	6.91381	5.83038	5.82703	5.86143
ABCA1	9.44529	9.91005	9.58586	8.20766	11.3268
ABCA4	9.97981	8.53782	5.28401	4.90368	6.61751
ABCA7	11.0254	8.77016	9.66463	6.75332	8.06917
ABCA8	6.26511	6.31431	7.15239	9.16215	7.38728
ABCB10P1	2.68749	2.48785	3.14572	4.94441	2.82397
ABCB4	5.30575	5.7022	5.31724	8.48967	6.30337
ABCB9	7.7502	8.29517	9.47451	10.0362	8.6316
ABCC12	5.17751	7.07953	7.35236	4.6202	3.41786
ABCC4	7.09539	6.01211	6.30781	8.30169	8.91718
ABCC6	7.65343	6.0357	5.85631	5.68488	6.60832
ABCC6P1	6.16472	5.10947	4.24552	3.44992	5.26473
ABCC8	10.7116	11.8947	12.2625	8.14361	10.5438
ABCD1	9.70192	9.15663	7.7726	7.00431	9.09616
ABCD2	4.27023	4.94645	8.70308	7.74205	8.11544
ABCG4	9.75405	7.97426	9.62626	5.79452	7.46104
ABHD12B	5.01005	4.72773	5.88185	4.25667	7.76462
ABLIM3	7.89013	9.02906	11.3089	11.5719	8.83349
ABO	6.24198	8.90346	6.58487	5.41904	5.97608
ACHE	9.16196	11.0786	10.6714	7.74932	8.00646
ACKR3	7.59809	7.12552	7.16165	8.17275	9.83691
ACSS1	7.87081	7.50494	10.9099	7.77983	9.80603
ACTC1	7.55284	7.26485	5.9093	9.40967	7.35489
ACTG2	7.26778	5.72651	4.4059	5.64388	5.2163
ACTL6B	10.2009	11.8574	11.2178	10.7593	9.17604
ACTN1	10.479	9.98143	10.4135	11.7055	10.348
ADAM12	6.93553	7.69825	7.23166	7.92239	9.74092
ADAM19	9.08615	8.26836	9.40909	9.51468	10.3917
ADAM23	8.8047	9.68364	10.4884	10.8266	9.31033
ADAMTS1	7.73439	8.07065	8.18088	9.60188	9.0271
ADAMTS12	6.49271	5.49158	5.13652	7.84493	6.86974
ADAMTS14	6.07251	5.81142	5.79224	8.41336	5.81333
ADAMTS20	3.76584	3.50123	3.02869	4.82618	5.47969
ADAMTS3	5.73578	6.41477	5.56202	5.17062	6.99352
ADAMTS5	5.97597	5.71203	7.42854	7.88493	6.5274
ADAMTS6	6.3176	5.68547	4.65972	9.32601	7.56149
ADAMTS7	8.73807	11.0904	7.75975	10.2778	8.64482
ADAMTS7P1	4.97586	7.18384	5.9939	6.10299	3.94991
ADAMTS9	8.67223	7.27233	7.02999	7.20572	9.25413
ADAMTSL1	6.56757	6.23377	8.10788	6.90428	10.8717
ADAMTSL4	6.82782	6.73806	6.26421	6.05272	7.99183
ADARB2-AS1	3.56128	3.47319	3.68467	4.98776	3.10939
ADCYAP1	6.3856	8.60194	7.75453	11.244	8.40552
ADGRA2	7.83098	7.48147	8.61728	9.16789	9.64435
ADGRG1	9.14562	9.88256	11.005	12.5534	12.5242
ADGRG2	5.51477	5.0341	5.52613	4.98809	8.76868
ADGRG3	3.79109	3.54299	3.44193	4.96364	3.89643
ADGRG5	4.75495	4.73439	4.65138	6.50169	5.84353
ADGRL2	8.9522	7.3359	8.49266	10.7031	9.77972
ADGRV1	11.2403	9.09851	9.43519	10.3995	12.4087
ADH1C	3.1388	2.95231	2.60109	4.63231	2.57747
ADPRHL1	6.99544	7.14902	7.20872	8.95307	7.53173
ADRB3	3.05736	3.0097	3.40411	3.15345	4.55721
ADSSL1	8.54789	7.48356	7.23825	7.10944	6.61728
AF111169.1	8.99977	7.71596	7.64758	8.07102	7.487
AF111169.3	7.00173	6.19169	5.30695	5.81474	5.60206
AF130359.1	2.63226	5.42528	3.32013	2.69267	2.83543
AFDN-DT	6.90797	9.00521	6.19263	8.6793	7.00126
AFF2	9.2692	10.6588	10.0166	8.51341	6.95256
AGAP2-AS1	8.39253	6.39362	7.24246	7.2603	7.39467
AGPAT2	8.48629	7.46047	7.50623	6.59368	8.8343
AGTR1	4.79048	7.22341	5.28104	5.03013	5.55063
AGXT	4.11774	3.95662	4.29401	6.57385	3.50471
AHNAK	9.80236	9.85063	11.5471	11.9442	12.4685
AIF1L	7.60447	10.7103	11.1175	8.59255	9.84432
AIPL1	11.2601	7.57019	5.00991	4.22863	5.68876
AJ239328.1	5.1092	4.75816	4.99436	6.73175	5.43912
AJUBA	6.55469	5.53153	5.80134	8.63553	9.0045
AKAIN1	4.15805	4.69093	7.42243	7.02492	5.17029
AKAP6	9.8704	9.25953	10.9158	11.6997	11.5131
AKNA	10.8307	10.3253	8.85448	8.84754	10.0323
AKR1C1	7.37662	9.45003	8.59045	8.78341	7.51429
AKR1C2	6.55051	8.93664	7.84015	8.14033	5.80028
AKR1E2	6.30063	7.3226	5.83224	6.23319	5.42359
AKR7A3	6.14173	6.26195	6.59052	5.67988	7.48517
ALCAM	9.25999	7.53715	9.73359	8.59776	11.3335
ALDH1A3	9.48587	7.47368	8.24318	12.0937	6.81091
ALK	5.10786	5.22793	6.10114	6.17071	8.2312
ALKAL2	3.45801	3.83837	3.93054	3.88274	5.73697
ALOX15	3.25718	3.46687	3.68795	3.52785	4.93818
ALPL	6.80338	7.01348	8.35916	7.43338	9.12254
ALX1	6.19894	5.97121	2.81099	3.94177	4.35663
ALX4	4.33154	4.47926	4.22542	6.82426	5.32968
AMH	6.82575	7.38471	7.91289	9.02247	8.6236
AMHR2	4.05132	3.54849	3.33301	3.27035	6.72697
AMOTL2	12.2458	11.6034	10.5008	10.1298	10.7237
ANG	4.68295	4.78155	4.95361	6.39588	6.5004
ANGPTL2	9.01175	8.5413	9.99898	12.6829	9.85196
ANKRD13A	10.9009	11.6186	9.98428	10.2899	10.1664
ANKRD20A17P	2.83867	2.76584	2.27593	4.12973	3.28894
ANKRD30B	5.7571	7.49663	5.03381	4.36046	4.18355
ANKRD33	5.40493	4.96539	2.83462	3.22641	3.73012
ANKRD33B	10.5849	9.12672	7.28616	5.91006	7.02483
ANKRD34B	3.14599	3.1036	3.75252	2.74361	4.82049
ANKRD35	5.11409	5.46853	8.55366	8.38507	5.99886
ANKRD6	8.62377	8.46346	10.3664	10.9204	9.64502
ANKRD65	7.27431	5.3267	9.44343	9.0182	8.21671
ANKS1B	8.7244	10.811	11.0122	9.19919	9.28103
ANO2	11.1496	9.71926	7.32409	5.90171	7.18347
ANOS1	9.74664	8.71843	8.62357	6.98765	9.43668
ANOS2P	6.26722	4.04215	3.56633	3.47813	4.44942
ANTXR1	9.54252	9.59606	10.3358	11.3898	11.9661
ANTXR2	8.96268	9.94135	7.51017	10.6568	9.94219
ANXA1	8.69302	7.93696	7.91948	10.1354	10.0189
ANXA2	10.7658	9.94557	9.07715	10.6017	12.2935
ANXA2R	5.88029	5.52213	5.15463	6.94069	5.83152
APBA2	11.0475	12.4864	12.8273	13.4161	11.8267
APCDD1	10.483	11.8752	10.7592	9.30499	13.0911
APCDD1L	6.35428	3.88445	4.13382	4.09164	4.78296
APCDD1L-DT	7.05357	4.31194	3.23644	4.10906	4.25332
APLNR	9.29967	9.76784	10.9782	6.73581	10.8113
APOD	8.47592	8.76964	11.4479	11.661	9.51312
APOL4	8.59144	7.69519	6.7992	11.3302	9.1572
AQP5	7.80325	9.41208	7.53482	6.46609	7.06847
ARAP3	7.16629	8.03464	8.96219	9.53786	8.77514
ARHGAP11A	9.42029	9.16506	6.81602	10.8093	9.9853
ARHGAP15	7.24756	8.82193	6.53946	5.98264	6.1628
ARHGAP18	10.2251	7.49888	7.15296	7.82497	8.26137
ARHGAP25	8.58136	6.73791	7.21567	6.4303	6.68529
ARHGAP28	9.54586	9.03385	6.61558	7.96551	9.20305
ARHGAP36	5.11075	8.2278	6.81859	3.51361	6.87146
ARHGAP6	5.67752	5.19012	6.97287	6.72221	7.49821
ARHGAP9	8.87023	7.32262	7.81873	7.59097	6.15176
ARHGEF10	8.05582	7.9122	8.78371	9.40429	9.97746
ARHGEF19	7.19826	8.89056	6.6007	8.30158	8.08896
ARHGEF34P	6.38111	6.39367	3.74685	4.25909	5.05244
ARHGEF7	11.2872	11.4595	12.0989	12.9032	11.5199
ARL4C	9.43724	9.22512	10.0188	10.9147	11.4469
ARL4D	12.1875	10.8681	8.95956	8.51115	8.37037
ARL6	10.4978	9.05634	8.84758	8.27591	8.48842
ARLNC1	5.42753	6.43496	5.46009	4.537	3.9725
ARMC12	6.99513	5.32244	4.97821	6.24294	6.18816
ARMC3	6.2516	6.34021	5.4115	4.43836	6.94665
ARMC4	5.08207	4.99734	5.26826	6.4146	7.3006
ARR3	6.05606	4.6425	4.32846	3.86764	4.0627
ARSI	5.11972	4.11672	4.82556	5.3341	6.10501
ART3	7.51009	4.85446	6.27208	4.79645	5.00124
ASB15	4.57984	4.97433	3.02394	3.18893	3.14584
ASCL1	5.0423	3.97595	7.85015	4.24837	8.00879
ASCL2	3.78917	3.68803	4.98714	3.94289	5.49595
ASCL4	2.76577	3.24562	3.64618	2.92	7.09855
ASCL5	6.07404	5.30277	4.94767	3.80737	7.1705
ASF1B	8.55316	8.93195	5.83381	9.55395	9.49965
ASIC1	11.4654	13.0985	11.6669	10.7089	10.8886
ASIC4	9.23526	6.10425	8.16993	6.22328	6.91956
ASIP	3.8039	3.83017	3.41817	3.45195	4.94919
ASMT	6.2642	3.57893	4.62375	3.44896	3.26953
ASPDH	5.05173	5.06046	8.55646	8.00152	5.44896
ASPG	7.04504	6.10381	4.46333	6.39948	5.54425
ASPM	9.8328	9.50074	5.32338	10.4032	10.0195
ASPN	6.40057	5.92732	5.23915	8.97135	5.7879
ASS1	12.4804	12.4153	10.4655	8.1517	10.5597
ASTL	4.97731	3.89332	4.49075	3.43494	3.04074
ASTN2	10.5233	12.6148	11.9471	8.76983	10.4854
ASXL3	8.71782	10.1984	7.91444	9.6612	8.47007
ATF7IP2	6.96357	7.5643	7.46372	7.69653	8.92067
ATOH1	3.83075	3.72584	2.65352	10.8737	4.22706
ATP2A3	6.8099	6.64339	9.54114	9.40877	7.20934
ATP2B3	9.36937	10.0182	10.7302	5.33417	7.64327
ATP4B	4.15365	3.54611	3.25827	4.99605	3.9431
ATP5PDP2	2.65304	4.41853	2.63173	2.36698	2.56567
ATP6V0D2	5.69662	4.47237	3.39961	3.86919	5.06506
ATP6V0E2-AS1	8.40067	9.64177	8.72718	8.33961	7.99629
AURKA	8.31036	8.03711	6.37066	9.20589	8.5409
AURKB	8.98302	8.34299	5.56376	9.65712	9.35998
AUTS2	12.943	11.7932	10.5653	11.7665	12.1753
AXIN2	9.43902	9.69899	9.85693	9.53587	12.3744
B3GALNT2P1	3.67128	2.50108	2.21227	2.21567	2.31647
B3GALT1	7.3026	6.7569	7.88081	6.61211	8.5192
B3GALT2	7.22987	6.42683	7.63273	8.42574	6.07728
B3GAT1	10.5424	12.1566	12.0195	10.2391	9.18871
B3GLCT	10.8576	8.213	8.33104	9.16621	10.3521
B3GNT8	4.74446	6.4968	4.98227	4.22859	4.71989
B4GALT5	10.3528	10.0229	10.868	11.7801	10.7098
BAIAP2-DT	10.5122	11.8942	11.0203	10.0356	10.2246
BAIAP2L1	9.22568	8.13814	6.51099	6.46801	7.78923
BAIAP3	7.31303	6.52749	7.19374	7.1733	8.47937
BAMBI	7.24971	7.06206	7.93006	5.50553	9.29506
BARD1	8.33673	7.4857	6.67815	9.51696	8.61208
BARHL1	11.5757	14.2848	9.6932	11.0837	8.52054
BARHL2	4.43195	4.81062	7.89154	8.9527	4.73027
BAZ1A	10.4302	10.1918	8.03998	11.1465	10.3748
BCAT1	9.45754	9.34587	9.04281	11.45	9.09656
BCHE	6.64185	5.76208	8.65251	10.4193	7.18771
BCL11A	9.15255	8.22911	8.95065	10.5444	8.50699
BCL11B	8.93058	7.32093	6.02176	6.6071	7.61125
BCL2	8.25408	8.31941	8.11104	10.0741	8.53716
BCL2L10	5.98283	4.32406	4.91039	3.99164	3.86757
BCL2L12	6.21335	5.75317	5.9988	8.37554	7.98363
BCO1	7.75514	5.45917	5.32799	3.78814	5.51182
BDH2	7.94178	7.10061	8.87882	10.0902	10.1141
BGN	10.4914	10.3321	9.37371	11.5664	11.0156
BHLHE22	10.1562	12.3126	10.6654	10.7088	8.54109
BHLHE40	8.20079	7.80006	9.40168	8.69401	10.4597
BHLHE40-AS1	4.18168	4.36871	5.152	4.35218	5.839
BIRC5	10.6097	10.5551	7.33405	11.1025	10.7683
BLACAT1	10.1776	10.666	7.91462	6.39351	7.30764
BLCAP	11.3542	13.1843	12.5625	10.9486	11.726
BMF	10.3808	9.88791	7.02759	8.62344	10.0852
BMP2	8.07097	5.08332	6.42194	5.78047	8.08491
BMP3	4.6684	4.12092	5.36536	4.77623	6.30985
BMP4	6.0091	7.0029	6.36764	6.67608	9.51316
BMP5	3.99224	4.25171	3.33307	8.2742	4.55414
BMP7	9.34859	9.32935	9.16263	6.9973	10.1152
BMS1P22	3.71938	4.1206	3.93349	5.46947	4.49789
BNC1	4.02102	4.51237	3.22324	7.49625	5.90427
BNC2	7.30412	6.06305	5.67313	7.67165	6.24557
BNIP3P9	2.77968	2.48747	2.72542	3.92053	2.167
BOC	8.01349	8.48958	9.66097	13.1926	12.1203
BOK	9.44515	9.40151	10.1146	12.0962	8.5974
BPIFB4	4.77742	3.05921	2.74287	2.89041	3.5391
BSPRY	6.95743	5.6446	7.67337	3.36951	4.45749
BSX	2.58537	4.69442	3.17734	2.47795	3.02613
BTBD17	7.13318	6.63436	7.90023	8.51589	9.26304
BTBD19	5.91336	5.83173	5.81926	6.33728	7.27533
BTC	6.8588	6.048	3.72276	5.25977	4.3652
BTF3	14.034	12.6878	12.3979	14.4606	13.3962
BTG3	9.52721	10.3008	8.29617	10.9908	10.8373
BTG3-AS1	4.51051	5.09481	4.72424	6.91732	6.45866
BUB1	9.03726	8.89321	5.6073	10.0602	9.47676
C11orf87	9.08257	6.50916	9.0174	7.92827	9.65756
C11orf96	9.63392	7.94899	8.28729	8.28563	7.94243
C12orf60	8.14845	8.60657	6.67213	6.60823	7.28088
C14orf144	5.39572	3.91205	2.99834	3.70178	2.41316
C14orf180	4.12855	4.96438	5.10987	6.25245	3.5763
C14orf39	7.45478	7.59073	3.82137	3.74192	4.00673
C15orf39	8.49343	9.00069	7.93562	10.2338	8.49323
C16orf74	8.18858	7.09875	6.6235	6.09631	6.2914
C19orf48	10.6408	10.0032	9.20735	11.6581	10.6352
C19orf57	7.78971	9.79885	8.49406	8.7156	8.18963
C1orf158	4.40135	4.44741	4.96746	4.11064	5.85601
C1orf194	5.31352	5.31484	6.57729	4.10404	6.81331
C1orf220	7.33582	6.41289	5.75508	5.46905	5.84984
C1orf226	10.3804	9.80875	8.81624	7.21243	8.55609
C1orf232	4.28905	2.72733	2.47462	2.78337	3.85127
C1orf53	6.19039	4.04032	4.63115	5.09056	5.02604
C1QL1	6.83233	6.84787	8.47666	9.35166	8.31165
C1QL4	3.75215	4.80398	5.75819	3.54921	7.56721
C1QTNF4	9.56796	10.2896	10.7882	7.3172	6.90372
C1RL	6.14595	5.47485	6.57403	7.65417	7.925
C22orf31	3.89641	3.61037	5.16101	3.52817	6.38444
C22orf42	3.60512	3.70707	3.79092	3.41694	4.95432
C2CD6	6.35642	6.00667	4.52765	3.92066	4.84808
C2orf72	6.3953	7.19479	9.872	4.92373	8.56629
C3	11.2163	9.94725	12.1923	8.03157	9.58454
C6orf118	4.04776	4.02548	3.88763	4.29524	6.1335
C6orf223	5.21579	4.42571	4.06391	3.31768	4.04538
C7	9.07305	7.74417	6.49853	8.72552	6.71755
C7orf31	7.84109	7.78046	7.81383	9.08005	7.62753
C7orf33	7.83799	7.10288	3.31961	3.01093	2.70642
C7orf55-LUC7L2	8.76169	9.11117	7.01736	9.57615	8.34751
C8orf37	7.12116	6.74936	7.25048	7.40007	8.64662
C8orf88	6.42999	4.92802	5.5139	8.17263	7.34969
C9orf116	6.96461	6.27696	6.95431	5.52312	7.71745
C9orf135	3.4314	3.60148	4.15979	3.08565	4.82357
C9orf3	9.3191	8.73853	9.85405	9.27084	11.2923
CA14	6.89953	7.25215	7.35128	10.7191	9.81798
CA4	9.13454	11.8534	10.5057	6.43615	9.37254
CABLES1	9.83342	9.1516	9.36004	6.97345	8.40473
CABP2	8.45484	4.26745	3.06488	3.04904	4.97967
CABP5	9.61011	7.24313	4.12079	3.05427	4.52782
CABP7	10.7546	9.41871	8.97141	8.43289	8.72518
CABS1	4.11218	4.88704	2.70961	2.68892	3.25784
CACHD1	9.20143	9.95455	9.31976	9.73773	12.1013
CACNA1F	9.52104	9.01591	7.61394	5.28758	7.68359
CACNA1G	12.8809	11.2334	11.813	6.80721	9.81725
CACNA1G-AS1	7.85016	6.39035	6.82933	3.16854	5.03228
CACNA1H	9.51917	10.2538	8.3941	8.74943	6.37454
CACNA1I	6.55415	6.75513	8.90517	5.70888	8.98733
CACNA1S	8.41016	6.65232	4.98261	3.80892	6.81638
CACNA2D1	12.4727	13.2119	11.0595	10.795	10.022
CACNA2D4	10.1882	6.95567	5.41231	5.47912	7.81218
CACNG2	7.89377	8.88777	8.54231	6.37904	5.94596
CACNG5	5.50088	3.92153	3.74285	3.92769	4.75995
CACNG6	3.0162	2.66741	3.94925	2.65924	4.4233
CACNG8	5.91132	5.78957	9.7525	5.71914	8.29211
CADPS	13.4142	13.3291	11.9601	9.67592	11.1098
CADPS2	7.73181	10.5091	12.0254	9.77756	7.38551
CALCB	4.9163	3.87775	4.23454	7.51123	3.81993
CALCRL	7.22574	6.71712	7.45806	6.80214	9.55337
CALML3	2.71043	2.55586	3.46227	2.34364	4.08671
CAMK2N1	9.29932	12.3222	12.9677	12.1716	9.48705
CAMSAP3	10.4271	10.9012	10.9286	7.5174	7.59199
CAPN13	5.86242	4.23086	4.34588	3.52946	5.13232
CAPS	9.40266	9.56565	9.37853	8.87568	10.9168
CARD10	6.59588	9.43063	6.55888	6.50193	6.76235
CARHSP1	11.2621	11.5901	9.46928	12.479	11.1669
CARM1P1	4.00752	6.42008	3.27152	3.66736	3.7629
CARMIL1	10.4328	8.55975	9.93095	11.0811	8.85277
CASC10	7.84558	7.77301	8.12523	8.65075	9.63096
CASC15	9.62525	10.626	8.52484	10.9992	9.74217
CASC8	6.11364	3.18803	2.60137	2.8909	3.6486
CASP7	6.09688	5.34088	6.99742	7.68183	8.03522
CASQ2	7.27663	6.24484	5.76699	5.56891	5.75754
CASZ1	9.65662	7.99594	5.61335	6.6039	8.84184
CATIP	4.93013	4.86887	5.00201	4.1718	6.05221
CAVIN1	9.1611	8.52377	9.64383	9.91223	10.7833
CBFA2T2	11.4571	11.7035	10.561	12.7122	11.0664
CBFA2T3	9.74288	10.3242	10.3877	11.238	8.21098
CBLN2	7.54261	7.3385	6.95013	7.21383	9.7112
CBWD4P	5.18292	4.30831	3.16046	3.4298	4.3426
CBX2	9.96683	10.0232	7.68502	10.8669	10.055
CCBE1	6.84198	5.40983	6.624	5.19293	9.08604
CCDC102A	5.64747	5.23192	5.97561	6.41834	7.68932
CCDC114	5.59076	6.21345	6.01608	5.57225	7.69629
CCDC140	3.58664	3.24737	4.78522	3.58708	6.74711
CCDC148	5.55353	5.18438	6.38972	5.82317	7.10214
CCDC152	5.43569	5.76466	6.9856	7.05307	7.60839
CCDC169	7.32846	6.84047	6.9105	8.72766	6.57792
CCDC169-SOHLH2	3.03843	2.83162	3.12979	4.58402	2.88939
CCDC178	3.45797	3.505	3.17777	3.76945	4.88954
CCDC3	9.18826	7.83296	8.49056	7.69393	10.1554
CCDC33	7.14411	4.67589	4.52017	4.46525	6.5085
CCDC68	4.55829	4.18129	5.58085	3.49994	6.04314
CCDC8	6.75623	6.07936	7.26053	8.76265	9.96051
CCDC80	9.67717	9.87459	10.7117	9.63219	11.233
CCDC88C	11.2253	10.4081	8.47993	10.5423	11.4254
CCDC89	3.58422	4.63147	5.13993	6.64777	5.62419
CCER2	5.90386	5.25637	6.22679	9.54363	6.2046
CCIN	6.57378	4.37031	3.77187	4.51657	5.27134
CCL26	4.99526	3.61481	3.00152	3.33435	2.82265
CCNB1	10.6498	10.0714	8.4297	11.4825	10.8657
CCNB1IP1	10.9815	10.0097	9.81013	11.8589	10.7863
CCNB2	9.741	9.64932	6.03609	10.7414	9.98587
CCND1	8.13161	7.8236	9.03804	9.40651	10.1721
CCND2	13.8472	14.6528	12.1759	13.4929	13.0839
CCRL1P1	4.67732	5.09745	3.70377	2.99873	2.9565
CCT7P2	4.6908	3.5165	2.81368	3.81942	2.89536
CD109	6.03823	5.27635	6.11049	6.46096	7.448
CD163	6.14166	6.02408	5.9007	7.76205	6.92892
CD163L1	5.61194	5.31661	5.41838	6.55914	4.47039
CD19	6.18606	4.64157	3.66374	3.58052	4.43228
CD200	9.52431	11.1446	11.0571	9.66644	9.24379
CD226	5.82536	6.45545	6.0142	5.03247	7.59541
CD24	13.6364	14.2124	9.80068	14.2127	12.8096
CD248	7.85525	7.69623	6.5758	9.10687	8.47323
CD27-AS1	9.82004	7.87325	8.56558	9.14202	8.17402
CD28	4.93487	4.59812	3.66079	6.37425	4.9355
CD58	6.00858	5.62492	5.90628	6.47899	7.31888
CD72	5.49453	5.38279	5.69788	6.84844	7.14904
CD82	6.54283	6.78648	8.75491	6.25855	10.1924
CD93	8.61802	7.99331	6.62031	9.36169	8.21262
CDC14A	6.99342	5.61911	5.97905	6.68375	8.22827
CDC20	10.1285	9.52315	6.49646	10.877	10.2069
CDC25C	8.07914	7.80155	4.23178	8.87203	8.14931
CDC42EP5	4.75421	4.48102	4.67689	6.29985	4.8988
CDCA2	7.38535	6.61687	4.69486	8.42098	8.15323
CDCA5	9.19597	9.45117	7.14286	10.2351	9.80198
CDCA7	9.65338	9.44279	6.6135	10.6474	9.89394
CDCA8	9.19945	8.63849	5.82162	10.1966	9.52153
CDCP1	5.63807	5.22765	4.72276	4.71785	6.78196
CDH1	6.18423	7.04345	5.76272	5.05483	5.42247
CDH11	9.31003	8.97351	8.97905	9.9369	10.6873
CDH15	7.92643	8.75824	10.3643	10.121	5.79967
CDH18	8.43422	10.5532	9.75139	7.0492	6.67273
CDH18-AS1	2.5535	4.0999	4.11162	2.24992	2.36342
CDH23	10.031	11.9505	11.3886	7.67607	9.94823
CDH24	11.5278	12.2953	10.3701	10.3101	10.4672
CDH4	6.86147	7.77086	8.86216	7.98869	9.40702
CDH7	6.12131	4.90224	8.59964	8.41089	6.07687
CDHR1	15.31	11.297	9.06057	10.5675	12.0767
CDK1	9.83132	9.88895	6.2507	10.9009	10.7086
CDK2	9.30727	9.94094	7.70435	10.8492	10.4045
CDK2AP1	11.7597	11.952	11.8767	13.3988	12.973
CDK5R1	11.8474	13.4325	12.7907	11.7959	11.1719
CDKN1C	8.66132	6.49999	7.58053	8.53625	9.45974
CDKN2C	9.96689	9.68072	8.13177	10.8987	10.5011
CDNF	5.57895	5.3729	5.18661	5.36775	6.65642
CDT1	9.05361	9.46219	7.50748	10.2554	9.24766
CDX1	2.76646	2.9354	3.11162	4.33199	2.90277
CDYL2	6.60227	9.06459	10.1175	6.66338	6.7817
CEACAM21	6.0582	6.75502	5.56989	4.08988	4.78623
CECR2	10.3539	8.8028	9.55236	11.2492	9.94343
CELF3	12.3604	13.0859	12.5515	11.5494	10.568
CELF4	10.4515	12.1083	12.3231	9.31289	9.88846
CELSR1	6.65645	7.39104	8.5021	6.57442	9.06036
CEMIP2	8.87486	8.7248	9.28342	8.55631	11.1425
CEND1	6.80816	7.51008	12.2159	10.3492	8.97905
CENPA	7.81104	7.5459	5.09286	8.75438	8.16623
CENPE	8.91841	8.72979	5.9102	9.69497	9.37767
CENPF	11.6101	11.523	7.9203	12.5076	12.1305
CENPN	7.86868	7.70745	5.93348	8.88808	8.0394
CENPU	9.35111	9.85189	7.00745	10.2331	9.71376
CEP112	8.31727	7.99053	7.88602	8.30312	10.8923
CEP55	8.32105	7.56019	5.40315	9.03174	8.92643
CERKL	8.71772	9.03346	8.05838	9.69722	7.94977
CES1	8.05151	6.70112	6.78375	6.84476	6.80374
CFAP126	3.74773	3.55032	5.7648	2.81588	5.52246
CFAP157	6.72284	6.70888	6.87446	6.19058	8.07088
CFAP300	5.39957	4.92952	4.62374	7.94727	8.101
CFAP47	5.15851	4.76324	4.40353	3.68286	5.77166
CFAP58	6.19082	4.33705	4.88625	5.74589	7.02341
CFAP77	5.68851	7.16673	5.09306	4.74126	6.30777
CFH	7.53241	7.14497	6.97865	8.94404	7.75858
CFTR	5.49516	7.68304	5.93321	4.71234	5.23973
CGAS	5.33876	6.32946	5.65679	7.21141	6.05604
CHEK1	9.11805	8.92383	6.9713	9.87282	9.34709
CHGA	13.1723	13.3789	10.4996	12.1158	10.234
CHGB	13.0839	15.1099	14.2654	11.5241	11.4503
CHI3L1	8.49009	6.86557	8.24305	5.84215	9.17352
CHL1	8.52672	11.214	11.2439	8.11992	10.1058
CHN2	11.481	12.3023	12.7982	8.18905	9.9679
CHRD	6.6298	10.303	11.5471	7.87557	8.27041
CHRDL2	4.31032	3.89408	3.84421	4.67664	6.12123
CHRM2	5.60964	7.02673	6.57344	4.37815	6.538
CHRM3	10.9588	11.8961	8.21078	7.16588	9.88268
CHRM3-AS2	4.0313	5.03153	2.83399	2.78965	3.80199
CHRM4	6.72393	7.16738	6.44396	4.37358	7.98216
CHRM5	6.73518	5.86719	5.33525	4.70795	5.31753
CHRNA1	4.71468	4.64517	4.45305	7.74284	5.00589
CHST1	8.40335	9.98963	9.46374	6.15249	7.92418
CHST3	8.28264	8.86101	8.80255	7.64325	10.2151
CHST8	9.28684	9.95569	9.25688	6.28298	8.15678
CIDEB	6.06057	6.37161	8.16689	8.24126	6.33758
CILP2	4.8977	4.60877	5.27975	6.41446	5.02511
CITED1	8.56564	9.14367	7.95902	6.96917	7.30794
CKAP2L	8.81334	9.0119	5.72059	9.63161	9.09814
CKM	6.70429	5.30795	4.40676	4.94931	6.25582
CKS1B	9.69602	9.11325	7.59441	10.6665	10.3239
CKS2	9.7463	9.30795	7.60671	10.8022	10.4929
CLC	5.78467	3.04622	2.39358	2.72295	3.05654
CLCF1	6.18568	7.24975	5.74434	4.71974	5.15863
CLDN1	6.27676	4.8174	4.93102	9.08927	5.8215
CLDN19	6.08468	3.94886	2.67212	3.87165	5.46459
CLDN2	3.83436	4.87072	2.72248	3.21176	3.8915
CLDN4	5.64614	5.13774	5.78252	7.10466	5.56202
CLEC10A	3.73628	3.25173	2.66197	4.65516	3.95209
CLEC18A	6.8703	8.08501	7.43072	10.3206	8.31218
CLEC18B	6.95738	8.41025	7.08676	9.49007	8.50415
CLEC18C	5.0378	6.15746	5.3815	7.76099	6.04527
CLEC2L	6.42957	9.25233	9.73314	5.11158	5.59506
CLEC4F	7.1067	7.63442	4.18434	5.69094	7.43302
CLEC5A	3.70528	3.99794	3.17064	3.73101	4.90438
CLGN	9.79363	10.5781	8.00661	9.12301	8.87146
CLIC1	10.0995	8.97545	9.11485	11.5283	10.9914
CLIC3	3.38361	3.52	3.8187	5.17676	3.84782
CLIC6	5.92578	9.32361	5.86488	5.29595	7.13855
CLMN	8.93405	7.67431	8.24326	7.36597	7.04386
CLMP	6.76535	6.98961	8.46684	9.43588	8.9169
CLU	12.5411	13.3236	16.549	12.1153	15.4961
CLUL1	7.55907	6.54916	6.80769	5.24072	6.37929
CLVS2	6.47759	8.90344	10.7702	10.6922	7.6088
CLYBL	7.04601	6.29935	8.29329	8.58374	9.62163
CMKLR1	6.64373	6.88546	6.47145	8.90372	6.57879
CMTM3	8.24288	7.60602	7.9863	10.0257	10.0976
CMTM7	6.57151	6.79158	7.60145	8.56738	8.29232
CNGA1	8.58202	5.6321	4.50427	3.74911	4.56824
CNGA3	7.12748	6.3764	5.19398	7.04464	9.20501
CNGB1	10.0209	7.61677	5.78413	4.81311	5.62481
CNGB3	5.237	3.87181	3.76691	3.23151	3.94752
CNPY1	6.48629	8.19952	7.70935	9.00288	7.05905
CNR1	8.88028	10.2008	11.5611	11.7904	8.85042
CNTN1	11.9285	12.973	12.8162	10.3655	10.0419
CNTN2	8.24404	7.89861	11.6779	10.7364	9.51412
CNTN5	5.40685	5.20884	5.68669	6.96799	8.28733
CNTNAP2	11.9297	13.7253	11.7864	9.13929	11.6934
CNTNAP5	9.09989	7.82415	6.94502	6.31867	5.30383
COBLL1	9.15759	7.87035	7.6951	7.33824	8.21746
COCH	9.99839	9.54134	7.7633	9.16492	8.26251
COL10A1	4.07799	4.07538	5.02435	6.39535	3.58017
COL11A1	8.22515	8.13036	7.64318	9.83859	8.09356
COL12A1	7.30946	6.74696	7.37223	9.82887	8.20684
COL14A1	6.78902	6.11898	4.72958	8.33873	7.36642
COL1A1	11.2777	10.2569	8.39293	13.6831	11.8601
COL1A2	11.54	10.1096	9.02905	13.8725	11.5864
COL21A1	5.67639	6.00303	6.11719	9.45911	6.03298
COL23A1	5.74252	5.27121	8.58353	4.74117	8.59705
COL25A1	5.89785	5.84634	5.81787	9.78134	7.77451
COL27A1	13.5144	13.863	12.4774	8.5823	11.1317
COL2A1	9.67744	7.7494	5.63797	6.14591	10.7938
COL3A1	11.3369	10.2345	7.47621	14.2306	10.8035
COL4A1	11.2695	10.3221	9.14089	11.5093	10.2704
COL4A3	6.90982	7.84137	5.84402	5.63759	6.86629
COL4A5	8.10928	6.84342	8.66971	9.83747	10.6675
COL4A6	6.92259	5.00441	4.90063	7.36304	8.11912
COL5A1	10.243	9.25727	9.23401	10.4191	11.6402
COL5A2	9.21547	9.04303	7.54254	10.2398	9.67614
COL6A2	9.9738	11.3027	9.43656	11.7675	12.1238
COL6A3	9.07892	8.19721	7.28943	11.3575	11.6141
COL6A4P2	6.66819	7.18307	5.65153	4.94823	5.64796
COL9A2	8.4742	9.41219	9.27822	7.95889	10.7182
COL9A3	7.50415	6.67064	8.60908	6.70117	9.28546
COLCA1	6.30898	7.0925	7.13775	6.87787	8.56427
COLCA2	5.09997	5.55174	6.94488	5.99686	7.42573
COLEC11	6.79217	6.20261	5.84491	7.99566	7.30757
COLEC12	7.92366	8.54925	9.312	9.97295	10.8505
COLGALT2	8.13328	8.02616	10.5984	10.3056	11.3599
COLQ	8.53761	8.42565	8.68645	8.17733	10.1068
COQ8A	10.785	10.7512	11.2775	12.3176	10.3236
COX4I2	5.48678	4.36307	3.87358	3.97814	4.44699
COX6B2	8.57083	5.89994	4.93636	5.00732	5.89431
COX6CP16	4.67681	3.25856	3.21921	8.79953	2.80767
CPAMD8	6.03066	6.0095	6.66531	7.69647	8.21606
CPHL1P	2.48087	3.79133	2.28399	2.46409	2.77728
CPLX1	8.96603	8.989	11.8338	11.2505	7.35857
CPLX3	12.2286	10.7692	8.72861	6.67824	8.43314
CPLX4	9.38622	6.21174	5.79275	3.17571	3.28836
CPNE4	8.98899	11.0256	7.40971	7.08567	9.16607
CPNE6	10.134	8.15377	10.6406	4.44542	8.83605
CPS1	7.23392	6.27811	5.89437	7.17858	8.11994
CPXM1	10.0038	10.9233	7.5677	11.6534	10.7336
CPXM2	6.65743	6.14019	7.53288	4.85652	7.5978
CPZ	5.65228	4.90925	5.81771	8.39857	5.33941
CR381653.2	3.97074	3.50781	3.58169	5.69658	4.33517
CRABP2	12.2069	8.99124	7.44916	7.41363	10.6151
CRACR2B	8.42067	7.58006	6.94251	9.83204	7.39892
CRB1	6.22045	5.36603	8.90466	9.75169	9.58045
CRB2	7.71978	6.78502	8.92279	4.98291	10.3033
CRHR1	7.83894	8.57017	10.2248	6.14244	4.81391
CRIP1	9.27027	8.48032	6.47737	9.43388	8.43477
CRIP2	11.3945	11.6942	11.7596	13.1534	11.6953
CRISPLD1	8.12667	7.3876	7.40073	8.76278	9.49728
CRLF1	7.54635	6.34393	7.69274	8.82646	7.84346
CRNDE	8.09479	7.89021	7.39995	9.48868	9.92925
CROCC2	3.32766	3.48746	4.20835	4.70319	5.37031
CRTAC1	8.31714	7.73561	8.98822	9.70776	8.40897
CRTAP	11.1152	9.63408	9.99918	12.7171	11.6977
CRX	11.3385	8.60996	5.50811	4.79215	6.10059
CRYBA2	5.35414	5.97503	4.62874	3.11475	4.34713
CRYBG3	11.2367	10.1853	7.57721	11.0392	10.0681
CRYGD	3.16272	2.80729	3.67999	6.62542	3.19912
CRYZ	9.20414	7.74689	7.68914	9.33753	11.0105
CSAG1	4.79491	3.47931	3.91181	3.07525	3.42173
CSAG3	4.64317	2.57042	2.29516	3.51029	3.63405
CSPG4	10.1796	8.23968	8.46614	8.86908	9.97631
CSPG5	11.347	11.9918	11.7353	7.88217	10.873
CSRP2	10.0506	13.5676	9.59674	10.3375	11.5762
CTAGE4	6.54292	5.98674	4.31906	3.9245	4.54614
CTAGE8	4.73767	4.86739	3.13526	2.86884	3.29345
CTBP2P8	2.93014	3.12238	2.84975	2.95996	4.35932
CTSC	8.94682	8.23681	8.48601	10.7239	8.9631
CTSV	7.15497	5.75611	5.21472	5.39928	6.92434
CTTNBP2	7.30519	11.4817	9.28736	8.17211	6.74285
CUBN	8.01785	8.69864	7.37647	6.72017	9.81947
CUX2	7.99817	10.6251	9.20079	9.81684	8.3392
CXADR	10.66	11.6784	9.53139	9.97936	11.7172
CXCL10	5.08325	4.22601	4.14002	5.45546	6.08766
CXCL11	4.75172	3.65608	4.16394	4.06292	5.79876
CXCL12	7.75096	8.47665	8.07813	10.1737	7.86943
CXCL5	3.76093	3.77252	4.8693	3.8011	5.53996
CXCR4	9.06408	7.81746	8.26666	12.3899	10.8056
CXorf67	3.5327	3.50777	4.69396	4.51605	5.98307
CXXC4	10.5779	11.1119	9.26306	7.08797	9.94422
CYB561	10.5731	10.5475	10.0094	9.64015	11.4459
CYB5R2	5.92951	5.10039	7.34034	5.67301	7.84156
CYBRD1	8.02414	7.87447	9.27068	10.4026	9.82497
CYFIP1	11.1563	11.1837	10.97	12.6764	11.2741
CYP1B1	7.14254	6.43592	6.72165	8.36704	8.01231
CYP27C1	5.19999	5.3689	5.26425	4.91193	6.55582
CYP4F12	3.98846	4.55997	4.98141	4.25763	8.40574
CYP4F24P	3.38749	4.01471	6.02474	3.60164	5.7589
CYTL1	5.58373	4.88796	5.50518	6.70716	5.78522
CYYR1	6.95574	6.35542	6.71584	11.5922	8.85682
DAB1	12.2209	10.2273	10.2679	6.97025	10.057
DACH1	11.4808	12.8161	9.3483	11.7533	10.6361
DACH2	5.55195	4.66322	4.8114	7.59873	5.76004
DAND5	8.3515	5.37451	5.05522	5.22492	5.91215
DAPK2	6.45664	8.34633	7.63413	6.49189	7.08511
DAPL1	8.20588	4.54054	4.25941	7.85717	5.22373
DBX1	4.32971	5.03365	3.19835	3.51803	6.77338
DCAF12L2	5.17427	7.50552	6.32784	6.18596	4.81752
DCBLD1	8.43798	9.23426	8.16475	7.96935	7.19547
DCBLD2	11.001	11.613	9.68984	10.3002	10.2477
DCC	10.2404	11.5966	8.87619	12.2029	10.3203
DCDC1	6.46495	6.51786	4.83641	8.28555	6.61229
DCLK3	6.00119	7.75256	6.09289	4.401	5.6074
DCN	10.5353	9.71141	8.95707	12.977	10.1873
DCT	9.57641	4.73017	5.54518	8.00625	5.94838
DCX	10.6529	12.788	8.76587	12.3173	7.54418
DDC	5.30688	4.11373	4.59501	4.29662	6.87138
DDIT4L	7.1916	6.01851	7.12868	5.65264	8.48783
DDN-AS1	7.01194	5.68096	5.40929	5.18521	5.36592
DDR2	8.56222	8.16759	9.33415	9.72864	10.7475
DDX31	11.2941	12.7895	9.67594	9.76321	9.41104
DDX3Y	9.67166	8.47331	6.66189	7.30454	8.64659
DEFA5	2.43869	2.57655	3.14828	2.56997	4.7839
DENND1B	9.55421	7.75598	8.0022	8.16015	8.68787
DENND2C	8.63858	8.54845	6.37192	5.54294	6.19157
DEPDC1	7.94438	7.89636	5.34721	9.05415	8.70606
DEPDC7	6.63622	7.78407	5.69127	8.81874	7.49542
DES	5.93147	4.42785	5.53855	7.69822	5.1201
DGKB	8.61243	9.82917	7.977	7.24068	7.90092
DIAPH2	7.97699	5.77289	7.07672	8.70277	7.9884
DIRAS2	10.5295	9.2829	12.4865	8.06314	7.26456
DIRAS3	6.53461	8.22882	6.44801	5.18025	7.15144
DISC1	11.2852	8.24838	7.90301	8.62511	8.30589
DISP3	10.2183	13.1757	10.1419	9.9269	10.0576
DKK1	4.64015	3.93478	5.10915	3.93559	8.35976
DKK2	4.66482	4.58263	5.63262	5.43002	10.6479
DKK4	3.76022	3.6166	4.97237	3.46367	7.01326
DKKL1	4.58209	6.48382	4.15403	6.11829	7.15254
DLC1	8.51222	9.98954	9.09862	7.87871	9.08818
DLGAP1-AS1	6.60478	5.39655	6.57938	6.0684	7.57793
DLGAP1-AS5	5.5534	6.78478	5.34149	4.07393	3.78063
DLGAP5	8.79918	8.44781	4.92809	9.98608	9.26837
DLL3	8.01006	7.05568	8.16444	10.6759	8.82508
DLX1	3.91413	3.39304	4.44919	5.74554	4.81402
DLX2	3.99399	2.99868	3.7774	5.51715	3.92315
DLX3	5.94085	4.67374	4.19695	3.91263	7.15432
DLX4	5.53696	3.73061	3.41715	3.55033	6.33296
DLX5	5.10051	6.91732	6.00876	5.8297	5.22487
DMBX1	9.28966	5.5733	3.87695	3.84216	6.0294
DMC1	5.69607	6.68257	5.86169	4.46364	5.19683
DMD	10.417	8.52534	9.24164	8.58272	8.92084
DMGDH	7.88051	8.3198	6.33286	6.14195	6.50794
DMKN	7.26697	4.61569	5.95624	6.05272	6.42619
DMRT2	2.98142	3.53968	5.36342	3.37093	8.02217
DMRTA1	4.81472	4.06629	4.01238	9.45046	4.84914
DNAAF1	6.73053	6.78918	7.41662	5.81137	7.9388
DNAAF3	4.55043	3.83284	4.79581	5.00317	6.09661
DNAH2	8.2086	8.05346	7.99847	6.14621	8.90873
DNAH6	7.02409	7.05894	6.1947	7.11262	8.105
DNAH9	6.14578	5.80696	7.46046	5.60205	7.90437
DNAJB13	4.85534	4.99363	4.88417	4.9157	6.18951
DNAJC22	5.04932	5.35089	5.56219	4.76584	6.65802
DNM3OS	3.92709	4.10846	3.81681	6.05782	5.69956
DNTT	2.8389	2.69012	2.35575	6.17602	2.65032
DOC2GP	5.97614	4.86213	4.8378	4.083	4.6206
DOCK1	8.4288	7.88438	9.48601	10.0078	10.4947
DOCK11	8.80526	7.93106	7.34587	9.48284	7.60843
DOCK8	9.52157	7.31204	7.60744	6.82839	7.16585
DOCK9	11.4291	9.55541	10.8478	9.31635	10.0104
DOCK9-DT	6.73544	5.54807	6.13823	4.58924	4.95332
DOK2	4.55703	4.75544	3.79098	5.87771	4.92004
DOK5	5.97231	9.50648	8.50774	7.76761	9.2898
DOK6	10.7836	11.1236	10.4755	7.73178	9.74814
DPF3	8.51759	7.95018	8.91344	9.51073	6.32903
DPY19L4	9.25935	8.5774	8.19436	9.46922	10.1625
DPYD	10.0712	7.0062	6.63322	7.47384	7.44869
DPYS	5.41022	3.9362	4.40119	2.93826	4.32487
DPYSL3	14.8767	15.512	12.9673	13.5007	14.2504
DPYSL4	10.9724	13.2512	11.5001	11.667	11.1484
DPYSL5	11.4999	13.3357	12.259	11.9798	12.1422
DRAXIN	12.8082	14.3079	9.35512	9.10413	11.9287
DRC7	3.87704	4.1169	5.18938	4.44515	6.28446
DRD2	7.153	7.96254	6.50837	9.48082	6.55369
DRGX	3.76907	3.59133	3.69608	6.87891	3.88428
DRP2	5.89053	6.29071	7.45175	7.67232	5.68196
DSC2	7.62132	9.08627	6.85929	5.65996	8.90473
DSC3	3.8826	4.91874	3.05117	4.27204	6.48868
DSCAM	7.42038	6.56539	9.43969	9.2915	6.53932
DSCAML1	10.7953	10.8898	10.2004	8.41084	8.23807
DSCR8	6.14243	5.70639	3.37774	3.63491	5.30386
DSG2	8.68825	7.47534	6.00471	7.14563	9.76376
DSP	9.43376	10.6496	7.04522	6.6907	9.97265
DTX1	9.14947	11.0783	11.0614	9.45058	9.22864
DUBR	6.54416	5.55475	7.61194	8.41766	8.35332
DUSP2	9.14567	7.08708	7.5028	6.33314	5.89375
DUSP26	10.3214	10.3872	11.3678	11.8474	9.0667
DUSP5	10.4464	11.0859	10.0727	8.83415	8.74526
DUXAP10	6.79758	7.4034	6.3524	9.8098	8.97956
DUXAP9	5.44407	5.38096	5.18876	7.80896	6.70775
DYNC1I1	8.83433	11.4316	12.2335	8.54098	9.46785
DYRK3	8.66	6.39965	6.82781	8.07044	8.01598
E2F7	7.11448	7.97892	4.88913	8.77593	8.75104
E2F8	6.4366	6.09252	3.24384	7.28297	7.47954
EBF1	10.4558	12.2696	9.67536	10.7562	9.42653
EBF2	4.90954	4.2891	4.50315	8.96888	8.24013
EBF3	10.6517	10.8764	6.95921	11.8933	9.79188
EBPL	10.1164	9.07048	8.29966	10.5388	9.63518
ECEL1	5.69432	4.55641	5.46222	6.33727	8.02526
EDA2R	5.24426	7.14057	4.90349	8.06882	7.19564
EDARADD	4.62791	3.58031	3.78466	4.35443	5.58531
EDIL3	11.0553	11.9512	10.3847	8.88343	9.11793
EDN2	7.0683	5.04049	3.20247	3.68464	5.73098
EDNRB	8.10301	7.22827	9.97225	7.89097	9.74976
EEF1A1	18.9995	17.4806	16.6291	19.2977	18.0871
EEF1A1P5	8.16702	6.72543	6.18709	8.7494	7.58208
EEF1A1P6	7.11671	5.82626	4.99067	7.6062	6.42721
EEF1B2	13.6963	12.2279	11.9104	14.3772	12.7127
EEF1G	15.8749	14.8819	14.3269	16.547	16.0178
EEF2K	11.4751	10.6248	10.3295	9.02155	10.0292
EFCAB1	7.02235	6.23169	5.89926	6.00249	7.63847
EFCAB5	6.14201	7.26506	6.54802	5.5437	5.31886
EFCC1	4.62727	4.46148	7.35938	5.33941	7.65739
EFHD1	7.04921	7.50009	9.80712	7.57635	9.51053
EFNA4	5.01815	4.4739	5.45204	7.05138	8.00311
EFNA5	8.26884	7.45736	8.39122	9.6692	9.5519
EFNB1	9.12419	10.786	8.72191	9.58052	9.96339
EGF	5.33165	4.27189	3.84625	4.06221	4.08159
EGFLAM	10.63	9.2695	6.38769	7.83044	9.13095
EGFR	7.22319	9.3432	9.41289	10.16	8.47255
EHD1	9.67082	10.0015	11.3835	11.8484	10.2946
EIF3E	13.5595	11.882	12.0782	14.0695	13.1749
EIF3H	12.6904	11.5429	11.6294	13.5104	12.479
EIF3M	12.3377	11.132	10.7607	12.8209	11.8652
EIF5A2	6.49865	6.15021	6.84951	8.30607	7.40868
ELAVL2	10.4737	11.7598	10.0063	11.7029	9.03314
ELAVL3	8.88774	11.9073	12.7725	12.3483	10.6802
ELAVL4	8.85744	10.6629	10.4224	11.3326	8.98906
ELDR	2.77782	3.34599	3.09627	4.61121	3.07005
ELFN1	8.13472	6.27887	5.8397	7.10846	6.77131
ELFN1-AS1	5.20336	3.56525	2.29879	2.85912	3.46337
ELFN2	6.49451	7.43033	6.85457	5.15509	5.8412
ELOVL2-AS1	5.00953	5.99438	4.295	4.1514	4.82564
ELSPBP1	7.05072	5.67944	2.66696	2.58012	4.055
EMB	6.6112	5.11247	6.46958	6.79548	9.21014
EMID1	7.94806	9.40225	9.6685	8.98621	10.288
EMILIN1	7.29441	7.24865	7.60681	9.99833	9.07211
EMILIN3	7.74766	8.00914	7.89753	10.6463	8.88644
EML1	10.9582	8.68553	8.34131	9.23957	8.92993
EMP3	7.70988	7.21766	8.0981	9.52449	9.08591
EMX1	7.17932	8.63785	6.3271	3.57676	4.18354
EMX2	6.94304	5.03341	6.97645	4.9324	9.3417
EMX2OS	7.27463	6.03615	7.01549	5.25776	8.87549
EN1	4.66834	4.11634	4.44395	6.07113	8.59141
EN2	7.37968	10.7338	9.54778	9.89695	8.176
ENC1	14.1255	14.2815	12.7837	11.9232	10.6868
ENOX1	7.11862	8.51721	8.58137	9.68673	8.13332
ENOX2	8.52975	9.93503	7.24469	8.3662	7.92277
ENPP3	3.99534	4.01658	5.38699	3.97972	5.72913
ENTPD2	7.32391	5.67243	8.3015	9.09023	8.17984
EOGT	10.3811	8.84963	7.65247	6.92972	8.48232
EOMES	10.1285	12.4171	7.40659	6.48697	6.14933
EP400	11.5257	11.6459	11.4219	12.855	11.7551
EPB41L2	11.5009	10.2378	10.5641	9.67582	10.067
EPHA2	11.2302	8.41333	6.60413	7.12923	9.71016
EPHA3	8.19973	6.93491	7.00207	8.75233	9.93432
EPHA4	8.66002	7.78583	9.43067	6.70429	10.4332
EPHA7	8.71467	7.63851	9.30174	9.19769	11.1341
EPHA8	12.0956	12.1273	8.61525	5.91507	7.75773
EPHB2	10.5297	12.1406	9.9288	10.5993	10.7506
EPHB4	7.3203	6.64227	7.19846	10.1468	9.72954
EPO	3.80894	3.70448	3.91292	5.13541	3.86343
EPPK1	5.90931	5.08015	7.42257	4.70905	7.1476
ERF	9.01293	7.62265	9.37573	10.446	10.3261
ERG	6.52668	6.35413	7.04922	6.38049	8.15997
ERI1	10.3308	8.95688	8.09864	8.90821	9.50513
ERVMER61-1	5.07759	4.58812	6.09303	6.81187	5.36288
ESM1	7.13041	6.23956	3.22772	5.5839	6.22294
ESPL1	8.62488	8.94259	6.0542	9.72216	9.35597
ESR2	6.39382	6.62025	5.62895	8.17717	5.48629
ESRRB	6.35052	5.36679	4.87822	8.99927	5.74537
ESRRG	10.667	11.5886	9.66731	8.59991	9.45063
ETNK2	8.81232	8.06706	7.73429	6.77305	7.45695
ETV3L	7.29668	4.23488	3.203	2.72673	4.59695
ETV4	6.99684	7.54925	6.43974	6.81916	8.41957
ETV6	8.26167	8.09688	7.9197	10.1606	9.35111
EVA1A	4.85621	4.04091	3.44905	5.17027	6.12878
EVC	6.02033	6.01713	6.84941	8.87168	8.76947
EVC2	4.48584	4.16536	4.76101	8.35478	7.70186
EVX2	3.62758	2.74274	2.73718	2.81246	4.80248
EWSAT1	3.92327	5.16245	5.37471	5.00535	6.13414
EXO1	8.15224	8.21674	6.15686	8.96456	8.23981
EXOC3L1	6.95355	6.98417	7.07599	9.03866	6.98518
EXTL3-AS1	6.26842	5.55938	6.12506	6.15761	7.28773
EYA1	6.64995	5.77395	5.84008	10.8235	5.79212
EYA2	11.1123	10.6583	8.15804	8.44302	9.25545
EYA4	4.30264	4.27857	4.57648	3.69627	6.53559
EYS	10.1061	8.48511	7.02482	6.0859	6.43286
EZH2	10.8662	11.7961	8.6075	11.2361	10.6972
F13A1	6.54523	7.92863	5.7395	7.66768	6.68558
F2R	9.31906	9.01747	6.4124	10.5321	9.9712
F2RL1	5.97513	5.02159	4.72305	5.17982	6.48583
F5	6.92944	5.97365	6.45669	3.62952	5.29061
FAAHP1	6.72575	4.35038	5.70959	4.14127	5.32217
FABP12	4.25578	3.16144	3.04377	2.60415	3.18236
FAM110C	4.48582	6.06896	6.36299	4.17934	7.13517
FAM111B	8.01561	8.18081	6.11765	8.98908	7.38511
FAM126A	8.59194	8.39933	7.50591	10.2903	8.99293
FAM129B	10.8516	12.1772	10.8946	10.3316	10.7818
FAM133A	7.10995	6.03591	6.30661	5.60857	5.46129
FAM138B	6.27014	4.32625	3.10468	3.26064	4.6447
FAM138C	6.36645	4.76365	3.0579	3.47326	4.24258
FAM138D	5.16225	3.74759	2.83857	2.58736	2.83141
FAM138E	7.03144	5.31891	2.94133	3.08401	3.858
FAM138F	7.41076	5.50339	3.16315	2.69875	3.93721
FAM13A-AS1	8.1471	8.8861	8.66478	7.01361	6.3029
FAM171A2	10.6724	12.0669	11.1367	10.2867	9.89699
FAM174B	10.1729	9.655	8.45373	7.76723	9.73458
FAM181A	4.64725	4.54804	6.92008	3.66525	6.81044
FAM183A	5.99581	4.54246	3.68802	3.37724	6.20699
FAM198A	6.59226	6.65738	7.93273	8.28251	6.32299
FAM198B	7.97728	7.89883	10.109	11.2908	9.33818
FAM198B-AS1	4.6427	5.11625	5.65031	8.39216	5.99235
FAM19A4	9.52637	8.07618	5.69571	3.78663	7.09373
FAM210B	11.2389	11.3443	10.3748	13.7544	10.3116
FAM222A	9.82843	10.5919	10.19	7.48298	9.30917
FAM225A	6.52189	8.07629	5.12572	5.17285	5.65861
FAM225B	5.12736	6.80741	4.28099	4.73207	6.09932
FAM230E	3.87201	4.77954	3.18966	3.0205	3.78186
FAM230I	4.26942	6.75216	4.28226	2.66372	3.64444
FAM242C	4.36415	4.00702	4.03212	3.62947	5.45583
FAM30A	3.45764	3.2401	2.50674	5.88035	3.80706
FAM43A	7.94267	6.27291	7.82217	6.74441	8.51297
FAM78B	9.55945	7.42249	8.6549	7.11993	8.18352
FAM83G	7.34055	5.27798	5.31548	5.6361	6.35485
FAM83H	7.56837	6.20848	8.06143	5.27666	8.30157
FAM84B	8.2977	6.88189	7.67315	7.67561	9.94881
FAM90A20P	2.75362	3.16768	2.92366	2.76525	4.34329
FAM92B	4.90073	4.61621	4.54982	3.81699	6.01393
FANK1	6.0424	5.44423	5.91175	5.51647	7.31946
FAP	6.63653	6.32869	4.96219	9.79967	7.34413
FAR2P1	7.0815	5.86821	4.60431	5.75588	5.74059
FAR2P2	8.00232	6.57334	9.328	9.20559	9.61327
FAT3	8.51014	7.57133	9.09469	7.91473	10.1317
FAT4	7.9471	9.26376	7.6487	9.81404	10.2229
FAXDC2	7.14027	6.86424	9.46633	9.54849	8.08395
FBL	12.5992	11.2703	10.5988	13.0552	11.9411
FBLIM1	7.56273	8.89355	7.30669	7.41619	7.77848
FBLN1	10.9276	13.2395	10.6652	12.1688	12.5753
FBN1	8.40352	7.94979	7.98522	10.0917	10.9597
FBN2	7.77621	9.12858	5.33205	8.55488	9.4986
FBN3	9.9087	10.7506	6.51835	6.93	6.12127
FBXL21	9.15624	10.2418	6.72569	4.28796	8.03006
FBXL7	7.64848	8.20445	8.76946	10.2565	11.1328
FBXO10	11.3404	10.7904	9.09401	9.41482	9.84238
FBXO17	7.55947	6.65915	9.34732	9.95269	9.67687
FBXO5	8.87357	8.7668	7.32727	9.79377	8.60255
FCER2	6.94164	6.20162	3.77657	3.4772	3.48332
FDFT1	10.7932	9.78285	10.8168	12.4192	11.137
FERMT1	5.66463	4.54359	5.92974	5.09273	6.68676
FEV	7.79343	6.68262	4.62027	3.97871	5.73267
FEZF1	6.36977	7.89263	4.59601	3.40136	5.42348
FEZF1-AS1	7.81286	9.41895	5.01915	3.45297	6.03546
FEZF2	8.85694	6.26364	6.25655	3.42351	5.2743
FGF11	10.3288	9.82466	9.28113	7.66666	9.53044
FGF13	9.5462	10.6731	9.17137	7.65423	8.84661
FGF14	8.07473	9.64246	10.558	10.5098	8.6168
FGF18	4.29293	4.01153	5.0647	4.66387	6.08452
FGF19	3.05269	2.93551	3.11633	5.39509	5.85212
FGF2	7.20588	8.05553	9.00743	8.88624	10.4615
FGF20	3.49775	3.33804	5.4664	3.34142	6.55729
FGF5	4.60284	4.54729	6.23619	6.38041	4.80631
FGF8	5.33034	5.20642	4.64296	4.99385	7.51782
FGFR1	10.4075	11.3527	11.9809	10.6256	13.2276
FGFR2	7.52808	7.18949	11.0123	7.78781	9.71864
FHAD1	5.10771	4.89527	5.2904	5.24091	7.16506
FHDC1	8.59795	11.7318	8.44249	7.6702	7.7569
FHL2	8.3428	8.29361	8.0013	10.3907	7.45101
FIBCD1	5.61733	9.05503	6.30854	4.43428	6.00639
FIGN	7.94172	4.81355	6.84724	5.76289	6.31246
FIGNL2	5.41429	7.62419	7.00174	5.68053	6.03347
FILIP1L	8.12939	7.28293	6.68042	9.73271	7.90701
FJX1	9.38102	8.98277	9.9561	9.35477	11.0948
FKBP10	9.01553	8.72108	9.69118	12.4184	12.6957
FKBP5	10.5919	9.07745	7.14397	9.52616	9.71871
FKBP7	8.77179	8.44061	6.94185	9.95302	9.06409
FLG	5.52594	7.11981	5.85333	5.80862	7.40462
FLG-AS1	5.98458	7.60267	6.40906	5.97647	7.99772
FLJ45513	6.48687	4.8095	4.0451	4.39422	4.47599
FLNC	9.10714	7.98224	9.05885	12.4158	10.5072
FLRT1	8.44617	8.64568	8.17706	5.48555	7.24634
FLRT2	8.77697	8.42206	8.41066	11.9071	11.1819
FLRT3	8.66007	7.63976	7.9845	10.0501	8.99633
FLT4	7.16974	7.21603	6.82673	8.85372	7.47569
FMN1	7.84853	6.22084	5.47837	5.86763	6.63868
FMO1	3.5476	3.87277	3.50588	4.54226	5.47511
FMO2	4.17104	3.94624	4.49916	6.06274	4.87854
FMOD	7.38795	6.80461	5.4182	8.75998	9.08261
FN1	12.1176	11.8602	10.6432	13.0545	12.0254
FNBP1	10.8391	12.4741	12.5257	10.6322	10.8089
FNDC3B	8.6487	8.26847	7.21741	9.19745	9.79737
FNDC7	3.39268	3.2318	3.60678	3.86504	5.13714
FOLR2	6.70144	6.3546	7.63056	8.24022	6.53946
FOXA1	5.6207	3.81648	4.11592	3.41977	8.84843
FOXA2	2.72606	6.06359	3.24291	2.99737	3.91831
FOXB1	3.31709	3.26158	3.87902	3.89589	6.2527
FOXD2-AS1	6.31051	5.15911	4.05276	5.40188	4.45253
FOXG1	9.70696	8.8267	6.7309	4.23982	4.09898
FOXJ1	6.87795	5.78926	5.77588	4.83282	7.68676
FOXL2	4.03536	4.15113	4.26267	5.16819	6.42532
FOXL2NB	5.10199	5.15808	4.9908	5.59351	7.11112
FOXM1	10.3733	10.5383	7.62292	11.1597	10.8392
FOXN4	8.76976	9.94053	5.97778	8.00501	8.07439
FOXO3B	5.15812	5.5014	3.87196	7.29657	6.00287
FOXO6	10.4757	7.9243	7.71766	9.46294	7.42964
FOXP2	8.07127	7.95592	7.83157	9.47403	7.93812
FOXP4	10.3179	6.9246	8.97392	9.14244	9.0117
FOXQ1	6.99962	6.85363	6.34894	4.85242	7.7289
FOXS1	6.30852	6.01261	5.5146	10.3222	5.59032
FP671120.1	6.01739	5.39966	6.74136	6.18629	8.20618
FPR3	5.70662	5.32318	4.61928	7.03415	6.06698
FREM2	8.8312	6.88709	7.6572	7.2702	10.8139
FREM3	4.97784	7.41742	5.24568	5.61802	3.91305
FRMD4A	9.48734	10.1671	10.6821	11.6339	10.43
FRMD4B	10.3073	9.28628	8.06066	10.3077	8.2268
FRMD6	7.21951	8.22589	8.38773	9.19922	9.56819
FRMPD1	9.2759	8.60258	7.24202	6.45499	7.71074
FRMPD2	9.48653	8.18183	9.75823	5.75224	7.62135
FRMPD2B	7.35103	6.2953	7.43006	4.534	5.94865
FRZB	9.15741	8.39304	8.19142	10.3815	8.63622
FSCN1P1	3.44563	4.38086	2.72137	2.87329	2.8285
FSD1	7.79781	7.81738	10.803	11.038	9.92151
FST	5.56401	4.35596	3.88223	5.37861	7.72045
FSTL1	10.5509	10.95	10.2067	12.2385	13.2848
FSTL5	11.9958	10.4324	11.0091	7.61148	7.61746
FUT9	7.48353	8.08475	10.8428	10.5072	9.7698
FYB2	5.65342	4.37963	5.05261	3.91701	4.14725
FZD1	12.2679	11.113	9.28205	9.44968	9.89827
FZD10	5.03199	4.20707	6.07366	5.02116	9.79591
FZD10-DT	6.41541	5.83359	9.28422	6.57644	9.72925
FZD2	7.16362	7.32345	5.59233	8.49628	9.08649
FZD6	8.35273	7.22739	7.15319	6.73414	9.3458
FZD7	10.2503	8.43144	10.0692	11.3314	10.9086
FZD8	8.02865	6.41388	6.56764	8.81839	8.04498
GAB1	8.82653	9.60471	8.72206	12.2919	9.74739
GABRA5	11.6265	7.86972	7.62685	6.44378	8.16192
GABRE	5.15425	5.93033	6.39688	5.86928	7.75044
GABRG2	11.6213	10.6391	10.6158	8.44055	7.84988
GABRG3	8.08267	5.62287	8.49014	6.7648	9.70571
GABRQ	5.64743	6.0241	6.29575	6.06715	7.3339
GABRR1	5.01528	3.43903	3.61214	3.10984	3.14613
GABRR2	6.28339	7.03413	4.03213	4.12877	5.0717
GABRR3	8.67921	6.4876	4.20187	3.62299	4.73628
GAD1	6.52751	6.2611	10.2947	5.70719	10.5125
GADD45G	10.4636	11.5961	9.49287	8.89769	9.72308
GAL	3.87673	3.02229	4.17377	5.40194	4.04852
GALM	6.89327	6.2604	6.58515	8.21948	7.80384
GALNT10	10.1724	8.80324	9.00956	8.69324	10.7139
GALNT14	11.1005	8.3842	8.46073	7.32793	8.98961
GALNT15	7.79137	7.70271	8.84909	7.48686	9.35385
GALNT4	4.03837	4.7561	5.38249	6.42029	6.51079
GALP	4.66565	3.32113	2.39546	2.85717	2.40159
GALR1	5.64314	5.62666	6.00873	4.93405	8.13973
GAP43	10.5892	10.897	12.7893	13.0153	11.609
GAS1	6.31264	7.09884	6.98096	9.36655	8.87747
GAS5	13.1945	10.6813	10.876	13.4301	12.5693
GATA4	3.32343	4.65158	3.12622	2.82781	2.74439
GATA6	4.53575	4.05806	3.26334	5.17229	5.77837
GATA6-AS1	2.78483	2.9327	2.9124	3.35962	4.38042
GBX2	4.45148	4.29617	5.06262	6.18116	4.99716
GCGR	2.8814	3.14233	3.19039	4.6728	3.42469
GCK	7.13897	6.68528	8.92214	9.81771	7.72865
GCNT2	6.6792	7.53412	7.73815	10.1521	8.48464
GCSAML	4.18547	4.37651	5.8297	6.4046	3.97403
GDF6	5.0887	4.58584	4.33657	4.094	5.9702
GDF7	5.2082	8.13614	6.20408	5.02744	4.95323
GDNF	5.68679	4.68091	5.55488	4.81443	6.64028
GFPT2	8.21289	11.7094	10.4262	9.22525	8.67621
GFRA1	9.05629	7.95759	8.51366	9.88346	10.6699
GGNBP1	4.65777	4.65991	4.72128	6.35487	5.03004
GHRHR	4.28551	5.12805	4.96794	3.24864	5.71819
GINS4	6.96749	7.25832	6.07488	8.59882	8.08883
GJA1	9.67651	8.75825	12.1036	8.86711	11.9315
GJA3	2.87372	2.89433	3.28336	3.25274	6.07019
GLDC	6.74562	7.1143	8.99774	9.55519	9.85936
GLI1	5.78917	4.60291	7.25862	10.3455	6.96046
GLI2	6.45564	6.74533	6.93024	11.2175	10.1301
GLI3	5.81131	5.28616	7.00753	8.3077	8.67035
GLIPR2	11.1503	9.27104	9.43522	9.97334	9.98597
GLIS3	5.93547	5.49583	7.34841	5.93473	7.58103
GLP1R	4.70117	3.83998	3.01095	5.4747	4.46784
GLRA1	7.19352	6.82996	3.32776	3.69869	5.65635
GLRA2	6.32928	8.71972	8.74838	6.34674	4.43957
GLT8D2	7.62713	7.9614	7.35645	7.46465	9.49987
GLYATL1	4.80265	5.2603	5.84062	7.01024	5.81662
GLYATL1P2	2.80165	3.95972	4.06505	5.26696	4.29363
GLYATL2	3.38217	4.28626	4.76213	6.62543	5.28773
GLYCTK-AS1	6.50025	7.79658	5.3719	5.67195	7.01486
GMPS	11.0212	10.3628	10.0002	12.4884	11.1449
GNAS-AS1	4.43821	4.51356	4.06759	4.79799	5.82345
GNAT1	10.0334	7.78125	4.74708	3.95645	4.63664
GNB3	14.2393	11.9186	9.65321	8.72667	10.294
GNB5	11.9708	10.8358	11.3106	10.0299	9.92656
GNG12-AS1	4.21285	4.5151	3.77156	4.1018	6.14868
GNG13	8.16483	6.57301	7.8301	3.76206	4.83332
GNG2	10.829	12.6643	11.2882	11.5767	10.9022
GNG3	6.86459	6.88396	12.3694	10.8919	8.95124
GNGT1	9.37631	6.04346	2.97677	2.8876	3.75917
GNGT2	8.91385	7.16093	4.96308	4.3172	4.38018
GOLGA6L2	3.17478	3.20535	2.96561	4.6719	3.77987
GOLGA6L6	3.79639	4.16724	2.67033	4.76146	3.18353
GOLGA6L7	5.28789	5.35625	4.70018	6.61893	4.392
GOLGA8CP	2.73271	2.7547	3.06895	6.06825	3.45112
GOLGA8DP	2.83748	2.70872	2.66445	4.01007	2.33008
GOLGA8EP	2.73862	2.62663	2.14173	4.99905	2.38028
GOLGA8H	5.08282	5.14196	3.99218	6.38126	4.93054
GOLGA8IP	4.50844	4.54038	4.16358	7.30324	4.88443
GOLGA8K	5.26676	5.91678	5.16442	6.96996	5.32447
GOLGA8N	8.84495	8.36101	8.70873	10.031	9.05853
GOLGA8S	4.67869	4.52752	5.26256	7.00353	5.61787
GPA33	5.003	5.34913	3.23242	3.81933	3.2873
GPC2	11.1762	12.4019	8.30313	11.014	10.6871
GPC3	6.1383	5.67042	4.67573	7.50031	6.94259
GPC4	6.79052	5.88295	7.95774	6.82537	8.74602
GPC5	4.66295	4.77212	6.34298	4.51081	6.62869
GPC6	10.1426	7.99228	7.4264	9.745	10.2457
GPR12	7.20314	10.1875	9.50398	6.68435	5.6225
GPR153	9.43997	10.6724	9.11405	7.89224	8.13522
GPR155	10.2946	9.20954	9.64362	8.28473	8.42027
GPR160	7.81075	5.84342	5.64576	4.8572	5.21271
GPR161	8.85476	10.3884	9.13139	10.1104	10.9333
GPR3	5.84298	6.55434	6.65704	8.19688	6.89618
GPR39	3.74898	3.47524	4.27354	3.44459	5.10771
GPR50	2.66322	2.88958	2.61203	2.68503	4.27975
GPR61	8.06909	6.34618	7.63116	5.23205	6.23198
GPR62	7.95594	7.60345	6.94047	4.84157	6.03364
GPR63	5.20046	4.8177	7.3792	8.04167	7.36258
GPR68	6.92232	7.67663	7.85917	9.94673	6.49106
GPR78	3.4782	3.30159	4.49827	6.24791	3.48617
GPR85	8.46855	8.1867	9.2081	10.8361	8.53171
GPR88	7.73105	7.47694	7.25231	5.27504	4.00696
GPRIN2	4.40233	7.28224	7.46239	5.14445	6.47715
GPS2P1	2.92271	4.2284	3.31653	2.78752	2.81268
GPX3	11.5422	8.98981	8.56355	8.2307	7.41228
GPX7	8.91174	8.40413	7.72524	10.367	8.83141
GPX8	6.9545	5.63846	4.62611	8.70297	8.95148
GRAMD1B	12.6433	12.0967	12.737	8.92273	11.1295
GRASP	7.01405	6.67221	7.97748	10.0798	8.23847
GREB1L	5.6106	6.39019	6.30871	8.06639	7.62522
GRHL1	7.04111	8.47276	7.69273	6.10003	7.63679
GRHL3	4.30738	4.42676	5.76308	3.69768	5.79948
GRIA2	9.70346	12.45	11.6616	12.0894	9.19303
GRIA4	7.06284	6.92861	11.7908	11.4394	8.98914
GRID2	6.41177	6.51323	10.0111	7.7661	9.06644
GRIK1	9.64826	9.45996	9.1337	6.34896	11.5381
GRIK2	8.87069	8.04218	11.5405	11.4525	9.58252
GRIN2C	7.89504	8.78279	12.176	10.9932	8.67553
GRIN3A	6.49707	8.29268	6.99979	5.21156	7.14754
GRIP2	8.81655	9.89439	8.54819	6.28575	6.75942
GRK1	8.53194	6.52659	4.94653	5.53834	4.74969
GRM1	7.2564	9.61656	10.9749	6.62492	6.85278
GRM2	9.0818	10.278	9.91245	8.0277	7.87142
GRM6	10.1099	8.12428	7.3168	7.35416	7.80672
GRM8	8.01036	10.9255	8.25368	7.33276	7.97761
GRXCR2	2.88659	2.57232	2.7059	4.60701	3.07812
GS1-24F4.2	4.39833	4.69247	3.29926	5.66445	5.23984
GSDMD	7.59445	7.03105	8.0808	7.24534	8.95945
GSG1	10.67	7.15774	6.28888	4.78534	5.7013
GSG1L	7.88034	10.0855	9.28346	8.25959	9.15814
GSN	11.0353	11.0585	12.1509	12.0575	12.9158
GSN-AS1	4.67157	4.56606	4.84956	4.68434	6.22585
GTSE1	8.79535	8.96742	6.0515	9.65372	9.24966
GUCA1A	6.68063	4.83138	5.12758	3.11229	2.78178
GUCA1C	4.41169	3.00986	2.75852	2.29624	2.44076
GUCA2A	2.46334	2.51282	2.2725	3.9254	2.46758
GUCY2D	8.09526	7.83693	3.9615	3.30534	4.44464
GULP1	6.64438	6.03177	6.75669	7.30708	8.47897
GXYLT2	6.08149	6.71352	5.45112	6.65792	8.15518
H19	5.50027	4.3204	4.32417	5.86557	7.08764
H2AFJ	9.48079	10.8201	8.9716	8.69463	9.09687
H3.Y	3.15909	4.29144	2.47111	2.83377	2.95375
H3F3AP4	10.6892	10.2609	8.1944	11.3982	10.1426
H3F3B	15.4584	16.1115	14.2615	14.8812	14.2421
HADHAP1	4.58318	6.0543	4.60587	4.89168	4.25823
HAGLR	7.41733	6.26028	6.43807	3.29931	7.53238
HAND2	4.78969	4.71564	3.75254	6.57098	8.60054
HAND2-AS1	5.88078	6.08516	5.91717	6.63427	8.48855
HAP1	6.13943	6.86364	8.30549	8.78807	7.39546
HAPLN1	5.299	6.3001	6.70712	5.59061	7.54344
HAS2	5.3353	4.61864	4.50054	5.90672	6.71739
HAS3	8.76102	8.27701	6.7896	9.14795	7.10616
HCAR1	5.44268	5.75547	5.54771	7.25497	6.14479
HCAR2	3.28328	4.47071	3.83936	6.07542	4.08242
HCAR3	2.75097	3.17727	3.15814	5.63681	3.008
HCG11	7.18378	9.38521	9.26155	8.07472	6.77524
HCN2	10.3572	8.75631	10.0632	6.11022	7.94633
HCRTR1	4.3329	6.05926	5.74485	3.45595	4.59647
HCRTR2	4.08211	3.91345	3.85677	5.77241	3.96492
HDAC1	10.3667	8.85512	9.14676	10.2504	11.0421
HDC	4.76897	6.3697	5.65631	3.26787	7.18593
HERC2P4	6.12317	7.41236	5.67029	6.57179	5.92311
HES2	5.09953	5.91832	4.73831	3.60464	4.846
HESX1	4.97936	4.81221	4.99492	6.55241	6.74983
HHIP	6.0178	5.93459	6.80761	10.9758	6.94608
HHIP-AS1	5.68293	5.85328	6.29293	8.59201	6.07083
HHLA2	4.7123	4.15441	4.66173	3.72902	5.60771
HIP1R	10.6319	12.4809	11.844	11.2722	10.9719
HIST1H1C	9.7591	7.83679	7.29246	8.24137	9.15889
HIST1H2AC	10.8067	8.43981	8.61863	9.26383	9.5884
HIST1H2AE	7.42263	5.88402	5.07413	6.54942	6.82487
HIST1H2BG	7.85078	6.1888	5.59708	7.06066	7.00734
HIST1H2BH	6.56138	5.29866	3.16438	6.82226	5.37019
HIST1H2BK	6.98624	5.44852	5.76254	7.12821	7.72793
HIST1H3H	6.30153	5.12703	4.25682	5.87106	7.12815
HIST3H2A	9.08948	8.99402	9.91758	10.7304	9.06212
HJURP	8.95618	8.91096	5.52016	10.1475	9.45339
HK2	12.108	10.6027	8.47042	10.108	12.1986
HLA-G	4.30314	3.29666	3.01817	2.84713	2.95765
HLX	10.0932	5.70026	6.13697	6.36836	5.60386
HMCN1	7.45418	6.81838	5.92775	8.07013	8.48132
HMCN2	6.83899	7.33172	6.58091	4.74825	5.15885
HMG20B	9.85039	9.70409	8.83588	11.4544	11.1514
HMGA1	12.5461	10.92	10.4322	11.4704	10.2592
HMGA2	5.16501	4.45369	4.08282	5.65413	6.34544
HMGB3P10	5.51307	4.00827	3.12648	2.54663	3.15865
HMGCLL1	5.95992	6.11181	8.78872	8.22333	5.94013
HMGN2P15	5.83136	6.92777	5.14331	5.845	5.39217
HMMR	8.23009	7.24678	5.35297	8.94595	9.2023
HMX1	5.22973	6.68441	5.51502	7.57615	4.38113
HOOK1	9.5428	8.94495	9.31265	6.1512	7.75655
HOTAIR	3.30793	3.48498	2.3309	2.70801	4.29164
HOXA10	4.49632	4.20205	3.85326	4.18854	5.61666
HOXA11	3.6977	3.03982	2.43758	3.02477	4.69866
HOXA11-AS	3.36515	3.09432	2.55826	3.00573	4.49018
HOXA13	4.70135	2.87895	3.12889	3.04365	4.71183
HOXA3	3.99546	3.7148	3.17657	4.94013	3.40348
HOXA-AS2	2.99334	2.89001	2.43359	4.00019	2.66096
HOXB13	4.24145	5.94518	3.96737	4.30456	4.60653
HOXB2	4.41649	5.0129	3.83632	5.5791	6.76388
HOXB3	4.04827	5.99457	3.62961	4.71964	6.96531
HOXB4	3.44628	3.54455	2.57286	3.59752	5.07529
HOXB5	3.09214	4.20734	2.31345	3.0922	4.7914
HOXB6	3.37973	3.59948	2.82433	3.67086	4.80266
HOXB9	2.67481	3.15466	2.84433	2.84001	4.15335
HOXC10	5.02024	5.27821	3.28205	3.89193	6.06444
HOXC11	3.66923	3.76763	2.21346	3.10026	4.70408
HOXC13	3.81135	5.64302	2.82143	3.22468	3.83614
HOXC13-AS	2.60927	4.0559	2.35107	2.62185	2.65335
HOXC4	5.68871	6.35021	4.73089	5.56881	8.59727
HOXC5	3.65133	3.39157	3.00668	2.93496	5.08013
HOXC6	5.35873	4.84133	3.93052	3.77127	6.19959
HOXC8	4.88621	4.05822	3.01429	3.32552	5.74694
HOXC9	6.03593	6.30708	3.92106	3.55449	6.19072
HOXC-AS2	3.6377	3.02997	2.54412	3.07502	4.56788
HOXD1	4.3322	3.88431	5.28958	2.68941	5.81761
HOXD10	3.60535	3.05967	2.87995	3.15218	6.67538
HOXD11	2.94699	2.69653	2.87096	2.99891	5.87015
HOXD12	2.49759	2.59767	2.55605	2.57363	3.86691
HOXD13	4.02206	2.91038	2.70468	3.60661	6.43649
HOXD3	7.40523	5.86186	4.33618	3.23087	6.86091
HOXD4	4.30206	3.92004	3.61302	2.83541	6.00371
HOXD8	5.56234	4.45135	3.01342	3.34567	6.90797
HOXD9	5.2613	3.77205	3.57182	3.52055	6.30806
HOXD-AS2	3.98383	3.22537	2.68065	2.78338	5.09852
HPCA	11.1108	11.7653	11.0755	8.97656	9.1304
HPGD	5.74944	4.73998	4.46959	4.71314	3.98376
HRASLS5	4.5289	6.00988	5.98413	7.53532	7.51161
HRK	7.72617	7.9195	7.3625	9.08929	9.48
HS3ST3A1	4.06235	3.76142	3.57793	4.41833	6.13117
HS3ST3B1	6.87529	5.64517	6.31492	5.97044	8.61279
HS3ST4	7.32149	6.26727	8.05152	4.83715	5.01324
HS3ST5	6.20643	5.30628	6.31705	8.3242	5.38389
HSD11B2	9.52679	8.76062	7.70043	11.0071	8.44685
HSD17B11	10.0645	9.86816	9.62068	11.5636	10.317
HSD17B2	6.81488	5.39351	4.92331	4.92957	5.16165
HSPA2	8.31193	8.07911	10.0285	7.69597	9.88998
HSPB1	11.5921	10.0967	10.3389	10.9054	12.0188
HSPB2	6.53189	6.64417	7.678	8.34787	6.91319
HSPB2-C11orf52	5.25651	5.09164	6.88066	7.24891	5.52993
HSPE1-MOB4	5.90578	5.08624	3.76276	7.1256	5.54301
HSPG2	9.88116	9.72165	8.15151	10.3435	11.0036
HTR1A	7.49752	6.42104	5.51469	4.2371	4.18866
HTR2B	4.08751	4.03744	3.7096	5.48169	4.30294
HTR2C	4.54968	7.77537	5.71106	2.90128	4.69856
HTR5A	5.57031	7.00247	8.83696	3.88112	4.65436
HTRA3	6.99792	6.72518	5.75729	9.08822	7.60182
HUNK	9.1763	11.3548	9.12861	9.10076	10.7086
ID1	8.74735	7.55724	8.79826	7.99134	9.64691
ID3	9.01717	7.93599	8.45985	8.26077	10.0225
ID4	8.96622	8.45507	10.5592	8.87054	10.9628
IFFO2	8.86468	10.1657	10.3813	8.00145	8.32846
IFI44	9.7575	7.42204	8.20017	8.95409	8.73347
IFITM10	6.28428	6.79266	9.98647	8.67987	6.35495
IFNLR1	5.62208	5.52885	6.48118	3.85039	7.22469
IFT57	10.904	9.5555	9.86362	10.5157	12.3743
IGDCC3	10.5883	11.7089	9.28979	9.79599	9.71213
IGDCC4	10.7201	9.86834	7.99702	11.0832	10.3993
IGF1	6.4885	4.48183	5.07311	5.61167	4.5695
IGF2	5.75889	6.04725	5.79089	8.60545	6.85129
IGF2BP3	9.56687	7.26699	5.24724	8.91149	9.11886
IGFBP2	10.6548	9.3912	8.49818	10.6353	11.1282
IGFBP5	10.8538	10.753	10.1778	13.7985	12.5104
IGFBPL1	8.69351	11.4896	7.84414	11.8193	9.72508
IGHA1	4.60177	4.86028	4.06925	6.63708	6.22786
IGHD	3.51074	3.45668	2.65618	6.54158	3.81575
IGHE	3.07597	3.04388	2.76464	7.36727	2.82168
IGHEP1	2.65357	2.61053	2.50175	7.1772	2.33749
IGHG1	6.04288	5.7834	5.05852	8.64847	7.04712
IGHG2	4.42806	4.12205	4.00863	6.94261	5.42185
IGHG3	4.94762	4.94418	3.65752	8.57922	5.89324
IGHG4	4.67191	4.95644	4.04503	11.3611	4.27559
IGHGP	2.54693	2.67861	2.73557	4.48695	2.712
IGHJ2P	2.39252	2.33189	2.11894	4.37191	2.33114
IGHJ3	2.43865	2.36441	2.10927	4.3733	2.6629
IGHM	5.25993	5.62602	4.73596	9.12844	6.00859
IGKV1OR2-118	2.79459	4.65237	2.32762	2.17397	2.84852
IGLC2	4.61878	4.98919	4.07448	5.68889	6.13309
IGLON5	6.21779	9.24951	10.4049	10.7688	9.1204
IGSF1	6.1278	8.55423	8.935	5.18052	7.81476
IGSF21	12.3669	13.4649	12.5743	8.53213	9.51857
IGSF3	9.96328	11.4191	9.73499	9.05981	11.0876
IGSF9	10.739	9.24434	5.8465	9.69264	10.5395
IL15RA	4.73407	4.18486	4.49691	5.02676	5.88055
IL17RC	8.10254	8.22784	8.63003	9.7664	9.07912
IL17RD	7.918	9.3096	9.2918	10.3466	10.5701
IL20RA	4.31005	5.21875	6.97135	5.49757	7.0968
IL2RA	3.92814	4.09074	3.62125	5.65082	4.30964
IL5RA	4.2272	4.19495	3.93774	3.96856	5.35774
ILDR2	7.25484	7.00535	9.55939	7.70782	9.29281
IMPDH1	12.2523	11.0417	10.7111	10.2452	10.2418
IMPG1	6.15508	4.97622	5.3199	4.07708	4.16766
IMPG2	13.5033	9.26409	5.93075	6.04289	9.58038
INHBB	10.8804	10.2552	8.11182	6.34364	8.41774
INHBE	5.88867	4.58519	5.97697	7.80244	6.12297
INKA2	8.4631	8.4223	9.46438	10.1076	8.28287
INPPL1	9.21519	9.13424	10.2125	10.2895	10.9756
INSC	4.16213	3.282	3.96375	5.1031	3.40929
INSM1	10.6785	12.2969	10.3003	13.4221	9.77078
INSM2	9.40539	9.00082	5.82458	10.3853	4.65989
IP6K3	4.55982	4.11128	4.69649	5.75153	3.3559
IQGAP3	9.40555	9.56766	6.34396	9.53892	10.0049
IQSEC1	12.2392	10.7363	11.9959	9.86077	11.3218
IRAK3	6.02147	6.06211	6.84141	10.5582	6.039
IRX1	4.73061	4.38438	5.88126	7.90443	7.11578
IRX2	5.94457	5.02455	6.6855	6.62787	8.12459
IRX3	5.57914	6.50777	6.77172	7.19871	8.25325
IRX5	6.42111	6.54259	6.3902	7.43988	8.98769
IRX6	8.99515	6.14814	3.82674	3.60336	7.10518
ISL1	3.08695	2.89981	3.71462	3.26583	6.36301
ISL2	6.53513	3.64268	3.12081	4.67553	4.65215
ISLR	8.25778	7.87521	7.93119	10.8396	7.54172
ISLR2	10.0265	11.7977	10.274	10.1078	7.55128
ISM1	4.23297	4.0524	6.06988	3.59426	7.40557
ISOC1	10.6823	8.62234	8.41907	10.1137	9.40245
ISPD	6.42735	6.6617	7.10866	8.78695	6.78155
ITGA11	6.79931	6.80893	6.60373	8.31903	6.33495
ITGA2B	7.69328	9.67491	7.82608	7.14077	6.99243
ITGA6	8.08936	8.20062	8.84102	9.37832	10.692
ITGA7	9.17067	9.21817	10.6815	11.6068	10.1679
ITGA8	5.83034	5.19302	6.0375	7.4002	7.46212
ITGA9	8.15623	8.67867	9.31022	8.04771	10.619
ITGBL1	6.14653	6.61348	6.54374	8.93418	5.71723
ITIH2	5.75894	6.80428	6.80999	10.4212	6.34124
ITIH5	7.77922	8.74097	8.77875	10.3546	9.24159
ITPR3	6.99776	7.4687	7.8986	9.26935	7.19145
ITPRIP	9.42902	6.85993	6.83967	9.65082	9.8503
JAG2	9.59341	9.17629	9.66301	6.39242	7.51183
JAM2	9.01539	8.67766	10.268	10.4831	11.1363
JAML	4.57344	4.79549	4.66219	5.98305	4.84496
JPH3	9.69758	10.4838	11.8349	8.31	6.74849
JUP	12.2866	12.7244	10.7667	11.5102	10.5133
KAT7	12.3867	11.4605	10.9567	10.958	10.6086
KAZALD1	6.06531	5.75822	6.14898	6.10964	8.05722
KAZN	7.64027	7.77457	12.103	8.37874	10.4372
KBTBD12	7.02436	7.3831	7.26114	4.89882	5.19229
KC877982.1	2.30465	2.50071	2.29706	2.31664	3.83314
KCNA1	7.02757	10.9244	11.5249	5.68659	5.5352
KCNA5	11.0208	12.4786	7.64561	4.9993	8.651
KCNB2	9.1986	9.23581	6.14885	7.81995	5.57037
KCNC2	8.28225	8.83172	7.00427	6.86408	6.48498
KCNG1	6.21381	4.8325	8.46523	8.17272	7.22631
KCNG4	6.98295	5.68841	4.93827	4.39714	5.36775
KCNH5	4.82501	4.67454	5.71971	3.80262	6.92601
KCNH6	10.3783	8.47016	5.51313	7.46265	6.68062
KCNJ12	5.33175	5.48726	10.4107	8.64137	7.24568
KCNJ2	9.31167	9.24333	6.93999	5.96749	8.04762
KCNJ2-AS1	6.20719	6.64371	5.23558	4.4046	5.57027
KCNJ4	5.36604	6.48524	7.06233	7.64598	5.93554
KCNJ6	7.72479	8.36702	10.3628	10.0752	7.74145
KCNK2	6.83665	8.0085	6.89544	7.28313	5.68002
KCNN1	9.80845	10.4938	10.0536	7.4857	9.08046
KCNQ1	5.75905	5.37706	6.27391	6.1297	7.31119
KCNQ5	8.68984	7.10908	7.59803	5.43431	6.62842
KCNT2	6.93842	6.04046	7.05079	8.62836	6.93662
KCNV2	6.67642	5.80152	3.99687	4.1663	5.05881
KCTD17	7.9885	9.05494	10.6315	10.7879	10.1782
KCTD19	6.24022	6.17985	4.96195	5.27723	6.92606
KDELR3	6.45134	5.91058	5.78735	7.60398	6.5509
KDM5D	9.17203	8.31705	6.93735	7.34968	8.46134
KDR	8.06445	8.00174	8.04925	7.32826	9.19865
KHDRBS2	7.76302	10.1623	6.5199	4.60944	5.24117
KHDRBS2-OT	5.14015	6.93778	4.34257	2.7011	3.3307
KIAA0087	6.72653	6.92992	5.662	4.71354	4.6993
KIAA0319	5.89174	9.04803	10.9963	6.24228	7.40135
KIAA1210	3.97801	4.02986	4.18645	5.64435	4.48804
KIAA1211	9.92114	11.1952	8.46618	10.4502	10.2638
KIAA1755	6.89738	8.84038	8.70797	9.80379	8.99417
KIF11	9.89593	9.87615	6.92726	10.7535	10.6822
KIF12	8.41033	8.89665	9.05485	5.64346	5.57054
KIF15	9.39514	9.35563	7.46231	10.3564	9.89417
KIF18A	7.44932	7.41769	5.46293	8.80753	8.44755
KIF18B	9.26095	9.42476	6.00225	10.0771	9.49219
KIF19	7.88491	6.06642	5.91637	8.23934	6.84033
KIF20A	9.39335	8.85704	5.56477	10.2609	9.68114
KIF21B	14.6383	14.2351	11.8357	11.2633	12.5788
KIF23	9.03171	8.93337	6.28552	9.82148	9.76809
KIF26A	9.18889	7.2631	6.53627	12.443	6.32568
KIF2C	9.65439	9.76341	6.95455	10.5403	9.93804
KIF4A	9.36197	9.15478	5.86381	10.1179	9.95807
KIFC1	9.87026	9.88791	6.45987	10.821	9.80589
KIRREL1	9.19084	8.76488	7.32085	10.4815	8.80631
KIRREL2	9.26209	6.11934	5.99524	5.69544	6.97181
KL	6.51472	9.19281	5.92752	5.61942	4.6064
KLF11	9.94617	10.8485	9.23257	9.3588	9.24612
KLF12	10.3434	11.2772	9.96615	11.9705	9.99627
KLF14	3.62538	3.57727	2.99833	3.42967	5.00572
KLF8	6.08549	7.44529	7.85926	6.92032	8.98854
KLHDC7A	7.49123	7.07484	5.93617	4.19576	3.97587
KLHDC8A	12.5974	13.359	10.6129	11.6032	12.1488
KLHL13	6.12911	8.43655	7.69861	9.70301	7.65225
KLHL14	5.26941	5.95787	5.53552	5.52458	7.89595
KLHL29	11.4176	11.2047	9.53693	10.3325	8.38463
KLHL4	6.44564	4.70882	7.01863	9.25332	7.40762
KLK10	6.14318	4.59285	5.70368	4.09328	4.57425
KLK11	6.33145	5.16748	3.81574	4.1443	3.69108
KLK13	4.65636	3.49295	2.40456	2.54972	2.56366
KLK4	3.92125	4.20603	4.38076	5.86174	4.22366
KNL1	8.65945	8.65346	5.21519	9.46267	9.29645
KREMEN1	9.73843	9.61892	9.20583	9.69199	11.5722
KRT14	3.65617	2.7861	2.28007	5.67337	3.0111
KRT16	2.88762	2.6446	2.84467	5.07681	2.66795
KRT17	6.75227	4.86477	7.01758	10.7767	5.44235
KRT18P46	3.88793	4.67352	3.249	2.314	3.12414
KRT222	6.90485	8.74769	8.88055	4.21056	5.19435
KRT31	3.39462	3.63678	8.71908	6.51207	2.97756
KRT42P	4.05037	4.05311	3.17662	6.02003	4.28367
KRT8	6.18868	5.30704	4.74663	5.53147	7.38167
KRT83	3.18739	3.59255	3.67349	2.868	4.92117
L1TD1	5.86771	3.93949	4.72229	4.45166	3.98453
L3MBTL4	7.49115	7.0145	5.8273	10.0147	6.60803
LAMA1	7.66213	8.9646	7.92241	9.80904	8.6424
LAMB2	9.74608	9.35264	10.3402	11.4672	11.8756
LAMC1	10.1423	9.64939	9.43924	11.4049	10.6259
LAMC3	7.93657	8.4616	7.64512	10.6011	7.97295
LAMP5	6.97952	6.86165	9.60958	6.61227	10.0347
LAMP5-AS1	2.79326	2.84789	3.56414	2.6115	4.23342
LAP3	9.70217	9.70708	9.78654	11.4708	10.188
LAPTM4B	13.5162	10.1245	9.82035	12.0472	12.6116
LARGE2	5.33942	4.36944	3.90614	3.60161	5.85766
LBX1	3.63946	5.14229	5.26567	3.09851	3.44679
LCNL1	5.19707	5.38518	8.34267	8.46873	6.8706
LDHB	13.7854	11.6318	13.7286	14.6135	13.5654
LDLRAD2	5.45196	5.35342	3.91809	5.03728	6.28256
LDLRAD3	10.1474	9.44813	10.0876	10.2551	12.2194
LDLRAD4	11.7033	10.7207	11.3133	8.75491	9.66557
LECT2	6.27462	7.32648	5.08873	4.33534	5.63497
LEF1	6.93634	6.86526	7.96043	9.64968	11.2851
LEF1-AS1	4.471	4.53607	4.42837	5.79509	6.8836
LEFTY2	5.86735	4.10199	4.81061	4.28951	5.18598
LEMD1	9.60173	9.88241	6.40157	5.2079	6.49873
LEMD1-AS1	7.01655	7.09618	4.86406	4.20887	4.45822
LGALS1	10.3042	9.8679	10.567	11.9151	11.5427
LGI2	6.57675	5.18043	8.59038	6.49108	8.95611
LGR5	7.03186	5.33335	6.42793	5.67257	10.3719
LGR6	5.00554	5.42731	8.53237	4.84475	7.93078
LHFPL2	10.7416	9.74293	9.09051	11.2508	9.50221
LHX1	8.49108	11.9975	9.75852	11.16	5.96183
LHX1-DT	7.60427	11.0727	8.86149	10.252	5.02372
LHX2	11.0842	10.5474	7.27004	8.29685	8.30831
LHX3	6.27229	3.88615	3.42058	3.41017	3.58704
LHX4	11.8904	12.9269	7.71731	9.61153	7.20799
LHX5	4.3439	8.55066	6.48986	3.46024	5.39548
LHX5-AS1	3.42639	6.95646	5.75946	2.45911	3.9721
LHX6	4.28214	3.88244	5.90444	4.39522	6.57932
LHX8	8.03987	4.61662	4.74951	8.38675	7.93566
LHX9	7.03537	4.34924	3.95253	5.72535	8.2888
LIF	5.19917	5.08799	3.75148	5.00834	7.06235
LILRB5	4.58675	4.80244	4.69203	6.44127	4.88784
LIN28B	8.58624	7.99454	5.79464	5.30396	5.12083
LIN28B-AS1	6.66165	6.46105	4.54725	3.89768	4.03064
LINC00029	5.24955	5.76506	4.48641	4.2023	4.01848
LINC00092	5.74197	7.05406	9.2736	9.2032	7.31174
LINC00276	7.47415	6.1655	5.02679	5.31321	5.43482
LINC00327	4.03318	4.16203	5.30954	4.58848	6.1757
LINC00348	6.35642	7.11338	5.41566	4.26175	4.17963
LINC00404	2.48885	2.77824	4.76835	3.24719	5.08386
LINC00445	2.2542	2.26294	2.17422	3.68288	2.23401
LINC00461	10.0764	12.9188	11.1731	11.2303	9.095
LINC00463	8.38174	7.09306	5.18367	5.71779	6.45897
LINC00487	4.02642	5.6447	3.38464	4.5147	4.34653
LINC00517	2.73687	2.76395	2.67676	4.26562	3.35853
LINC00587	3.49722	4.46666	2.42531	2.59266	2.92717
LINC00592	4.55585	2.74262	3.28283	2.56332	4.13245
LINC00607	3.87364	3.97603	4.36955	5.37148	4.03857
LINC00623	5.163	5.4583	7.26155	4.40302	7.02884
LINC00639	4.48947	4.58776	6.4315	6.6243	4.50331
LINC00645	5.11993	4.84454	3.59792	3.37766	3.45668
LINC00648	7.76123	4.72489	3.59979	4.83647	5.43014
LINC00681	3.20506	4.56589	2.56173	2.47903	3.36336
LINC00858	6.18685	4.92057	3.80179	2.91518	3.37849
LINC00865	4.84554	6.95108	6.51753	6.2781	4.97646
LINC00870	4.98466	3.59324	3.42433	2.26289	3.36377
LINC00879	3.11361	4.00352	2.94445	2.18142	2.38526
LINC00896	4.75616	3.27029	3.41068	3.60809	2.98042
LINC00924	3.72915	3.92408	3.79282	5.59569	3.67848
LINC00928	4.19648	5.61207	4.01273	4.31075	4.39529
LINC00929	4.15106	2.99828	2.12343	2.29417	2.53589
LINC00930	7.43272	6.39723	4.52253	4.06719	6.40057
LINC00973	3.69012	4.44446	2.43954	2.59007	2.39055
LINC00989	4.59597	5.14676	3.86742	5.82579	4.03799
LINC00994	5.37952	3.3969	2.28143	3.14933	3.49132
LINC01018	7.19646	5.62681	6.7245	5.26047	3.58012
LINC01053	9.0452	7.99751	4.53235	4.22089	5.39245
LINC01076	6.14399	5.20896	3.4941	2.78307	3.2876
LINC01096	4.37165	3.55627	2.20947	4.05128	2.62095
LINC01102	4.03581	4.70107	7.16924	4.15187	6.34485
LINC01105	8.06013	9.54341	7.99061	6.55641	7.53404
LINC01108	4.83463	3.76309	3.02742	2.81357	3.12969
LINC01116	4.58921	4.18256	4.69561	4.26461	6.26636
LINC01121	3.30314	3.62639	3.04024	3.63526	4.65993
LINC01124	3.11677	3.96699	4.2384	4.15123	5.99751
LINC01139	8.95656	7.47766	5.88051	6.62498	6.78408
LINC01159	3.39961	3.00145	5.57838	5.02641	5.76892
LINC01163	5.19489	3.92372	2.63772	2.48354	2.86095
LINC01193	2.54379	2.52947	2.13736	4.19446	2.55872
LINC01197	4.95297	4.76814	5.74372	6.26585	4.49638
LINC01202	5.50662	5.45599	5.42348	2.23999	2.58662
LINC01229	2.59405	2.77295	3.43371	3.55721	4.68282
LINC01231	3.2322	5.51654	3.81604	2.96201	2.87858
LINC01234	6.11796	7.23179	6.55642	5.17676	5.63249
LINC01249	3.69183	3.93773	4.35454	3.61023	5.67942
LINC01287	7.94345	8.61618	6.91085	7.39204	6.8979
LINC01305	3.42299	3.55365	3.26408	3.21086	5.41749
LINC01315	8.41005	7.61848	7.27632	9.27811	7.8495
LINC01324	4.21268	3.10124	3.35495	2.47738	2.34105
LINC01346	3.41007	3.18765	4.51445	3.97657	5.11133
LINC01378	3.17817	3.16439	4.00404	3.43525	5.15517
LINC01387	2.90181	2.50657	2.80813	3.10282	4.25277
LINC01391	2.74256	2.61061	3.07094	3.41672	5.29899
LINC01398	4.54514	3.01349	2.55826	2.36442	2.8899
LINC01419	4.5002	8.26278	5.38231	3.57591	3.63474
LINC01426	4.22491	4.31088	4.30238	4.8047	6.07681
LINC01436	3.932	6.30242	3.81443	4.44537	3.24541
LINC01445	2.55341	2.83551	3.83718	2.72874	6.40838
LINC01467	6.10565	2.87425	3.15487	2.98655	2.64687
LINC01480	9.32868	7.44136	5.34414	4.29293	4.64446
LINC01501	4.82256	3.09932	3.3785	2.47026	2.45797
LINC01504	5.1786	5.93961	4.18111	3.96635	4.46271
LINC01508	6.74619	3.86421	5.24695	3.0367	3.13143
LINC01544	4.0659	6.35754	7.72594	4.19144	4.11903
LINC01558	3.7386	4.3225	3.96764	7.65319	5.13938
LINC01563	8.75158	7.3881	5.63792	6.66573	5.8787
LINC01587	3.10232	3.63436	2.4679	4.75916	3.33236
LINC01589	3.1005	4.42584	2.75644	3.14596	3.3658
LINC01605	4.82851	3.57296	4.40737	3.05119	3.25293
LINC01606	3.54414	4.28913	3.31604	6.11478	5.04832
LINC01608	5.03437	4.29012	4.32828	2.3013	2.84592
LINC01632	8.47941	9.3415	5.13807	5.50614	6.03376
LINC01668	4.23226	5.58174	5.48669	4.22696	3.11903
LINC01679	6.07622	5.411	4.38785	6.81164	5.52502
LINC01691	3.07067	2.80577	3.66047	3.09807	4.89136
LINC01694	6.94015	7.74514	6.61894	6.12108	6.16272
LINC01695	8.63882	6.01066	5.09314	5.09489	6.08467
LINC01708	4.69758	2.83265	2.4714	2.56779	2.74537
LINC01763	3.46166	3.59693	5.04312	5.20211	3.49414
LINC01783	5.41497	6.71092	5.75333	3.63938	3.80812
LINC01801	5.75653	3.40128	2.79123	3.42679	4.11353
LINC01833	8.90112	5.76637	3.46577	4.30944	6.84085
LINC01915	5.77305	6.42325	4.75439	4.85592	4.30497
LINC01918	3.10869	4.14509	3.57144	5.31487	4.03867
LINC01933	7.97022	6.93265	4.58152	5.10468	6.87243
LINC01956	2.67786	2.54828	2.50797	2.85182	3.99026
LINC01989	2.93328	2.33304	3.0635	2.38718	4.13064
LINC02010	5.27278	6.2588	4.8581	5.32679	3.71907
LINC02032	4.17846	6.18067	4.75851	4.81426	4.81528
LINC02041	3.87921	2.63815	2.20634	2.41508	2.99161
LINC02051	2.81774	3.51831	2.65243	4.72246	2.50576
LINC02054	3.81555	6.01252	6.52562	4.03581	4.00986
LINC02055	5.40231	4.08685	4.69417	7.11716	3.66901
LINC02058	5.04571	3.71612	3.14801	3.66772	3.00064
LINC02060	4.28674	5.58748	4.23401	4.00604	4.03856
LINC02084	4.77826	5.44966	4.00192	2.9793	3.41343
LINC02115	4.48246	3.67755	3.08369	2.55982	2.92833
LINC02151	6.66124	4.46622	2.88082	3.78992	4.86767
LINC02178	2.59896	2.53876	2.91648	2.92338	6.75562
LINC02182	4.84452	3.4668	3.02188	3.53978	3.45116
LINC02192	4.00376	4.44616	3.30212	2.67688	2.72399
LINC02223	4.55174	4.16978	5.17462	7.16639	4.00697
LINC02249	6.1054	5.95818	4.01022	6.62308	5.41842
LINC02268	4.02538	4.09614	3.05129	4.57172	5.39829
LINC02282	5.68338	6.57141	3.72649	2.71569	3.32927
LINC02308	3.47372	3.18935	4.05028	7.06164	3.81359
LINC02323	5.31799	3.73242	2.73339	2.569	3.35198
LINC02381	7.55431	7.21771	5.60899	6.32077	9.06698
LINC02391	2.74926	2.9161	2.67577	3.58499	4.38531
LINC02408	4.92338	4.08788	2.85725	3.31845	3.91138
LINC02409	2.92328	3.46461	2.63195	2.49577	4.1303
LINC02418	3.75773	3.68461	4.55619	3.83078	7.54225
LINC02440	3.6186	4.43857	5.06643	6.0434	4.02522
LINC02487	4.8663	6.42917	4.47907	8.26942	4.37879
LINC02488	3.07635	3.95691	3.05754	5.47026	2.39744
LINC02500	3.20111	2.60222	2.84748	2.52613	4.27836
LINC02538	4.31182	6.15723	4.61436	6.14703	4.09418
LINC02562	4.81805	2.66871	2.33176	2.30487	2.67048
LINC02575	6.36842	4.57434	2.8767	3.32082	4.1675
LINC02593	9.17382	6.86527	7.06648	7.76213	7.06382
LINC02607	6.50955	8.10629	7.39866	3.92002	5.16613
LINC02609	7.98295	7.29776	9.00144	9.54566	6.62828
LINGO2	7.12864	9.34011	7.62684	6.58513	6.21827
LIX1	5.87794	5.71181	9.68433	5.05274	9.19225
LLGL2	9.45333	8.89843	9.44678	5.37027	7.80695
LMO1	7.19398	4.62666	4.96187	4.10528	5.99399
LMO4	11.1754	10.8616	11.1584	12.3405	10.5378
LMO7DN	4.41063	6.05211	4.47973	3.00281	3.57757
LMO7DN-IT1	3.56154	5.40906	3.4116	2.54505	3.31274
LMOD2	5.584	3.69856	2.72381	2.95496	2.9706
LMX1A	6.72553	11.1093	5.3685	3.69808	4.78491
LNX2	7.74968	6.53594	7.92467	8.75667	6.98946
LOX	7.16341	7.18178	6.89326	8.35312	9.235
LOXHD1	5.40586	4.44453	4.35906	3.29947	4.1181
LOXL1	10.2089	8.33097	6.83745	9.334	9.26318
LOXL1-AS1	8.66162	7.59289	5.71018	6.89792	7.80126
LOXL4	8.75566	6.40285	6.26818	7.48899	6.84784
LPAR2	10.6451	11.0775	8.16359	11.3865	10.1441
LPAR4	5.03592	6.51113	5.20636	4.42807	4.62038
LPCAT1	13.3067	12.3111	11.5498	11.5271	11.958
LRIG3	7.49957	6.34213	5.57549	8.83643	10.253
LRIT1	5.62032	4.40572	2.94948	3.08122	4.93199
LRIT2	10.0916	6.6011	4.89314	5.28109	6.96577
LRP2	7.91097	6.88751	5.61965	4.83914	6.44291
LRP4	7.96851	6.93241	10.5163	7.75006	10.5692
LRP5L	6.38806	5.34327	7.02553	8.00161	6.03613
LRRC10B	5.21541	4.75088	5.69195	5.50515	6.55567
LRRC18	3.25734	3.52228	3.12066	6.57645	4.25994
LRRC38	8.87014	10.5939	8.33713	4.84162	6.13597
LRRC4	9.93753	10.9554	11.1088	8.68986	8.68965
LRRC43	4.60166	4.36762	5.69167	4.04269	5.96144
LRRC55	7.55996	9.53088	8.55889	8.6479	11.0792
LRRC61	9.80881	9.41931	8.57705	6.13153	9.49042
LRRC75A-AS1	14.4963	12.4559	12.4175	15.3743	13.918
LRRN1	10.824	11.0806	10.0328	11.4376	12.4315
LRRN3	10.0885	10.5743	10.3585	9.53125	11.6321
LRRTM1	4.64629	4.41278	7.68512	5.69509	8.33362
LRTM1	3.79863	3.45048	3.8195	3.23683	5.20653
LSP1	6.76469	6.80255	5.71565	8.30658	7.32294
LSR	7.43445	6.64437	7.3588	6.4369	8.6784
LTBP1	9.99003	8.49871	7.74887	9.11726	10.9055
LTC4S	6.25583	6.44416	7.19673	8.2571	7.41643
LUM	8.60283	7.24381	5.04336	11.3258	8.01932
LY6G6C	4.82553	6.56733	3.73037	5.44407	5.28443
LY6G6F-LY6G6D	4.03989	4.52295	3.8016	4.23149	5.47283
LY86-AS1	4.39205	6.20065	5.44503	3.93847	3.44309
LYPD1	8.14144	6.84253	9.27163	5.69339	9.12724
LYPD2	7.36268	3.88567	2.76857	2.70608	2.53573
LYVE1	3.98981	4.22786	5.55584	6.10391	4.88778
MAATS1	7.29057	7.58605	7.93598	7.87705	9.03514
MAB21L1	11.4393	13.2497	10.1229	11.5579	9.4504
MAB21L2	10.3333	5.658	4.90156	4.52504	9.86351
MAD2L1	9.66817	9.97094	7.59227	10.6916	10.1363
MAF	7.35721	6.88782	10.2531	9.35142	10.9757
MAFF	7.66734	7.68345	6.92152	9.96466	7.99795
MAGEA12	4.49795	3.19447	3.47076	3.1875	2.78391
MAGEA2	5.00495	2.98039	3.04834	3.90582	3.8387
MAGEC1	2.87472	2.85425	2.84987	3.22575	5.01341
MAGEC3	3.75504	4.38192	6.50209	4.08008	6.97435
MAGEL2	6.83789	7.26773	7.1202	7.79996	9.27907
MAGT1	8.96029	8.19449	8.59469	9.11867	10.1313
MAK	9.82581	8.99055	6.45859	5.73701	7.03463
MAN2A1	8.35813	7.7456	8.66202	9.93683	9.47593
MAOA	10.7411	8.8343	8.83431	7.05987	9.07587
MAP2K3	8.95317	8.63005	9.17365	10.1051	8.40133
MAP2K6	9.7489	9.54182	9.47945	11.901	10.6991
MAP3K8	7.0477	5.96394	5.89724	5.50901	7.59328
MAP7	9.67408	8.33553	10.4947	5.75413	7.8569
MAP7D3	6.63344	5.90577	6.35171	8.97634	8.34583
MAPK10	8.72096	9.3192	10.6621	11.1487	10.7424
MAPK15	7.07079	5.98911	4.91394	6.06947	8.79975
MAPT-IT1	4.11123	6.4974	6.69264	4.91089	4.27696
MAS1	6.45701	5.28011	5.5549	4.79103	5.1099
MAST2	12.3535	13.5203	11.7784	12.2295	12.3497
MATK	9.38122	7.42677	7.87852	5.53433	6.78312
MATN3	4.64823	4.85982	5.6102	4.57409	6.21795
MATN4	4.50478	4.65235	3.914	4.78887	6.06143
MBOAT1	4.16667	3.84333	3.83426	5.78786	5.5641
MC4R	5.63737	3.33538	4.18993	3.58131	4.67775
MC5R	3.787	3.53911	3.30747	6.6027	3.88294
MCC	12.2784	12.1797	10.5385	10.2886	10.0025
MCF2L2	9.2186	7.2633	8.61223	7.13359	7.16163
MCM2	10.8789	11.4509	9.30387	12.1799	11.3842
MCUB	6.19737	6.47063	6.37434	9.27593	8.70609
MDFI	7.67025	6.44792	7.15193	10.1602	8.00561
MDFIC	6.72719	6.42196	7.50699	9.98754	9.15461
MDGA1	10.2191	10.1801	11.2383	11.624	9.3744
MDK	12.0333	12.8965	10.3224	12.0895	13.2193
MED15P9	4.23268	3.08545	2.70682	2.93682	2.99534
MED30	8.28444	7.88482	7.86346	9.49213	8.36836
MEGF10	6.17573	6.22844	8.75887	7.3705	8.95915
MEIOB	5.09428	4.21139	4.46903	5.07534	6.69583
MEIS1	9.80407	8.56453	10.336	11.2532	11.4109
MEIS1-AS3	2.95462	2.86651	2.89849	3.55293	5.18133
MEIS3	10.0156	12.2682	11.3579	11.4977	10.6919
MEIS3P2	4.34809	6.80588	5.4152	5.82338	5.59071
MELK	8.40486	8.7291	5.29183	9.70638	9.14065
MEPE	3.7072	6.91285	4.04034	2.71312	3.07683
MESP2	6.49902	5.51484	5.18557	4.44726	4.49677
MEST	10.9916	11.1377	9.37907	11.6207	13.0437
MET	6.46092	5.24604	6.4859	9.37896	5.59642
METRN	8.40242	8.71374	12.0168	11.9396	9.87847
METRNL	7.2789	9.03934	8.01443	6.9167	7.31808
MEX3A	12.9076	13.2043	9.00503	12.889	12.2905
MFAP2	10.5934	10.8101	6.36633	10.4577	11.0428
MFAP4	12.3388	8.09148	7.19838	12.0485	11.1241
MFNG	7.02992	9.26363	7.16865	10.5179	9.40327
MGAT5	11.0923	12.5285	11.5966	10.3068	11.407
MGC16275	5.41411	7.45774	7.02274	4.89521	6.02811
MGP	10.673	8.92573	7.76585	13.5056	10.8685
MIAT	9.21125	9.39288	11.2821	11.8759	11.3215
MICAL1	10.4316	10.4049	10.8387	13.1911	10.6342
MKI67	10.9323	10.9962	6.95978	11.8573	11.6273
MKRN3	8.55261	8.7671	7.37063	9.95217	9.24494
MKX	4.54149	4.12708	6.71211	3.65022	8.11546
MLC1	8.45124	8.88781	12.7278	6.78028	10.5271
MLLT3	10.7506	12.2759	9.608	10.9223	11.2154
MLPH	5.40948	5.07472	4.36803	5.49188	6.45859
MMD	11.8242	11.2195	10.1575	9.14705	10.1976
MMD2	8.149	8.92965	8.64548	5.05481	7.41937
MMP1	4.61694	3.15045	2.85763	3.33698	3.17929
MMP11	8.46207	9.45977	7.64839	10.7883	8.05424
MMP14	9.32394	10.915	9.35551	11.9516	11.7869
MMP15	10.206	11.1992	9.73019	9.0644	10.1349
MMP16	7.77422	8.33064	9.40227	10.2177	9.69928
MMP2	9.49858	7.99255	8.0002	11.0652	10.8148
MMP23A	3.08697	2.91987	2.76409	3.9992	2.13586
MMP24	10.5042	11.9167	11.8327	10.2484	9.57234
MMP2-AS1	5.22178	4.01414	3.13602	3.27325	3.38418
MMP9	6.785	5.50817	4.24447	5.08166	5.88207
MMRN1	5.69027	4.83429	4.95522	4.62334	6.49144
MND1	7.06803	6.81621	5.2511	8.1821	7.55108
MNX1	4.7937	3.45357	3.67037	3.42319	3.25832
MOB3B	6.94751	7.0826	9.09418	7.75744	8.97326
MOK	11.4718	10.2388	9.77645	8.79407	10.4558
MORN5	4.50788	4.41899	5.5858	3.82047	6.25481
MPEG1	7.13492	6.83536	6.95814	8.40579	7.03499
MPIG6B	5.18918	6.8228	4.79987	5.74587	5.97033
MPP3	9.91464	11.8006	11.0201	7.91867	8.08846
MPP4	9.90456	7.85987	5.64244	4.59261	7.04205
MPPED1	7.30428	9.20966	8.37416	6.29848	5.82808
MPST	9.70709	9.23843	9.54669	11.252	10.4796
MRAP	3.36406	5.61401	4.27481	3.65924	4.14709
MRAP2	7.14636	6.91801	8.8552	11.2577	7.1493
MRC1	5.43382	5.05734	5.16047	7.09998	5.38343
MRC2	9.73831	8.81566	8.60268	10.2223	11.6722
MRLN	7.60559	6.27192	6.88802	8.08795	4.785
MRPL11	10.1409	9.379	9.14537	11.1176	10.3258
MS4A4A	5.87462	5.54958	5.38466	7.2301	5.82133
MS4A6A	7.85034	7.41132	6.43651	8.88782	7.64355
MSANTD4	8.58436	8.95559	9.59329	10.6009	9.89208
MSC	5.27966	5.11485	4.11766	7.41177	4.13875
MSC-AS1	5.16528	4.79291	5.45691	7.56959	4.33252
MSLN	4.8449	4.96573	5.17083	3.4565	5.92045
MSLNL	4.04215	3.86261	3.02362	3.2217	4.88886
MSN	10.4198	9.73572	11.0858	12.329	12.0228
MST1P2	5.6404	5.81543	5.60206	5.52158	7.19184
MSTN	5.37588	4.52356	4.93924	5.7084	6.84662
MSX2	5.28593	5.18998	7.50255	3.89702	8.44549
MTAP	9.15875	9.13639	8.28857	10.6004	10.1453
MTFP1	8.49418	6.5964	6.84296	7.51785	6.98519
MTHFD2	10.6619	9.45521	7.86509	11.9173	10.912
MTMR11	6.74227	6.96353	7.942	9.00139	9.26338
MTSS1	11.7501	13.1553	12.164	11.9139	10.8978
MTTP	5.2059	5.82411	5.4554	5.10942	6.89756
MUC1	6.18522	5.64471	6.45347	6.50462	8.91984
MUC16	6.09471	4.85817	3.93715	3.74238	4.76074
MUC19	7.21031	6.33581	4.1232	6.16206	4.72427
MXD3	9.45325	9.81575	7.53915	10.5715	9.98904
MXRA5	8.73025	7.51164	5.61169	9.18116	7.2642
MYB	7.07855	8.27265	5.25023	6.85057	6.01675
MYBL2	9.83634	10.1925	6.04607	10.9618	10.0908
MYBPHL	5.47839	4.17615	4.58814	7.04907	3.82927
MYC	11.5534	7.62204	6.39738	7.92918	10.5177
MYCL	6.99436	8.14824	6.97735	10.7913	9.80803
MYCN	8.83225	9.25305	8.12768	11.8238	10.4522
MYCNOS	6.16347	6.83546	5.81647	8.22565	7.23792
MYH15	7.28344	6.94414	7.53244	6.00555	9.18496
MYH7	6.65516	7.16132	6.97545	8.8848	7.79044
MYL10	3.8026	3.31837	3.34025	5.2487	3.18721
MYL4	5.24975	3.46227	3.61164	3.69351	3.25773
MYL7	3.74784	4.11215	5.7413	6.81623	4.88436
MYLK2	6.07791	6.23101	6.51612	8.81855	6.76068
MYMX	3.27174	2.86875	3.00671	4.79814	3.40034
MYO16	6.24283	8.04154	9.0045	9.89542	8.0934
MYO1B	9.962	9.9191	8.14575	11.2407	11.9941
MYO1H	6.21271	6.84309	4.33106	4.12554	5.04794
MYO3A	4.68867	4.61017	4.83149	6.88286	6.87122
MYO3B	6.1189	4.94822	4.85203	4.58963	6.91357
MYO7A	10.4827	8.80109	7.50408	11.287	9.77432
MYO7B	4.39556	3.88684	5.33595	9.08293	3.76143
MYOCD	5.77327	4.76822	4.41819	7.65386	4.8417
MYOG	5.20284	3.38159	3.88872	3.81973	4.12014
MYOT	6.06461	4.84191	5.33081	5.756	7.68714
MYOZ1	4.52559	4.2262	5.13903	4.8458	6.31061
MYOZ3	6.81637	6.68552	6.95993	9.53656	8.12127
MYRIP	9.39206	10.1296	10.187	8.03838	7.66464
MYT1	10.9175	11.8696	10.4348	9.23928	8.63548
MYT1L	10.8422	12.0014	11.2443	9.93357	8.38662
NABP1	7.56824	6.96161	6.82323	9.44468	7.9847
NACC2	8.13062	7.9917	11.4104	6.77407	10.1771
NALT1	4.10094	3.50285	4.11391	4.52726	5.6483
NANOS1	10.0331	8.38591	7.98668	8.20428	9.04726
NAP1L1	14.1715	13.3474	12.9128	14.95	13.7636
NAT16	5.61304	7.91483	6.18203	5.91114	5.65212
NAV2	8.64566	8.17544	10.7709	10.6646	11.7773
NAV2-AS1	4.07825	3.45084	5.44057	5.10257	6.1628
NBEA	11.6964	13.1735	11.9823	11.066	10.7322
NBPF10	7.19223	7.15934	8.4019	8.78694	9.24864
NBPF14	7.79777	7.70555	9.14841	9.61645	10.351
NBPF19	8.32478	8.20994	9.05438	9.84989	10.3073
NBPF26	6.15992	6.3276	8.2655	8.1759	9.29265
NBPF8	7.56474	7.27759	9.55791	9.78107	9.96865
NCALD	8.9384	8.82619	10.3935	10.8646	9.22372
NCAPG	10.1973	10.071	7.11309	11.4035	10.3205
NCAPH	8.92586	8.723	5.86081	9.63814	9.00518
NCCRP1	5.97752	4.7356	4.76509	4.08427	4.25917
NCKAP5	8.9728	8.19094	7.3385	6.28881	7.89365
NCKAP5L	10.3553	10.7214	10.3402	11.7495	10.2874
NCMAP	6.70926	5.84487	5.37261	4.20742	7.19467
NDC80	9.3128	9.06116	5.92244	9.98748	9.53063
NDE1	8.12357	8.17266	7.04689	9.85238	9.20895
NDNF	7.06131	5.34484	4.88959	4.8258	7.52786
NDP	5.4582	5.74454	9.32327	10.575	6.55453
NDP-AS1	2.29982	2.384	3.42463	4.43115	2.7347
NDST3	6.36081	6.26761	8.65929	10.8773	6.0379
NDST4	3.7998	3.49152	3.87145	6.49861	4.99737
NECAB2	6.88427	6.86383	7.97031	6.24072	8.82234
NEDD1	8.49491	8.65793	7.31461	9.32845	9.77506
NEFM	10.4158	7.11519	11.9159	7.97259	8.61762
NET1	9.95636	9.69218	10.2172	10.1205	11.4359
NETO1	6.60029	6.02261	5.6681	7.20677	5.09571
NETO2	10.5252	11.641	10.0556	9.50193	10.2888
NEURL1	8.64343	10.8187	11.8111	8.19679	8.79354
NEUROD1	11.5934	12.518	11.3674	11.689	7.81312
NEUROD2	10.4147	13.3272	12.6307	9.79722	7.93601
NEUROD4	10.651	8.77413	4.95044	7.62206	7.93886
NEUROD6	5.15286	5.67321	8.09248	8.46248	3.75265
NEUROG1	11.2302	12.1219	6.45738	5.7676	8.99204
NEUROG2	4.713	6.2568	6.83466	6.14392	8.12719
NEXMIF	8.07782	10.2774	9.21152	8.79529	7.93231
NFATC1	6.32542	5.91924	7.20228	9.16231	7.99268
NFATC2	5.98199	5.81019	6.82845	6.19107	7.73215
NFATC4	9.14437	8.126	9.60758	11.6049	11.4209
NFIX	11.4714	13.7449	13.2306	13.1977	11.9373
NFKB2	7.35272	6.69051	7.29139	8.87768	8.91056
NGF	4.90507	5.64106	5.28628	4.79588	6.90775
NGFR	7.35767	8.11085	7.51001	11.4642	7.52698
NHLH1	8.85065	9.31942	8.0018	12.0459	8.99861
NHLH2	9.60511	10.669	7.97197	10.6188	8.40439
NHS	8.02362	6.93533	7.61039	5.68557	8.85894
NID1	8.89126	8.60351	7.73305	10.8248	8.79828
NID2	8.36715	9.98883	8.36233	8.27271	7.39145
NIM1K	7.65546	8.53043	8.28648	6.30557	6.66095
NIPA2P1	5.02751	2.84332	2.24906	2.23803	2.2789
NIPAL1	6.7911	5.35926	5.77481	5.23845	5.33566
NKAIN1	9.52958	10.9359	9.97114	11.9304	9.19068
NKAIN1P1	3.06774	4.41307	2.89725	2.42695	3.33633
NKAIN4	7.31539	7.2524	10.2668	9.59654	8.46677
NKAPL	5.35344	6.67654	6.11482	4.30278	4.19569
NKD1	9.36279	8.76299	10.1153	8.94715	13.2289
NKD2	6.02511	8.5567	7.21628	6.42721	10.1498
NKX2-8	2.53391	2.7653	3.223	2.76166	4.43399
NKX3-2	5.48581	4.21638	2.86932	4.8966	3.40984
NKX6-1	5.13847	5.00268	4.34638	7.16815	8.30789
NLGN1	7.40172	8.47214	9.41131	9.71774	8.00163
NLGN4X	8.32075	9.02669	10.071	10.4069	8.49526
NLGN4Y	8.11617	7.03804	6.35357	6.19553	7.27679
NLK	12.1614	11.7695	10.4314	9.4811	9.96128
NLRC5	9.01951	7.56089	7.04216	8.20807	7.65406
NMNAT2	8.90061	9.29137	12.4846	12.0027	10.6933
NMU	6.36779	7.1938	5.7166	9.00534	8.43605
NNAT	12.9724	16.8523	13.0079	12.9225	12.7544
NNMT	6.8666	5.98892	5.47909	5.33833	5.49823
NOC2LP1	6.00606	5.4235	4.06375	4.09969	3.09284
NOD2	5.5068	4.57553	5.59558	4.62159	7.8145
NOG	6.00974	5.39304	6.83069	4.57549	7.29823
NOP53	12.8999	11.6639	11.5354	13.5005	12.3133
NOTCH2	8.42737	7.64436	9.7568	10.7733	11.4108
NOTCH2NLA	6.64587	6.4226	7.50651	7.78726	8.53259
NOTCH3	8.87744	8.73946	8.91852	8.96241	10.2137
NOTUM	4.70485	4.49273	5.8551	4.40862	8.18964
NOX4	7.80466	6.01173	3.96076	7.23863	6.12225
NPAS1	6.73213	6.12596	5.64009	4.39417	5.21176
NPHS1	6.54209	4.50217	5.20277	3.94281	4.45863
NPM1	14.621	13.2296	12.6328	15.3051	14.278
NPNT	6.30207	5.80683	6.95963	6.04305	8.12743
NPR3	10.2236	6.4643	4.69058	5.40465	5.78307
NPS	4.77792	2.86439	2.54287	3.43935	5.42042
NPTX2	10.3965	12.0168	8.69846	11.7457	10.5646
NPVF	2.72068	2.37213	2.30717	4.98009	2.71626
NPW	6.31313	3.72993	4.73542	4.87591	4.72492
NPY2R	2.78781	4.30152	3.44603	2.67775	3.28994
NQO1	7.65145	7.6219	7.95328	8.33321	9.20276
NR2E1	3.64367	3.83841	5.01652	4.33889	5.85748
NR2E3	8.78918	6.55474	4.33391	4.0909	4.49477
NR2F1	9.57266	9.03592	11.6872	12.5186	11.5826
NR2F2	9.34782	9.24306	8.95727	10.938	10.0086
NRG1	9.30027	7.92052	8.99925	7.85618	7.19955
NRG2	5.98192	8.58745	9.07882	5.69617	6.48254
NRIP2	7.44773	7.98344	9.05563	11.6027	7.25365
NRL	13.177	9.88818	7.2942	6.16053	7.6252
NRN1	11.5114	12.6518	11.5817	11.0485	8.07034
NRP1	8.90022	9.07256	8.70591	9.5756	10.5171
NRTN	6.38636	5.32404	3.68679	4.31848	6.90863
NSA2	11.9336	10.7676	10.3077	12.3898	11.1605
NTF3	7.9793	9.37799	8.46472	6.77052	6.71485
NTN1	8.06097	7.19917	8.95338	11.1838	10.8613
NTN3	6.43553	5.11967	4.4582	4.54006	4.6172
NTN4	6.25782	8.25835	7.73241	8.9552	6.63733
NTN5	8.90835	5.34748	7.2339	5.50268	9.58725
NTRK1	6.24951	6.33142	5.66865	8.48792	7.348
NTRK3	10.1743	11.7268	12.058	13.3302	10.2034
NTRK3-AS1	2.86133	2.99388	3.40912	4.22883	2.64882
NTS	6.51422	3.27368	3.90558	4.93981	7.20411
NTSR1	6.418	5.53054	5.74039	4.23216	7.24516
NUDT10	7.63074	8.64288	8.99679	10.012	9.36299
NUDT14	9.12899	8.46284	8.39176	6.31558	7.51044
NUDT4	12.8545	14.6528	12.3127	12.8114	12.0019
NUDT4P2	6.65045	8.68479	5.88041	7.43227	6.51722
NUDT9P1	3.11755	3.12663	4.64527	4.02593	5.07164
NUF2	9.22795	9.05806	5.68003	10.0635	9.54559
NUP62CL	6.74972	6.0291	4.27957	5.76781	6.97722
NUP93	12.3564	11.2679	9.94971	10.4685	10.6619
NUS1P2	3.31663	3.17908	4.17871	5.71321	6.02643
NUSAP1	10.868	10.8183	7.06063	11.9029	11.4656
NUTM2E	5.93458	7.18454	6.73472	5.42335	5.31836
NUTM2F	3.45384	3.14593	3.23952	2.79282	4.5709
NWD2	6.50668	10.1352	8.60624	4.26284	4.88364
NXPH2	3.37537	3.43162	4.89892	5.60779	3.55185
NXPH4	11.6355	9.49474	9.26941	8.38945	7.03957
OC90	4.49621	2.58284	2.67451	3.0885	3.17261
OCA2	6.81241	5.67101	5.10593	5.77165	8.01244
OCIAD2	11.4413	11.1801	9.17983	10.2853	9.69305
OFCC1	3.26923	3.05334	2.88567	3.21718	4.95056
OGN	6.03121	6.22417	6.40317	9.6855	6.80843
OIP5	7.13727	7.35414	5.28027	8.27323	8.06793
OLFM2	12.2024	11.0833	11.6931	9.50196	10.8767
OLFML2B	7.29199	5.98945	6.07812	7.80358	6.22203
OLFML3	8.56999	8.57844	8.4442	10.0235	9.01772
OMD	4.06689	4.49745	5.19312	6.76644	3.92047
ONECUT1	4.5138	4.07115	3.47005	5.36626	3.84049
ONECUT2	9.87553	10.3915	7.13965	10.7931	9.77922
OPN3	8.40695	7.90188	7.79845	9.06499	9.93219
OR1H1P	4.48222	2.87807	2.1966	2.3591	2.9574
OR1N1	3.86063	2.63376	2.64561	2.48039	2.58494
OR1Q1	4.03352	2.6131	2.48567	2.57543	3.00371
OR2A20P	7.66181	8.0778	5.4834	5.2326	6.16814
OR2A7	5.21137	5.62251	3.76066	3.49194	4.7578
OR2A9P	8.33253	8.52386	6.71351	5.96196	6.32165
OR2AT1P	2.36602	2.40973	2.30653	3.8297	2.18991
OR2T32P	4.05754	2.97668	2.6066	2.30802	2.28738
OR2T8	5.13796	3.60822	3.85169	2.4391	2.65287
OR2W3	6.68883	4.81537	3.96751	2.69784	3.19648
OR4N2	2.81137	2.85644	2.48772	4.62395	2.84377
OR51E1	4.42441	3.46697	2.59855	3.26804	2.93945
OR7E11P	5.39761	3.83334	3.74904	3.64982	3.52145
OR7E125P	2.55547	2.99575	2.30256	2.77998	3.93496
OR7E14P	5.10051	4.612	4.3562	5.02065	6.40778
OSR2	4.18548	3.5853	3.23784	4.39988	7.05972
OSTN	5.4134	3.49116	4.63214	2.89184	2.94932
OTOG	5.2026	6.3346	4.64769	3.9997	4.69846
OTX1	5.43637	5.31958	3.89973	8.41212	7.09246
OTX2	15.2405	14.9001	9.8134	9.40748	12.0583
OTX2-AS1	11.4678	10.8325	6.04822	5.12875	9.29949
P2RX6	5.68233	5.13919	7.72518	5.48222	7.4255
P2RY14	4.58866	4.98279	5.59184	6.53193	4.89538
P2RY2	3.47396	4.5253	2.76296	2.80875	3.57274
P4HA1	9.18239	8.73668	9.04006	9.98514	10.8636
P4HA2	8.82812	8.19697	7.97256	6.64925	10.0798
PABPC1	13.9727	12.3925	12.7837	14.73	14.1697
PABPC1L	9.15038	8.71647	8.35331	10.0736	10.5403
PABPC4L	5.46778	5.58669	4.12165	6.94234	6.40254
PABPC5	4.75379	5.23496	5.54387	8.17591	5.73723
PABPN1L	4.22019	5.8953	5.32425	4.77625	4.05868
PACSIN1	10.7821	8.78703	12.4623	7.10783	7.2631
PAICS	12.0329	11.2468	11.1046	12.7772	13.1035
PAK3	8.90763	10.1645	9.11064	10.6565	8.43752
PALM3	5.73303	5.86746	6.55528	7.99849	6.9538
PALMD	10.5645	8.42273	7.74771	7.27581	8.17258
PAM	10.2598	9.66306	11.1867	12.2112	11.7572
PANTR1	4.74222	5.35793	8.09751	7.7766	7.60248
PAPPA	6.34621	8.19115	6.11208	5.07916	6.79682
PAPPA2	9.74572	10.1569	7.52301	5.2131	5.98996
PAQR9	6.97201	6.5827	5.05581	4.48281	4.34603
PARD3B	7.1197	6.69694	7.79619	8.0927	8.74648
PARP14	7.88572	7.61079	8.64669	8.61845	9.62771
PART1	6.48391	5.75889	6.19481	4.74066	7.38069
PAUPAR	4.38592	7.0707	5.8748	7.43902	5.85578
PAWR	7.3553	6.81415	7.35529	8.6563	7.80088
PAX3	6.26489	5.50194	7.29915	7.00307	11.7091
PAX5	7.09072	9.09261	5.63477	5.91373	7.22209
PAX6	8.00139	11.5945	11.0033	12.7611	10.0288
PAX9	4.25741	3.2504	3.5112	5.26653	5.0156
PBK	8.74382	8.04277	5.19778	9.77218	9.7887
PBX3	9.30389	7.00187	8.50351	10.7207	10.3007
PBX4	7.13353	7.71275	7.40572	8.89239	7.67455
PCARE	11.2928	7.70256	4.89693	4.19561	7.56614
PCAT4	5.39445	4.01649	3.36714	3.73926	4.84251
PCAT7	4.79033	4.56959	4.4184	4.29016	6.52794
PCBP3	9.38141	9.35358	9.99127	10.8379	9.10747
PCBP4	15.3366	14.7669	13.5645	12.8316	12.9392
PCDH11X	4.86063	5.62717	6.48723	7.26309	5.78124
PCDH18	7.38847	6.41538	6.62737	9.46125	9.77614
PCDH19	7.21249	7.42227	7.2873	8.11761	9.44483
PCDH8	8.45811	7.83668	8.12769	7.39338	10.632
PCDHAC2	9.53773	7.81449	8.74982	7.10946	6.9938
PCDHB18P	6.45362	7.52859	6.24305	6.66509	5.33469
PCDHB19P	5.20143	6.35713	4.95737	5.25372	4.76641
PCDHB2	7.334	7.33303	6.63532	8.32641	6.58561
PCDHB3	6.93291	7.62143	5.57387	6.74263	4.96445
PCDHB5	9.33772	9.61611	7.78308	7.77114	7.8726
PCDHB7	6.37338	7.87925	5.93284	5.90341	5.63428
PCDHB8	6.33004	6.90443	5.16782	5.61047	5.38088
PCDHGA11	6.2184	7.69444	7.13389	6.67597	5.57272
PCDHGA2	8.04313	8.78714	7.83539	7.01218	7.05188
PCDHGA3	6.86515	8.11725	7.56812	6.15874	5.85917
PCDHGA8	5.95254	7.1006	5.51482	5.41395	5.81945
PCDHGB1	8.06612	6.95067	6.43406	6.19237	8.60002
PCDHGB7	7.87124	9.28723	8.14405	6.7284	8.3651
PCGF5	8.31859	7.5065	9.19164	9.05229	10.4165
PCK2	10.7877	7.52977	8.19028	8.42499	9.04374
PCNT	10.4751	10.9934	11.4362	13.784	10.4686
PCOLCE	7.83059	8.62864	9.59487	10.4252	10.0371
PCOLCE2	8.73308	7.35364	5.5558	5.90397	6.0714
PCOTH	4.56637	3.78377	4.34651	4.14363	5.71552
PCP4L1	8.46383	5.85076	9.62265	5.32802	5.3859
PCSK1	7.67815	6.24322	6.30084	8.08689	9.05399
PCSK2	10.0057	6.46926	8.66924	7.97043	6.42243
PCSK9	4.89723	4.82165	9.04895	6.10724	7.77871
PCYT1B	6.57981	6.60356	9.44267	9.89425	9.28676
PDC	8.91634	6.44847	4.45498	3.62858	4.02828
PDCD6IPP1	3.71276	3.79333	3.78127	7.80471	3.47277
PDCD6IPP2	7.65872	7.60368	7.25201	8.79339	6.73158
PDE10A	6.53334	7.4928	8.87636	8.86523	6.98985
PDE11A	4.21028	4.38567	4.13695	4.1219	5.50828
PDE1A	6.75563	6.55694	10.3484	10.044	6.66532
PDE1C	9.11678	11.9827	9.80675	11.0528	7.80371
PDE2A	10.0876	11.0578	10.1192	7.22371	7.07889
PDE3A	6.81428	6.03142	8.24096	8.90482	7.75532
PDE4B	9.3875	11.12	10.7131	8.93153	9.70957
PDE6A	6.84291	5.69041	5.10131	4.87572	4.89731
PDE6B	9.79212	8.00132	8.42169	7.62282	8.20159
PDE6G	9.10171	6.88253	5.14384	4.13113	4.73647
PDE6H	9.79342	6.95206	3.51015	3.308	3.38505
PDGFA	7.6153	6.73761	9.15301	10.4488	9.11817
PDGFC	7.39282	9.03347	7.56276	9.60145	9.69675
PDGFD	6.63046	5.02483	6.27943	8.86055	7.45261
PDGFRA	6.73829	6.62087	8.6816	9.30003	8.80367
PDIA5	9.87997	7.99018	6.80347	8.56213	9.78656
PDK4	6.43254	6.3155	8.25372	8.64818	6.41762
PDLIM3	8.21099	7.1119	9.68867	13.797	8.73388
PDLIM4	8.09782	8.75252	8.10327	7.17389	9.60582
PDPN	7.49954	7.73571	9.24797	10.5036	9.33334
PDZD4	12.0385	13.9074	14.0147	11.3156	12.248
PDZPH1P	5.2604	3.37127	2.43495	2.16092	2.78363
PDZRN3	7.12541	6.37601	8.33285	9.44917	9.13362
PEX5L	11.1522	11.6696	9.397	6.66354	9.33766
PFDN4	10.0751	9.32392	8.91557	10.7274	9.58385
PGAM2	7.29838	7.1858	9.38712	9.94611	7.61328
PGF	8.41466	8.32143	6.12046	9.63342	7.52537
PGM1	8.91637	9.01924	10.1775	11.7363	9.41764
PGM5	7.92215	6.8751	7.66549	6.87906	9.55415
PGM5-AS1	4.99055	3.17545	4.08233	2.77539	6.36988
PGM5P3-AS1	6.51346	4.18627	3.68408	3.33859	5.67902
PGM5P4-AS1	6.6616	4.48571	4.34229	3.90856	5.78885
PGR-AS1	5.54266	3.85889	3.05928	3.51552	4.6238
PHGDH	9.20027	9.17872	11.1139	11.8763	11.9865
PHLDA1	12.9022	12.4473	10.2822	10.2426	10.3353
PHYHD1	9.82355	7.3579	9.05588	6.15609	8.10627
PI16	5.3916	5.69488	7.9143	7.59628	5.73695
PID1	6.26336	6.48284	7.84364	9.47174	7.49755
PIEZO2	6.76554	6.552	5.84722	7.16923	8.31199
PIF1	8.13432	7.79223	6.04205	9.03653	8.70488
PIFO	6.70188	5.85133	6.47833	6.33976	8.41882
PIMREG	8.38236	8.76404	6.27652	10.1598	9.55214
PIP4P2	6.3579	6.00539	8.85962	8.81167	8.26813
PIPOX	8.79414	8.70903	8.81279	6.76227	9.60966
PIRT	5.02796	5.79093	7.35678	9.60659	6.00768
PITX1	6.27892	4.80656	4.16745	4.26931	7.11986
PITX2	4.6837	3.59029	2.68672	6.10354	5.79313
PKDCC	10.0457	8.91262	8.0087	9.18717	8.97308
PKHD1	6.50502	5.46701	3.8997	3.98724	4.71017
PKP1	6.24101	5.20247	4.15814	3.54735	4.98737
PLA2G4A	5.59255	4.98685	5.7007	6.98535	5.86661
PLA2G4C	9.65227	9.00071	9.75216	6.92506	7.59915
PLA2G4C-AS1	4.63487	3.91278	3.39072	2.69818	3.0845
PLCB1	8.42143	9.27528	10.2526	8.44117	10.5106
PLCH1	8.49699	7.98468	9.09846	10.3744	9.30524
PLCH2	12.0838	10.9067	12.6328	11.9334	7.41972
PLCL1	7.30296	6.90256	7.99924	8.59752	7.14598
PLEKHA4	7.77644	6.95254	7.44005	8.79014	9.10451
PLEKHA7	8.47921	7.81338	7.9802	8.59717	9.92578
PLEKHF2	8.03641	8.22941	7.4826	8.66145	9.64008
PLEKHG3	7.9224	8.59414	9.91838	10.0907	8.82317
PLEKHG4B	8.04455	7.76153	6.69936	9.05675	9.29538
PLEKHG5	8.74424	10.6981	11.7095	9.41797	11.595
PLEKHH2	6.74861	5.80861	7.87378	6.58863	8.69022
PLIN2	8.90681	9.70089	8.32318	10.7276	9.35759
PLIN3	8.36469	7.95501	8.59194	9.74689	10.0893
PLOD2	9.19273	8.3869	8.42483	9.62871	10.246
PLPP3	8.12096	7.30981	11.4403	7.44151	9.95717
PLPPR3	9.13289	11.2224	8.37468	9.07004	8.58182
PLPPR4	12.8848	13.4135	11.3077	6.9875	11.4206
PLPPR5	9.98835	9.86505	8.98978	5.66946	8.57637
PLS3	9.09807	7.70779	9.03822	9.43858	10.736
PLSCR2	4.83683	2.76663	3.11629	3.28196	3.00224
PLTP	10.1331	9.48681	11.5879	10.9049	12.1935
PLVAP	8.11188	6.29874	6.51497	6.5177	6.0883
PLXDC1	11.823	10.0308	9.76868	7.87231	10.9763
PLXNA2	10.9908	12.6243	11.3182	8.75771	10.8734
PLXNC1	8.57063	10.4611	10.448	11.3723	10.6096
PLXND1	9.71593	8.98706	9.74815	11.4013	9.75433
PMAIP1	5.87203	5.42494	5.25544	7.56121	7.1836
PMP22	8.53675	8.08594	10.2571	10.6372	11.4365
PNMA3	10.7718	10.0595	10.7384	6.04888	9.09657
PNMA8B	9.11923	10.9214	10.7544	7.65133	8.64877
PNPLA2	10.2288	10.2133	10.7553	11.9236	10.2312
PNPLA3	7.88772	6.29271	4.8322	5.06498	5.62555
PON2	9.24256	8.65038	11.3601	10.2241	11.5166
POPDC3	6.46928	4.46848	5.12048	5.07949	4.19686
POSTN	8.33695	6.1398	4.39367	5.88872	7.12025
POU3F1	4.96481	4.06945	5.12997	3.67558	6.75499
POU3F2	6.99512	6.03131	8.93223	11.3495	10.511
POU3F3	6.56528	7.29213	10.1259	9.92405	10.1953
POU3F4	3.61211	3.96457	7.14958	4.13683	7.74269
POU4F1	4.94982	4.38003	3.5759	6.14448	5.8238
POU4F2	6.72354	7.05571	2.87523	4.48852	5.25342
POU5F1B	5.97997	4.33997	4.53332	4.27595	6.31233
POU6F2	6.83172	5.3124	5.60937	7.54526	5.94833
[truncated: 864 more rows]
